# Supplementary material for: Overview of Gene Expression Dynamics during Human Oogenesis/Folliculogenesis
Source: Int J Mol Sci. 2023 Dec 19;25(1):33. doi: 10.3390/ijms25010033 (PMC10778858; doi:10.3390/ijms25010033)
Supplement: Supplementary file 1 [file ijms-25-00033-s001.zip]

Archive with 10 entries (10 files):
- Supplementary Figure S1.jpg
- Supplementary Figure S2.jpg
- Supplementary Figure S3.jpg
- Supplementary Figure S4.jpg
- Supplementary Figure S5.jpg
- Supplementary Figure S6.jpg
- Supplementary Table S1.xlsx
- Supplementary Table S2.xlsx
- Supplementary Table S3.xlsx
- Supplementary Table S4.xlsx
