# Supplementary material for: Overview of Gene Expression Dynamics during Human Oogenesis/Folliculogenesis
Source: Int J Mol Sci. 2023 Dec 19;25(1):33. doi: 10.3390/ijms25010033 (PMC10778858; doi:10.3390/ijms25010033)
Supplement: Supplementary file 1 [file ijms-25-00033-s001.zip › Supplementary Table S1.xlsx]

## Sheet: Primordial
Supplementary Table 1. Results of the differential expression analysis for one follicle stage versus all others.
genes	logFC	CI.L	CI.R	AveExpr	t	P.Value	adj.P.Val	B
HIST2H2AA3	7.31995	6.18731	8.45258	4.36848	12.8383	4.23423e-22	3.65958e-18	39.6495
HIST2H2AA4	7.04675	5.9538	8.1397	4.63376	12.8079	4.86679e-22	3.65958e-18	39.5395
KRT36	5.82134	4.85442	6.78826	4.81133	11.9598	2.46212e-20	1.23426e-16	35.6798
KRT19	5.50865	4.57147	6.44584	4.20247	11.6764	9.27523e-20	3.48725e-16	34.3318
WEE2	-4.67349	-5.62326	-3.72372	7.56552	-9.7749	7.89675e-16	2.37519e-12	25.4825
DLX5	4.91209	3.84553	5.97864	2.31002	9.14895	1.60168e-14	3.41152e-11	22.5628
OGFOD1	-4.26514	-5.18917	-3.34111	4.55968	-9.16928	1.4525e-14	3.41152e-11	22.523
UBL4B	5.03433	3.93812	6.13054	1.95897	9.12298	1.81476e-14	3.41152e-11	22.4361
NLRP11	-4.21928	-5.16894	-3.26962	6.73588	-8.82589	7.56744e-14	1.26452e-10	21.0658
RIIAD1	-4.4289	-5.44096	-3.41684	5.49729	-8.69319	1.43101e-13	2.1521e-10	20.3921
BOD1	-2.26904	-2.7945	-1.74359	9.43065	-8.57823	2.48379e-13	3.38375e-10	19.9628
PPP1R3D	-4.09255	-5.04221	-3.14289	4.52726	-8.56082	2.69998e-13	3.38375e-10	19.7499
RPS15	2.84048	2.1712	3.50976	8.39118	8.43088	5.03148e-13	5.82065e-10	19.2216
CRKL	-3.48628	-4.31915	-2.65341	5.68562	-8.31527	8.7476e-13	8.77034e-10	18.6915
NCAPD2P1	-5.13838	-6.36403	-3.91274	2.57326	-8.32819	8.22361e-13	8.77034e-10	18.6304
RNF185	-3.79165	-4.70243	-2.88087	4.35495	-8.26998	1.08609e-12	1.02086e-09	18.4218
PLIN2	4.04601	3.06953	5.0225	2.31752	8.23099	1.30844e-12	1.15751e-09	18.3223
GPX1P1	3.62596	2.74087	4.51104	4.62027	8.1382	2.03726e-12	1.45972e-09	17.9344
RPS18	2.16947	1.64048	2.69846	8.8567	8.14698	1.95367e-12	1.45972e-09	17.8806
ITGA10	-4.94217	-6.14528	-3.73907	2.63667	-8.16026	1.83377e-12	1.45972e-09	17.8738
NECAP2	-3.52706	-4.38913	-2.66499	6.59127	-8.12752	2.14362e-12	1.45972e-09	17.8576
AP003351.1	-5.81376	-7.23481	-4.39271	3.01711	-8.12712	2.14777e-12	1.45972e-09	17.7286
C18orf25	-4.08835	-5.08866	-3.08804	3.07558	-8.11901	2.23243e-12	1.45972e-09	17.7006
KCNQ1-AS1	2.28242	1.71522	2.84962	7.39059	7.99372	4.05394e-12	2.44165e-09	17.2101
PRLHR	-4.3578	-5.44078	-3.27482	1.87501	-7.99346	4.05886e-12	2.44165e-09	17.1144
SNX24	-4.50287	-5.62842	-3.37731	3.63301	-7.94715	5.05875e-12	2.92609e-09	16.9353
RAMP1	3.73439	2.79768	4.6711	5.79484	7.91963	5.76532e-12	3.21128e-09	16.9056
IPO8	-3.75023	-4.69411	-2.80635	5.87263	-7.89276	6.55018e-12	3.51815e-09	16.766
AL365357.1	4.12541	3.07888	5.17194	1.37361	7.83081	8.788e-12	4.55734e-09	16.4711
HMGN5	4.18821	3.12024	5.25618	2.06003	7.79038	1.06445e-11	5.16397e-09	16.3078
POLD3	-3.66891	-4.60374	-2.73408	4.49482	-7.79638	1.03459e-11	5.16397e-09	16.2853
GEMIN5	-3.36265	-4.22805	-2.49726	7.2523	-7.71898	1.49251e-11	6.80176e-09	16.0029
ADPRM	-4.40612	-5.5392	-3.27304	2.98283	-7.72477	1.45217e-11	6.80176e-09	15.9251
NLRP2	-2.43382	-3.06218	-1.80547	9.07862	-7.69441	1.67633e-11	7.4148e-09	15.8538
LBH	4.20957	3.12102	5.29812	3.11104	7.68209	1.77686e-11	7.63489e-09	15.8316
FAM50B	4.33029	3.2083	5.45228	3.27663	7.66686	1.90946e-11	7.76116e-09	15.7633
UHRF2	-2.96251	-3.72938	-2.19564	4.72	-7.67409	1.84531e-11	7.70879e-09	15.7581
TUBB8P10	-3.5098	-4.41992	-2.59967	6.82349	-7.66075	1.96541e-11	7.77838e-09	15.7324
LRR1	-3.93528	-4.95823	-2.91233	3.44595	-7.64205	2.14687e-11	8.27866e-09	15.5676
PIGG	3.86555	2.85656	4.87454	3.0941	7.61052	2.49136e-11	8.9206e-09	15.5061
TAPT1	-3.34583	-4.21838	-2.47328	3.68435	-7.61733	2.41253e-11	8.85029e-09	15.4634
LOXL2	2.40743	1.77855	3.0363	6.37591	7.60466	2.56115e-11	8.9206e-09	15.445
AL031686.1	-3.7025	-4.66807	-2.73693	1.63619	-7.61731	2.41281e-11	8.85029e-09	15.4276
GPR37	-3.91837	-4.94248	-2.89427	5.14498	-7.60066	2.60992e-11	8.9206e-09	15.4178
FAM13A	-3.28344	-4.1479	-2.41898	6.71	-7.54524	3.38912e-11	1.09982e-08	15.2077
WDR53	-3.7992	-4.79859	-2.7998	4.4317	-7.5517	3.28751e-11	1.09868e-08	15.1807
ZBTB24	-3.12604	-3.94939	-2.30269	2.54762	-7.54225	3.43716e-11	1.09982e-08	15.1072
RNF113A	-4.05469	-5.12574	-2.98365	5.15971	-7.52039	3.80974e-11	1.19364e-08	15.056
ZNF555	-3.76024	-4.75426	-2.76622	4.30149	-7.51468	3.9135e-11	1.20113e-08	15.0142
TECTA	-3.10616	-3.93023	-2.2821	6.30355	-7.48776	4.44195e-11	1.30985e-08	14.9461
AC084809.2	-4.39908	-5.56457	-3.2336	2.19575	-7.498	4.23305e-11	1.27322e-08	14.8988
BLCAP	-3.34056	-4.23078	-2.45035	5.72043	-7.45443	5.19541e-11	1.50257e-08	14.7839
PTMAP5	2.5909	1.89365	3.28816	2.36875	7.38158	7.31349e-11	2.06166e-08	14.4481
TIAM1	-2.62671	-3.33423	-1.9192	6.90096	-7.37508	7.53981e-11	2.06166e-08	14.4383
DYRK1B	4.66271	3.40683	5.91859	0.625943	7.3753	7.53192e-11	2.06166e-08	14.4052
TXNIP	3.64491	2.66014	4.62967	4.06426	7.35265	8.37553e-11	2.24928e-08	14.3347
HDC	-3.39893	-4.3185	-2.47936	6.22785	-7.34255	8.78095e-11	2.31679e-08	14.2854
C6orf203	-3.91236	-4.97202	-2.85271	4.2703	-7.33438	9.12348e-11	2.36566e-08	14.2091
AC009623.1	-4.26108	-5.41899	-3.10317	2.7069	-7.31031	1.02115e-10	2.6029e-08	14.0786
GOT1	-3.30645	-4.20757	-2.40534	4.89016	-7.28907	1.12781e-10	2.78051e-08	14.0276
RPL18	2.38208	1.73336	3.0308	8.42288	7.2944	1.10005e-10	2.75726e-08	13.9434
AL021395.1	-4.7029	-5.98955	-3.41626	2.94443	-7.261	1.2859e-10	3.11876e-08	13.8613
NSUN6	-3.66469	-4.66776	-2.66161	2.69172	-7.25761	1.30648e-10	3.11876e-08	13.84
DUSP23	3.14539	2.28078	4.00999	6.12786	7.22679	1.50867e-10	3.54513e-08	13.7187
CS	-2.72002	-3.4693	-1.97073	6.50618	-7.21132	1.62159e-10	3.69214e-08	13.7002
MON1A	3.01433	2.18413	3.84452	5.2584	7.21273	1.61096e-10	3.69214e-08	13.693
MAP3K7CL	-4.19328	-5.3489	-3.03767	3.56039	-7.20826	1.64488e-10	3.69214e-08	13.6363
C1orf226	-4.24687	-5.4218	-3.07193	3.05887	-7.18035	1.87343e-10	4.1433e-08	13.5098
FAM118B	-3.17748	-4.06275	-2.29221	5.3995	-7.13011	2.36709e-10	5.15922e-08	13.3289
PLEK2	-3.73667	-4.78125	-2.69209	6.79184	-7.10614	2.64622e-10	5.6852e-08	13.2289
DCAF5	-2.39761	-3.0689	-1.72633	5.90799	-7.09514	2.78489e-10	5.85206e-08	13.1795
TYW1	-3.32348	-4.25416	-2.3928	3.96402	-7.09385	2.8017e-10	5.85206e-08	13.1429
DZIP1	-3.40352	-4.35819	-2.44885	4.25183	-7.08212	2.9586e-10	6.06172e-08	13.0946
LONP1	3.52711	2.53752	4.51669	6.44815	7.08037	2.98269e-10	6.06172e-08	13.0529
PHF19	3.19638	2.2971	4.09566	2.95215	7.06079	3.26646e-10	6.51583e-08	13.0263
HPF1	-2.73278	-3.50222	-1.96334	7.24942	-7.05537	3.3496e-10	6.51583e-08	12.9895
HIST2H2AC	3.65318	2.62482	4.68155	-0.62797	7.05688	3.3263e-10	6.51583e-08	12.9566
HTATIP2	-3.69987	-4.74321	-2.65652	2.10527	-7.04445	3.52371e-10	6.70798e-08	12.8984
RPS5	2.21413	1.59055	2.8377	9.43723	7.05346	3.37944e-10	6.51583e-08	12.7997
AC007969.1	2.57036	1.84022	3.3005	3.80122	6.99324	4.46728e-10	8.29424e-08	12.7181
CCDC174	-3.44192	-4.41933	-2.46451	3.7097	-6.99545	4.42187e-10	8.29424e-08	12.7014
TMEM131L	-2.56508	-3.29421	-1.83595	6.78742	-6.98852	4.56595e-10	8.37407e-08	12.6998
SAMD4A	-2.93746	-3.77576	-2.09915	5.53833	-6.96083	5.1899e-10	9.11325e-08	12.5786
RPH3A	-4.5998	-5.91201	-3.28758	3.27728	-6.96344	5.12763e-10	9.11325e-08	12.5576
SIPA1L1	-3.19049	-4.10112	-2.27986	4.17031	-6.95993	5.21138e-10	9.11325e-08	12.5563
TE_L1ME3F	3.27489	2.34206	4.20772	7.07452	6.97405	4.88212e-10	8.84605e-08	12.5024
RIT1	3.40083	2.42755	4.37411	2.45495	6.94123	5.68186e-10	9.71017e-08	12.4938
ATG4A	-3.69704	-4.75453	-2.63955	1.98831	-6.94491	5.58602e-10	9.65612e-08	12.4617
AL591846.1	3.19513	2.27989	4.11038	0.378826	6.93494	5.84941e-10	9.88418e-08	12.4343
ACTL8	-2.31325	-2.97612	-1.65038	9.04492	-6.93239	5.9185e-10	9.88981e-08	12.3774
RBM15	-3.01483	-3.88118	-2.14849	3.70336	-6.91293	6.475e-10	1.07008e-07	12.3436
GUSBP9	3.9522	2.81593	5.08847	-1.47165	6.90953	6.57743e-10	1.0752e-07	12.3
NR1D1	3.89891	2.77529	5.02253	2.37921	6.89306	7.09636e-10	1.14755e-07	12.28
H2BFS	3.35309	2.38635	4.31983	2.24947	6.89008	7.19445e-10	1.15104e-07	12.2664
SLC4A10	3.79331	2.69809	4.88852	-2.14437	6.88029	7.52654e-10	1.17908e-07	12.164
BCL2L13	-2.6804	-3.45583	-1.90498	4.28638	-6.86673	8.01203e-10	1.22952e-07	12.1527
FIGNL1	-3.68983	-4.75718	-2.62248	3.39378	-6.86735	7.98918e-10	1.22952e-07	12.1377
LINC01252	-3.30854	-4.26682	-2.35026	3.62831	-6.85858	8.31831e-10	1.25194e-07	12.1025
AC079760.2	-3.73143	-4.81222	-2.65064	2.45932	-6.85842	8.32463e-10	1.25194e-07	12.0947
TUBB8P7	-1.83061	-2.35871	-1.3025	10.4301	-6.88597	7.33226e-10	1.16074e-07	12.088
CLPTM1	2.99246	2.12365	3.86126	6.19487	6.84218	8.9704e-10	1.3357e-07	11.9969
GADD45A	3.64827	2.58294	4.71361	2.76644	6.80284	1.07489e-09	1.58483e-07	11.8814
C3orf56	-2.9722	-3.8404	-2.104	7.67896	-6.80062	1.08591e-09	1.58553e-07	11.8543
NKX3-1	-3.40875	-4.40489	-2.41261	3.80995	-6.79774	1.10037e-09	1.5912e-07	11.8414
GINS3	-4.0231	-5.19916	-2.84704	3.93719	-6.79548	1.11186e-09	1.5925e-07	11.8298
DPPA5	-3.20308	-4.14136	-2.2648	7.95489	-6.78147	1.18571e-09	1.68226e-07	11.7544
HNRNPA1P8	-4.94215	-6.39038	-3.49391	3.74911	-6.77902	1.19917e-09	1.68545e-07	11.7508
PCYOX1	-2.97448	-3.84703	-2.10193	3.0516	-6.77189	1.23904e-09	1.72536e-07	11.7204
OTX2	-4.83894	-6.26423	-3.41365	4.70417	-6.74429	1.40615e-09	1.92247e-07	11.6113
SPATA2	-3.2176	-4.16587	-2.26933	5.3623	-6.74046	1.43106e-09	1.9389e-07	11.6071
POM121C	-2.33395	-3.02217	-1.64573	5.28117	-6.73679	1.45536e-09	1.95421e-07	11.5921
DERA	-3.49088	-4.52058	-2.46117	3.509	-6.73457	1.47021e-09	1.95669e-07	11.5616
AURKA	-1.83858	-2.37965	-1.29752	9.15662	-6.75031	1.36789e-09	1.88731e-07	11.538
CHCHD7	-3.00264	-3.89012	-2.11516	4.3073	-6.721	1.56449e-09	2.06389e-07	11.5157
ID1	3.36416	2.36133	4.36698	4.70862	6.6641	2.02931e-09	2.65381e-07	11.2402
KANSL2	-3.46087	-4.49574	-2.42601	3.95683	-6.64343	2.23005e-09	2.89118e-07	11.1707
FAM117A	-3.20282	-4.1614	-2.24424	4.12659	-6.63733	2.29298e-09	2.94736e-07	11.1483
ZNF274	-3.16607	-4.11413	-2.21801	4.39579	-6.63397	2.32835e-09	2.96746e-07	11.1355
AC073578.1	3.9703	2.78074	5.15986	1.08018	6.63021	2.36866e-09	2.99346e-07	11.1203
SOX4	2.92918	2.05124	3.80712	3.30647	6.62781	2.39466e-09	2.99772e-07	11.1107
PPP1R3C	-4.05329	-5.26844	-2.83814	4.20722	-6.62624	2.41189e-09	2.99772e-07	11.0988
ATRAID	-3.54756	-4.61239	-2.48273	5.06286	-6.6182	2.50193e-09	3.05906e-07	11.0726
DDOST	2.7095	1.896	3.523	5.45919	6.61639	2.52268e-09	3.05956e-07	11.0184
SIN3A	-2.40754	-3.13118	-1.6839	6.91791	-6.60906	2.60828e-09	3.09904e-07	11.0133
CSRP2	-3.48894	-4.53828	-2.4396	5.40402	-6.60489	2.65826e-09	3.09904e-07	11.0133
ZNF502	-3.66398	-4.76547	-2.56249	3.18635	-6.60789	2.62222e-09	3.09904e-07	11.0077
PPWD1	-3.24396	-4.21949	-2.26843	3.3354	-6.60577	2.64761e-09	3.09904e-07	11.0011
HIGD2A	1.98082	1.38634	2.57531	6.60111	6.61902	2.49257e-09	3.05906e-07	10.9759
IQCA1	-3.3451	-4.35394	-2.33626	4.63949	-6.58684	2.88587e-09	3.3385e-07	10.9328
PRR5L	-2.82798	-3.68312	-1.97284	6.26166	-6.56944	3.12364e-09	3.55177e-07	10.8578
AF146191.1	-3.24185	-4.22229	-2.26141	4.41848	-6.56843	3.13798e-09	3.55177e-07	10.854
UBE2Q2	-3.22101	-4.19518	-2.24684	6.18387	-6.56821	3.14107e-09	3.55177e-07	10.8523
GPX1	2.41452	1.68914	3.13991	8.74953	6.61229	2.57017e-09	3.09222e-07	10.8495
TRIM77	-4.46352	-5.81561	-3.11144	2.16101	-6.55789	3.29192e-09	3.67437e-07	10.7857
KLHL18	-2.68743	-3.5031	-1.87175	5.85217	-6.545	3.49043e-09	3.77644e-07	10.7521
TMEM206	-3.20008	-4.17133	-2.22882	4.25953	-6.54513	3.48841e-09	3.77644e-07	10.7505
ZNF469	4.00526	2.79003	5.22048	-1.33861	6.54731	3.45406e-09	3.77644e-07	10.7392
TET1	3.65526	2.54628	4.76424	-1.85184	6.54761	3.44929e-09	3.77644e-07	10.7318
HHEX	-3.10879	-4.05306	-2.16452	5.99151	-6.54012	3.5686e-09	3.80596e-07	10.7311
SMYD4	-3.09999	-4.04181	-2.15817	3.68794	-6.53858	3.59363e-09	3.80596e-07	10.7176
MYOCOS	-2.78239	-3.62759	-1.93718	6.69723	-6.53951	3.57854e-09	3.80596e-07	10.7139
PDHA1	1.51423	1.05551	1.97295	8.5502	6.55746	3.29835e-09	3.67437e-07	10.6232
VAPB	-2.69752	-3.52224	-1.87281	4.34827	-6.49756	4.32843e-09	4.50511e-07	10.5474
CEBPG	-2.5932	-3.38631	-1.80008	4.41841	-6.49514	4.37598e-09	4.50756e-07	10.5371
SOX17	3.97839	2.76033	5.19645	-0.449708	6.48824	4.51501e-09	4.61913e-07	10.4944
NLRP4	-1.97445	-2.57543	-1.37347	10.37	-6.52642	3.79759e-09	3.99384e-07	10.4896
SAMD3	-3.99393	-5.21827	-2.7696	2.60681	-6.48023	4.68182e-09	4.72549e-07	10.4596
MXRA8	3.60598	2.49994	4.71201	2.14533	6.47653	4.76074e-09	4.74151e-07	10.4584
MAPKAPK2	-3.3233	-4.34259	-2.30401	3.75711	-6.47684	4.7541e-09	4.74151e-07	10.453
MAGED1	3.64275	2.52516	4.76034	2.21678	6.47495	4.79485e-09	4.74406e-07	10.4506
PFDN2	1.72477	1.19739	2.25215	7.96144	6.49678	4.34365e-09	4.50511e-07	10.3696
HIST1H2BK	3.39871	2.35782	4.43961	6.83865	6.48631	4.55468e-09	4.62823e-07	10.3677
WDR61	-3.30832	-4.3279	-2.28873	4.08914	-6.44573	5.47232e-09	5.33629e-07	10.321
C5orf34	-3.40522	-4.45529	-2.35516	4.27968	-6.44197	5.56601e-09	5.33629e-07	10.3064
MMAA	-3.04065	-3.97832	-2.10298	3.67475	-6.44178	5.57084e-09	5.33629e-07	10.3024
VWA5A	-4.34082	-5.67942	-3.00222	3.18459	-6.44185	5.56889e-09	5.33629e-07	10.2963
ICMT	-2.85016	-3.73067	-1.96964	4.44199	-6.43016	5.8709e-09	5.58813e-07	10.2563
LRRC4	-4.09533	-5.36146	-2.82919	3.3466	-6.42535	5.99974e-09	5.67485e-07	10.2261
TMEM252	-4.53146	-5.93551	-3.1274	2.23483	-6.41127	6.39326e-09	6.00927e-07	10.1582
SPATA6L	-3.07456	-4.02786	-2.12126	3.38939	-6.40683	6.52263e-09	6.07082e-07	10.1515
ZNF473	-2.9431	-3.85592	-2.03029	5.0901	-6.40489	6.57985e-09	6.07082e-07	10.1497
AC005144.1	-3.91088	-5.12366	-2.69809	2.97663	-6.40591	6.54989e-09	6.07082e-07	10.1417
RPS14	2.01812	1.39634	2.63989	8.28154	6.44767	5.42445e-09	5.33192e-07	10.1317
LRMP	-3.2382	-4.24393	-2.23246	3.47215	-6.39603	6.84807e-09	6.23052e-07	10.1056
CDC25C	-3.13672	-4.11108	-2.16237	3.64649	-6.39513	6.87594e-09	6.23052e-07	10.102
TAOK3	-2.72707	-3.57468	-1.87945	6.16133	-6.39127	6.99644e-09	6.30057e-07	10.0809
S100PBP	-2.99331	-3.92586	-2.06077	4.62393	-6.37636	7.4824e-09	6.69808e-07	10.0267
IDH1	-3.163	-4.14868	-2.17732	5.51748	-6.37459	7.54254e-09	6.71197e-07	10.0185
TRIM36	-3.39276	-4.45075	-2.33477	3.03694	-6.37033	7.68837e-09	6.80149e-07	9.99305
GARS	-2.48114	-3.25504	-1.70723	6.46393	-6.36873	7.74412e-09	6.81075e-07	9.97478
MPZL1	-2.74458	-3.60153	-1.88763	4.37706	-6.36226	7.97264e-09	6.93067e-07	9.96579
DNMT1	-2.56745	-3.36498	-1.76992	10.1536	-6.39509	6.87723e-09	6.23052e-07	9.93663
GSTP1	2.58982	1.78174	3.39791	4.95733	6.36654	7.82074e-09	6.83814e-07	9.92043
CRLS1	-3.43804	-4.51434	-2.36173	4.14494	-6.34549	8.59719e-09	7.4244e-07	9.89278
TM2D2	-3.31118	-4.34795	-2.27441	4.05321	-6.3444	8.63934e-09	7.4244e-07	9.88714
ZNF222	-3.91956	-5.14733	-2.69178	4.35806	-6.34171	8.74435e-09	7.46041e-07	9.87585
POLR2M	-2.30398	-3.02579	-1.58217	6.39889	-6.3408	8.78045e-09	7.46041e-07	9.85239
MINDY4B	-3.5779	-4.70017	-2.45564	1.41537	-6.33319	9.08581e-09	7.67566e-07	9.82568
CDC42BPA	-2.85036	-3.74512	-1.9556	4.91909	-6.32824	9.29002e-09	7.76181e-07	9.82078
YBX1P1	2.48035	1.70101	3.25969	1.33803	6.32232	9.54005e-09	7.88312e-07	9.79357
LPA	3.9471	2.70703	5.18716	-1.43504	6.32299	9.5117e-09	7.88312e-07	9.78244
TMEM243	2.47371	1.69764	3.24977	5.3941	6.33196	9.13587e-09	7.67566e-07	9.76454
JAM3	-2.69051	-3.53871	-1.84231	5.33465	-6.30125	1.04863e-08	8.61766e-07	9.70331
TRAF6	-2.55155	-3.35611	-1.74699	4.45719	-6.2999	1.05497e-08	8.62263e-07	9.69968
SMAD1	-3.40125	-4.47411	-2.32839	4.38609	-6.29773	1.0653e-08	8.66002e-07	9.6899
AP001065.1	-2.9032	-3.8193	-1.9871	0.614189	-6.2954	1.07649e-08	8.70397e-07	9.66339
LINC00943	-3.10699	-4.08924	-2.12474	3.25476	-6.28356	1.13511e-08	9.04978e-07	9.62523
SWI5	-4.01231	-5.28076	-2.74386	3.28202	-6.28364	1.13475e-08	9.04978e-07	9.62457
ARMC2	-3.55227	-4.67558	-2.42896	4.82512	-6.28195	1.14333e-08	9.04978e-07	9.62315
ACE	4.77449	3.26148	6.2875	1.71927	6.26865	1.21352e-08	9.50527e-07	9.56161
CHMP2A	2.31898	1.58578	3.05217	5.50669	6.283	1.138e-08	9.04978e-07	9.55333
C13orf42	-3.13256	-4.1266	-2.13852	2.45186	-6.26017	1.26042e-08	9.60357e-07	9.5205
PANX1	-2.63151	-3.46688	-1.79614	5.00719	-6.25768	1.27454e-08	9.60357e-07	9.51851
CMTM4	-2.14349	-2.82376	-1.46321	5.69851	-6.25933	1.26518e-08	9.60357e-07	9.51617
SEPT2	-2.36745	-3.11871	-1.61618	5.99669	-6.26004	1.26116e-08	9.60357e-07	9.51318
SATB1	2.71116	1.85104	3.57127	4.2381	6.26165	1.2521e-08	9.60357e-07	9.50515
SYNRG	-2.96437	-3.9072	-2.02154	4.13093	-6.24582	1.34395e-08	1.00556e-06	9.4687
CTRB1	3.00053	2.04794	3.95312	5.03961	6.25722	1.27715e-08	9.60357e-07	9.46196
ZAR1L	-2.54582	-3.35368	-1.73795	8.69996	-6.26003	1.26124e-08	9.60357e-07	9.41869
TE_L1M2	1.53287	1.04744	2.0183	7.8571	6.27291	1.19057e-08	9.37432e-07	9.38981
CDC25A	-2.79718	-3.69096	-1.90339	4.86752	-6.21694	1.52899e-08	1.12887e-06	9.34611
B3GNT2	-3.39317	-4.47745	-2.30889	4.55376	-6.21661	1.53128e-08	1.12887e-06	9.34506
FBXO34	-2.98702	-3.9417	-2.03233	4.62546	-6.21535	1.53991e-08	1.1297e-06	9.33975
TE_AluYb8	2.53466	1.73026	3.33905	7.41908	6.2595	1.26421e-08	9.60357e-07	9.3291
ZNF840P	-4.59867	-6.06889	-3.12845	4.06145	-6.21355	1.55234e-08	1.13328e-06	9.32887
IPO9	-2.67005	-3.52475	-1.81534	3.45726	-6.20574	1.60735e-08	1.16777e-06	9.29672
KIF4A	-2.69299	-3.55815	-1.82784	5.60111	-6.18344	1.7753e-08	1.28359e-06	9.19752
CKMT2	-3.01454	-3.98463	-2.04446	5.03343	-6.17307	1.8592e-08	1.33145e-06	9.15976
PI4KA	2.49065	1.69027	3.29103	4.85455	6.18168	1.78933e-08	1.28755e-06	9.14013
SRI	-2.16797	-2.86676	-1.46917	5.41349	-6.16302	1.94431e-08	1.37927e-06	9.10814
TE_L1PA2	2.59087	1.76401	3.41774	9.2586	6.22445	1.47861e-08	1.10083e-06	9.08098
ATIC	-2.58022	-3.41387	-1.74657	5.43784	-6.14839	2.07497e-08	1.4582e-06	9.04767
AP2A2	2.04674	1.38779	2.70569	6.35377	6.1702	1.88309e-08	1.34217e-06	9.04434
ZCCHC17	-2.11461	-2.79824	-1.43098	6.53208	-6.14468	2.10947e-08	1.47555e-06	9.00786
TACC1	-2.66467	-3.52744	-1.80189	5.47185	-6.13529	2.1993e-08	1.52421e-06	8.99204
TE_LTR1D	-2.19649	-2.90864	-1.48435	5.67587	-6.12705	2.2813e-08	1.5666e-06	8.94719
TMSB15A	3.621	2.44476	4.79724	0.382071	6.11536	2.40278e-08	1.64252e-06	8.91595
GDAP1	-2.99788	-3.9723	-2.02346	4.27068	-6.11165	2.44258e-08	1.66217e-06	8.90142
TE_L1M3c	2.76749	1.8706	3.66438	5.11329	6.12966	2.25505e-08	1.55567e-06	8.8717
POLG2	-3.05699	-4.05214	-2.06183	4.3366	-6.10229	2.54609e-08	1.72148e-06	8.86192
LINC01030	-2.91921	-3.86961	-1.96882	2.80466	-6.10172	2.55262e-08	1.72148e-06	8.85798
RGS2	-2.45846	-3.25444	-1.66248	9.08035	-6.13551	2.1972e-08	1.52421e-06	8.84963
MAGED4	3.38788	2.28426	4.4915	-0.386667	6.09815	2.59334e-08	1.74113e-06	8.83915
RPS2	2.00263	1.35643	2.64882	9.01355	6.1564	2.00234e-08	1.41376e-06	8.82353
TTC32	2.6473	1.78392	3.51069	2.48542	6.091	2.67679e-08	1.78125e-06	8.80957
RCOR1	-2.86712	-3.80295	-1.93129	5.12809	-6.08609	2.73563e-08	1.81239e-06	8.78976
ZNF200	-3.15302	-4.18278	-2.12326	4.6742	-6.08249	2.77951e-08	1.81744e-06	8.77829
GSTM5	3.836	2.58336	5.08865	-1.88101	6.08332	2.76937e-08	1.81744e-06	8.77166
MELK	-4.01945	-5.33261	-2.70628	4.63409	-6.08045	2.80483e-08	1.81841e-06	8.77
CASC3	-2.02284	-2.68371	-1.36196	5.99308	-6.08042	2.80518e-08	1.81841e-06	8.74546
ICE1	-3.44119	-4.56769	-2.31469	3.79001	-6.06831	2.95963e-08	1.9103e-06	8.71893
GAPDH	2.87151	1.93541	3.80761	6.6245	6.09365	2.64547e-08	1.76823e-06	8.71028
ELOA	-2.97671	-3.95167	-2.00174	4.28395	-6.06508	3.00214e-08	1.92773e-06	8.70562
LINC02523	-3.3037	-4.38691	-2.22048	2.90719	-6.05862	3.08915e-08	1.96855e-06	8.675
SMCR8	-2.92461	-3.8837	-1.96552	2.86261	-6.05756	3.10363e-08	1.96943e-06	8.67169
NRIP3	-2.67288	-3.54991	-1.79586	4.2487	-6.0542	3.15004e-08	1.98216e-06	8.65962
AP006222.1	-2.87585	-3.8198	-1.93191	3.31118	-6.05217	3.17844e-08	1.99169e-06	8.64985
RPL13AP5	1.74366	1.17169	2.31563	4.83824	6.05592	3.12618e-08	1.97541e-06	8.60362
TE_L1P2	2.07993	1.3986	2.76125	5.50319	6.06432	3.01228e-08	1.92773e-06	8.59322
AC073861.1	2.07206	1.39162	2.75251	3.94687	6.04921	3.22029e-08	2.00954e-06	8.59257
TMCC1	-2.6744	-3.55426	-1.79453	4.57167	-6.03811	3.38208e-08	2.09313e-06	8.59079
AL353133.1	-4.69586	-6.24363	-3.1481	3.19751	-6.02698	3.55246e-08	2.18957e-06	8.54297
TUBB8P5	2.77788	1.86188	3.69388	2.39978	6.02433	3.59422e-08	2.20052e-06	8.53018
TINF2	-2.5573	-3.40061	-1.71399	5.48158	-6.024	3.5995e-08	2.20052e-06	8.52385
PTMA	1.74999	1.17866	2.32132	9.24744	6.08468	2.75274e-08	1.81572e-06	8.52151
HSPA14	-2.80837	-3.73578	-1.88096	4.87514	-6.01549	3.73705e-08	2.27537e-06	8.49309
TRIM13	-2.99451	-3.98371	-2.00531	4.89792	-6.01354	3.76942e-08	2.28491e-06	8.48709
PPFIA2	-3.76527	-5.01078	-2.51976	3.15916	-6.00536	3.90776e-08	2.3361e-06	8.45478
CEP70	-2.90392	-3.86477	-1.94306	3.46511	-6.00365	3.93725e-08	2.34041e-06	8.44836
LRRC8D	-3.9201	-5.218	-2.62219	2.86688	-5.99988	4.00321e-08	2.37025e-06	8.43024
POR	2.72221	1.82716	3.61726	7.35669	6.04177	3.32793e-08	2.06813e-06	8.4222
FOXO3	-1.9744	-2.62755	-1.32125	6.35917	-6.00497	3.9144e-08	2.3361e-06	8.41733
LINC02446	-3.62226	-4.82233	-2.4222	1.34522	-5.99605	4.07128e-08	2.4011e-06	8.41174
ABTB2	-3.2182	-4.28552	-2.15087	4.64315	-5.98971	4.18656e-08	2.45944e-06	8.38835
APPBP2	-2.82739	-3.7656	-1.88918	2.73112	-5.98653	4.24564e-08	2.48444e-06	8.37543
MRC1	-3.22714	-4.29838	-2.15591	3.34195	-5.98444	4.28477e-08	2.49762e-06	8.36817
SUGCT	-3.97714	-5.29899	-2.65529	3.37352	-5.97694	4.42854e-08	2.57146e-06	8.33651
HSPBAP1	-3.66801	-4.88788	-2.44815	2.37885	-5.97323	4.50143e-08	2.59375e-06	8.31968
BTG4	-4.47922	-5.96928	-2.98915	3.45684	-5.97155	4.53476e-08	2.59569e-06	8.31376
AC084819.1	-3.28363	-4.37601	-2.19125	2.02443	-5.97132	4.53932e-08	2.59569e-06	8.31157
CDCA2	-2.39019	-3.18482	-1.59555	5.65133	-5.97524	4.46178e-08	2.5808e-06	8.30879
MED27	-2.87204	-3.82794	-1.91614	5.14326	-5.96854	4.59508e-08	2.61763e-06	8.29848
ZNF814	-3.00995	-4.0129	-2.00699	2.74067	-5.96167	4.73596e-08	2.6776e-06	8.27212
FLVCR2	-3.48592	-4.64738	-2.32446	5.2129	-5.96216	4.72591e-08	2.6776e-06	8.27133
CTRB2	2.31232	1.54836	3.07627	7.81048	6.01271	3.78312e-08	2.28491e-06	8.26891
CDS1	-2.53451	-3.37962	-1.68941	4.77387	-5.95762	4.82094e-08	2.71543e-06	8.2524
TE_AluYa5	2.30338	1.5414	3.06537	7.90474	6.00497	3.91447e-08	2.3361e-06	8.21012
PRUNE1	-2.95526	-3.94323	-1.96729	2.92254	-5.94213	5.16028e-08	2.89144e-06	8.19192
AL031727.1	2.65424	1.76683	3.54165	-0.832569	5.94162	5.17186e-08	2.89144e-06	8.1847
IDE	-2.54371	-3.39447	-1.69296	4.37415	-5.93953	5.21952e-08	2.90727e-06	8.17819
NIPA1	-2.17933	-2.90878	-1.44988	4.44558	-5.93494	5.32576e-08	2.94463e-06	8.15788
TE_AluYd8	2.91752	1.94031	3.89474	2.64703	5.93082	5.42283e-08	2.98733e-06	8.12016
ARHGAP32	-2.68884	-3.59124	-1.78645	4.41996	-5.91915	5.70741e-08	3.1117e-06	8.09454
SRSF4	-2.67256	-3.5695	-1.77561	4.51255	-5.91902	5.71069e-08	3.1117e-06	8.09404
COMMD7	-2.40789	-3.21587	-1.5999	5.27889	-5.91998	5.68665e-08	3.1117e-06	8.08556
ESRP1	-1.83223	-2.44541	-1.21904	7.70312	-5.93578	5.30609e-08	2.94459e-06	8.05534
TAF12	-3.04412	-4.06915	-2.01909	4.62488	-5.89949	6.22055e-08	3.37729e-06	8.01289
LINC02212	-3.85141	-5.14858	-2.55423	1.32001	-5.89808	6.25882e-08	3.38584e-06	8.00675
ZNF227	-2.45185	-3.27901	-1.6247	4.87922	-5.88843	6.52871e-08	3.50662e-06	7.96189
NBPF19	2.29001	1.51765	3.06238	2.90516	5.88985	6.48846e-08	3.49749e-06	7.96079
PUM3	-2.20369	-2.94864	-1.45873	5.10454	-5.87639	6.88161e-08	3.66995e-06	7.90638
NPM2	-2.44549	-3.27061	-1.62037	7.36639	-5.8876	6.55255e-08	3.5069e-06	7.89321
KIAA1147	-2.31041	-3.09201	-1.52881	4.878	-5.87211	7.01152e-08	3.72602e-06	7.8926
C15orf53	-3.03408	-4.06147	-2.00668	2.00061	-5.86651	7.1851e-08	3.80482e-06	7.87776
GML	-3.56413	-4.77185	-2.35641	1.90452	-5.86242	7.31427e-08	3.85962e-06	7.86079
LAMA3	3.50644	2.31774	4.69514	-0.988355	5.85981	7.39819e-08	3.89026e-06	7.85002
HLA-C	3.94363	2.60521	5.28204	0.272909	5.85322	7.61399e-08	3.95221e-06	7.8236
ZNF595	-2.86893	-3.84278	-1.89509	4.064	-5.85222	7.6474e-08	3.95221e-06	7.8191
ACLY	-2.13568	-2.8604	-1.41095	6.08792	-5.85402	7.58748e-08	3.95221e-06	7.78177
GPT2	-2.21283	-2.96391	-1.46174	6.39242	-5.85258	7.63519e-08	3.95221e-06	7.77196
P2RX5	-3.38112	-4.53271	-2.22954	2.30955	-5.83249	8.33415e-08	4.23437e-06	7.73834
UBIAD1	-3.12167	-4.18488	-2.05846	5.06277	-5.83254	8.33215e-08	4.23437e-06	7.73243
KALRN	-1.91926	-2.57155	-1.26696	6.66272	-5.84493	7.89426e-08	4.06582e-06	7.71601
MFSD2A	-4.43213	-5.94317	-2.92109	4.22354	-5.82675	8.54511e-08	4.31241e-06	7.71501
LINC01152	-3.03075	-4.06443	-1.99707	0.182958	-5.82443	8.63196e-08	4.33653e-06	7.70383
CRYBG1	-2.26744	-3.03971	-1.49518	6.36033	-5.83255	8.33204e-08	4.23437e-06	7.68974
REV1	-3.05338	-4.09564	-2.01111	4.47049	-5.81957	8.81651e-08	4.39045e-06	7.68252
CCDC3	2.15116	1.4186	2.88371	4.70765	5.8334	8.30108e-08	4.23437e-06	7.6776
GNPDA1	-2.23162	-2.99226	-1.47098	6.21814	-5.82814	8.49335e-08	4.30072e-06	7.67649
EDF1	2.34003	1.54615	3.1339	6.69108	5.85543	7.541e-08	3.95154e-06	7.65519
IRGM	-3.96364	-5.31886	-2.60841	2.85825	-5.80995	9.19307e-08	4.53294e-06	7.64605
LRRC8B	-3.23621	-4.34316	-2.12926	4.10263	-5.80761	9.28722e-08	4.5644e-06	7.63466
TPK1	-2.13437	-2.86453	-1.4042	4.081	-5.80684	9.3185e-08	4.56485e-06	7.62841
MRAS	-2.72108	-3.6536	-1.78857	3.84053	-5.79662	9.74173e-08	4.74129e-06	7.58993
CSTF1	-1.96095	-2.63218	-1.28972	6.74687	-5.80342	9.45793e-08	4.61811e-06	7.5545
PTTG1	-2.68279	-3.59851	-1.76707	8.23705	-5.81986	8.80505e-08	4.39045e-06	7.54095
CSNK1G1	-2.60978	-3.50642	-1.71314	4.15135	-5.78197	1.03813e-07	5.00398e-06	7.52779
FBXO33	-3.10145	-4.16758	-2.03532	3.71888	-5.77888	1.05217e-07	5.05545e-06	7.51737
FAU	1.89794	1.25056	2.54531	6.73796	5.82393	8.65058e-08	4.33653e-06	7.51117
ZBTB39	-3.22765	-4.33833	-2.11697	3.93464	-5.77282	1.0802e-07	5.1572e-06	7.492
INPP5F	-2.42289	-3.25681	-1.58897	4.39513	-5.77163	1.08579e-07	5.16745e-06	7.48192
TPRG1	-3.6211	-4.86885	-2.37334	3.83494	-5.765	1.11747e-07	5.30147e-06	7.4609
SERPINF1	2.2224	1.46348	2.98132	7.9098	5.81723	8.90657e-08	4.42066e-06	7.45807
AC092810.3	-2.68175	-3.6065	-1.757	2.59917	-5.76082	1.1379e-07	5.36454e-06	7.44477
TSC2	2.48808	1.63369	3.34247	5.41682	5.7849	1.02502e-07	4.95667e-06	7.43843
NUP50	-1.9331	-2.59963	-1.26656	5.29737	-5.7613	1.1355e-07	5.36454e-06	7.42103
TOPBP1	-3.24631	-4.36732	-2.12529	3.12133	-5.75266	1.17886e-07	5.50585e-06	7.41152
TENT5C	-2.01602	-2.70942	-1.32262	7.18397	-5.77565	1.06701e-07	5.11046e-06	7.41092
CYLD	-2.67232	-3.59614	-1.74849	3.31186	-5.74628	1.21186e-07	5.58867e-06	7.38454
PLXNB1	3.40361	2.22689	4.58032	-1.33472	5.74589	1.2139e-07	5.58867e-06	7.38284
SERF2	2.24822	1.47723	3.0192	6.99769	5.79268	9.9097e-08	4.80748e-06	7.38203
BTRC	-1.98373	-2.66832	-1.29914	6.06101	-5.75627	1.16055e-07	5.43724e-06	7.37931
CRABP1	2.62637	1.72028	3.53246	3.89571	5.75804	1.15168e-07	5.41253e-06	7.37136
RPLP0P6	1.9755	1.29297	2.65804	3.79083	5.74967	1.19421e-07	5.54314e-06	7.3628
AC023043.4	-3.31314	-4.45978	-2.16651	2.36998	-5.7399	1.24581e-07	5.71209e-06	7.35945
PAG1	-2.99986	-4.03826	-1.96146	4.35586	-5.73886	1.25142e-07	5.72039e-06	7.3499
RPL13A	1.55334	1.02255	2.08412	9.67335	5.81351	9.05185e-08	4.47799e-06	7.33074
TRIM33	-2.10154	-2.8276	-1.37548	6.87065	-5.74984	1.1933e-07	5.54314e-06	7.32485
KATNA1	-2.44855	-3.2981	-1.59899	4.54892	-5.7254	1.32643e-07	6.0085e-06	7.29256
DISP1	-3.45307	-4.65215	-2.254	2.88844	-5.72068	1.35374e-07	6.11378e-06	7.28086
HLA-B	3.79811	2.47785	5.11837	0.462743	5.71475	1.38887e-07	6.25368e-06	7.25398
LMO1	2.32817	1.52322	3.13311	6.17939	5.74565	1.21517e-07	5.58867e-06	7.24548
LRRTM4	-3.2154	-4.33416	-2.09665	2.91267	-5.70938	1.42147e-07	6.38135e-06	7.23497
PWP1	-2.08303	-2.80538	-1.36068	6.90492	-5.72843	1.30916e-07	5.94818e-06	7.23308
STX2	-2.45653	-3.31281	-1.60025	4.97004	-5.69897	1.48681e-07	6.65479e-06	7.17423
STXBP6	-2.66336	-3.59221	-1.73452	4.35515	-5.69612	1.50519e-07	6.71709e-06	7.17412
CEP78	-3.19778	-4.31399	-2.08158	3.72586	-5.69108	1.53829e-07	6.82431e-06	7.15846
GNG5	2.60873	1.69881	3.51864	3.26157	5.69531	1.51048e-07	6.72074e-06	7.13969
RTTN	-2.34978	-3.17078	-1.52878	4.22967	-5.68556	1.57532e-07	6.94756e-06	7.12972
FMN1	-2.85274	-3.85013	-1.85535	3.74137	-5.68181	1.60096e-07	7.04e-06	7.12058
MSH3	-2.63925	-3.56335	-1.71514	4.09084	-5.67348	1.65949e-07	7.27612e-06	7.08363
KMT2C	-2.18764	-2.9516	-1.42369	6.94957	-5.68851	1.55542e-07	6.88e-06	7.0721
SYT1	-3.55127	-4.79629	-2.30624	2.63553	-5.66624	1.71199e-07	7.46279e-06	7.05985
TGFBR3	-2.30432	-3.11244	-1.4962	3.97556	-5.66446	1.72523e-07	7.49875e-06	7.04647
LINC02582	-2.8241	-3.81575	-1.83245	2.94759	-5.65732	1.77903e-07	7.7034e-06	7.0231
BCAS1	2.48484	1.61374	3.35593	3.65716	5.66659	1.70942e-07	7.46279e-06	7.02112
FRAT2	-3.00361	-4.05896	-1.94826	3.38246	-5.65375	1.8065e-07	7.78453e-06	7.00782
CEP55	-3.06713	-4.14537	-1.9889	3.11739	-5.65078	1.82972e-07	7.83967e-06	6.99608
HAS3	-3.96985	-5.3652	-2.57449	4.59831	-5.6517	1.82257e-07	7.83131e-06	6.99526
ACCSL	-4.4654	-6.03663	-2.89417	3.56338	-5.6456	1.87093e-07	7.99346e-06	6.97568
ANXA6	2.58343	1.67621	3.49064	3.83131	5.65686	1.78255e-07	7.7034e-06	6.97264
TRNAU1AP	-2.55696	-3.45746	-1.65645	4.71746	-5.64061	1.91146e-07	8.14347e-06	6.94339
SYNJ2BP	-3.08373	-4.17046	-1.997	1.70167	-5.63695	1.94177e-07	8.24922e-06	6.94133
TXNL4B	-3.06393	-4.14514	-1.98272	2.857	-5.62936	2.00609e-07	8.4746e-06	6.91047
AC079354.1	-2.45507	-3.32169	-1.58846	0.682875	-5.62768	2.02064e-07	8.49342e-06	6.90338
C14orf119	-2.61442	-3.53661	-1.69224	5.11775	-5.6318	1.9852e-07	8.41e-06	6.90292
RMND5B	-3.09628	-4.19147	-2.0011	4.18656	-5.6162	2.12264e-07	8.86733e-06	6.85215
TE_L1MEd	3.90442	2.55166	5.25718	11.0792	5.73356	1.28042e-07	5.8352e-06	6.83433
FASTKD1	-3.08906	-4.18323	-1.99488	2.73115	-5.60827	2.19603e-07	9.0981e-06	6.82456
ANKRD13A	-2.07023	-2.80334	-1.33713	5.19177	-5.60975	2.18216e-07	9.06562e-06	6.79894
DNAJC3	-2.20691	-2.98893	-1.42489	5.36502	-5.60604	2.21712e-07	9.16024e-06	6.77979
MECR	-3.34116	-4.52723	-2.15509	1.95282	-5.59597	2.31478e-07	9.51148e-06	6.77604
TRIM61	-3.19515	-4.32934	-2.06095	2.65715	-5.59618	2.31268e-07	9.51148e-06	6.77586
GCC1	-3.16153	-4.28436	-2.0387	3.73187	-5.59338	2.34059e-07	9.5913e-06	6.76317
PTPRE	2.15505	1.39432	2.91578	5.70859	5.62754	2.02184e-07	8.49342e-06	6.76191
DFFA	-2.91692	-3.9543	-1.87954	4.10646	-5.58569	2.41888e-07	9.85841e-06	6.72918
MDK	2.99723	1.93246	4.06201	3.02186	5.59179	2.35658e-07	9.63062e-06	6.72471
LUZP1	-3.06429	-4.15518	-1.97341	2.88414	-5.58008	2.47769e-07	1.00241e-05	6.71051
YBX1	1.69026	1.09299	2.28754	6.37577	5.62173	2.07284e-07	8.68343e-06	6.70943
IQGAP2	-3.11951	-4.2301	-2.00893	4.53704	-5.5799	2.47953e-07	1.00241e-05	6.70012
PPP1R14C	-2.53997	-3.44478	-1.63516	4.61262	-5.57651	2.51573e-07	1.0121e-05	6.68177
CCDC51	-3.11542	-4.22691	-2.00392	4.33974	-5.568	2.60896e-07	1.04075e-05	6.65535
TOX	-3.13574	-4.25561	-2.01586	0.718393	-5.56237	2.67241e-07	1.06043e-05	6.64103
XYLT1	-2.30325	-3.12375	-1.48276	6.06259	-5.5764	2.51696e-07	1.0121e-05	6.64088
ZMYM3	-2.77442	-3.76498	-1.78385	4.0782	-5.56387	2.65531e-07	1.05643e-05	6.63987
BARD1	-2.83641	-3.84796	-1.82487	6.16076	-5.57022	2.58429e-07	1.03365e-05	6.63047
IRX1	3.24892	2.08799	4.40985	-0.851653	5.55932	2.70745e-07	1.0687e-05	6.62878
ATP6V1B2	-2.07765	-2.81701	-1.3383	6.74779	-5.58229	2.4544e-07	9.97614e-06	6.62749
TRAF3IP2	-2.092	-2.83746	-1.34653	6.70056	-5.57469	2.53537e-07	1.01678e-05	6.61024
EFCAB14	-2.50932	-3.40612	-1.61251	4.69058	-5.55837	2.71851e-07	1.07025e-05	6.60735
TE_LTR6B	-2.37129	-3.2191	-1.52349	4.28973	-5.55623	2.74345e-07	1.07725e-05	6.60209
ISG15	3.83772	2.46489	5.21056	0.161453	5.55324	2.77866e-07	1.08216e-05	6.60015
STX6	-2.10054	-2.8508	-1.35027	5.54905	-5.56163	2.68086e-07	1.06098e-05	6.5982
ZNF202	-2.47908	-3.36608	-1.59209	3.96441	-5.55212	2.79193e-07	1.08216e-05	6.59178
ZDHHC7	-2.44039	-3.31311	-1.56766	5.05872	-5.55482	2.75991e-07	1.08089e-05	6.5872
MFAP3L	-2.83394	-3.8483	-1.81958	3.72966	-5.54994	2.81808e-07	1.08949e-05	6.58501
ZNF746	-3.09316	-4.20075	-1.98558	4.33605	-5.54773	2.84477e-07	1.09699e-05	6.57299
ANKS1A	-2.53447	-3.44102	-1.62791	6.16514	-5.55368	2.77345e-07	1.08216e-05	6.55046
NBR1	-2.24825	-3.0552	-1.4413	3.72165	-5.53462	3.0082e-07	1.15115e-05	6.52441
TE_L1MA4	2.4396	1.57629	3.30292	8.26483	5.61358	2.14655e-07	8.94239e-06	6.52042
NANOS1	-1.91258	-2.59681	-1.22835	6.83686	-5.55272	2.78484e-07	1.08216e-05	6.49657
MCM10	-2.90593	-3.95122	-1.86064	2.36347	-5.52251	3.16744e-07	1.20291e-05	6.48019
SEPHS2	-3.06901	-4.17266	-1.96536	4.7144	-5.52402	3.14709e-07	1.19821e-05	6.46998
PTPN13	-2.47758	-3.36938	-1.58579	4.16156	-5.51889	3.21668e-07	1.21853e-05	6.45437
PDCL3	-2.07966	-2.82539	-1.33392	7.04308	-5.53984	2.94209e-07	1.13161e-05	6.44753
DCT	-2.4283	-3.30318	-1.55343	4.12683	-5.51373	3.28801e-07	1.23225e-05	6.43451
SOCS2	-3.05358	-4.15376	-1.95341	4.59759	-5.51364	3.28928e-07	1.23225e-05	6.4309
TMEM235	3.73864	2.39075	5.08653	-0.125609	5.50997	3.34099e-07	1.24678e-05	6.42875
CCDC138	-2.87054	-3.90568	-1.8354	2.43282	-5.50877	3.35807e-07	1.25005e-05	6.42569
UBE2T	-2.61762	-3.56032	-1.67493	5.62486	-5.51601	3.25626e-07	1.22734e-05	6.4154
TECPR2	-3.52846	-4.80162	-2.2553	3.96402	-5.50545	3.40587e-07	1.2585e-05	6.40655
UTP6	-2.35678	-3.20595	-1.50761	5.52719	-5.51331	3.29386e-07	1.23225e-05	6.40516
USP44	-3.74683	-5.09956	-2.3941	2.57732	-5.50228	3.45208e-07	1.27245e-05	6.3993
SPDYC	-3.70687	-5.04542	-2.36833	5.77209	-5.50129	3.46654e-07	1.27465e-05	6.37118
SPINK2	2.37084	1.51543	3.22624	3.38774	5.50579	3.401e-07	1.2585e-05	6.35735
TUBGCP2	2.63524	1.68827	3.58221	5.68636	5.52808	3.09318e-07	1.18067e-05	6.35623
MTFR1	-2.91332	-3.96744	-1.85919	2.81163	-5.49016	3.63437e-07	1.32534e-05	6.34955
CYP27A1	3.75207	2.39391	5.11023	-0.985119	5.48795	3.66868e-07	1.32948e-05	6.34313
LRRC3B	-3.01546	-4.10739	-1.92353	2.23829	-5.48589	3.70083e-07	1.3379e-05	6.33429
TMEM200A	-2.79816	-3.81185	-1.78447	3.40254	-5.48348	3.73895e-07	1.34402e-05	6.31989
MAPRE1	-1.99709	-2.71851	-1.27566	6.30238	-5.49914	3.49835e-07	1.28321e-05	6.3084
ANKRD17	-1.9538	-2.66062	-1.24699	6.03197	-5.49119	3.61859e-07	1.32409e-05	6.29549
FAM160A2	-2.3545	-3.20821	-1.5008	4.50182	-5.47874	3.81488e-07	1.366e-05	6.29222
CCNB3	-2.86567	-3.9037	-1.82764	5.72179	-5.4841	3.72916e-07	1.34402e-05	6.28878
DCLRE1B	-3.0766	-4.19324	-1.95995	2.28259	-5.47326	3.90458e-07	1.38562e-05	6.28448
GGCT	-2.79775	-3.81373	-1.78178	3.60856	-5.47036	3.95294e-07	1.39878e-05	6.26596
AC084121.3	3.15786	2.01051	4.30521	-0.136347	5.46747	4.00164e-07	1.40295e-05	6.26045
OAZ1	1.72404	1.10566	2.34242	8.38939	5.53835	2.96085e-07	1.13592e-05	6.25974
LYPD4	-2.86398	-3.90548	-1.82248	0.210428	-5.46261	4.08493e-07	1.42868e-05	6.24245
PSD3	-1.75936	-2.39676	-1.12195	6.36713	-5.48313	3.74455e-07	1.34402e-05	6.23522
IRF5	4.5842	2.91902	6.24938	1.72258	5.4688	3.97916e-07	1.40146e-05	6.23424
PRKAG2	2.28036	1.45329	3.10744	4.14044	5.47708	3.84178e-07	1.37237e-05	6.23361
SPPL2A	-2.92351	-3.98707	-1.85996	2.38337	-5.46052	4.12118e-07	1.43521e-05	6.23225
PANK3	-2.96563	-4.04453	-1.88674	3.28834	-5.46043	4.12268e-07	1.43521e-05	6.22924
NAA35	-2.14533	-2.92453	-1.36614	6.11745	-5.46936	3.96963e-07	1.40139e-05	6.21092
TIMM17B	2.21283	1.41204	3.01362	5.5714	5.4893	3.64771e-07	1.32534e-05	6.20904
XIST	3.51737	2.23601	4.79872	-1.73943	5.45304	4.25372e-07	1.47741e-05	6.20479
STOX1	-3.01662	-4.11598	-1.91725	3.05748	-5.4509	4.29241e-07	1.48399e-05	6.19218
TCF4	2.23003	1.41979	3.04028	4.32995	5.46744	4.00204e-07	1.40295e-05	6.18597
LSM7	2.46876	1.57534	3.36218	5.61206	5.48925	3.64846e-07	1.32534e-05	6.1832
C12orf65	-2.57828	-3.51778	-1.63879	4.40731	-5.45163	4.27933e-07	1.48288e-05	6.18073
ALAS1	-1.93811	-2.64149	-1.23473	7.09162	-5.47367	3.89773e-07	1.38562e-05	6.17916
CDH4	2.57739	1.64191	3.51286	5.20692	5.47314	3.90652e-07	1.38562e-05	6.16535
PCOLCE2	-2.87709	-3.92677	-1.82741	3.93608	-5.44487	4.4034e-07	1.51539e-05	6.16242
CHAF1B	-2.51499	-3.43327	-1.59671	4.87544	-5.44064	4.48292e-07	1.53573e-05	6.1324
TUBB8P9	-2.71952	-3.71076	-1.72828	6.60439	-5.4501	4.30702e-07	1.48563e-05	6.12341
PEMT	3.62442	2.30012	4.94873	1.80072	5.43676	4.55706e-07	1.55758e-05	6.11758
RPL13	2.23905	1.43125	3.04685	8.1517	5.50617	3.39547e-07	1.2585e-05	6.10939
FASTKD3	-3.19711	-4.36692	-2.02731	1.98066	-5.42917	4.70548e-07	1.59742e-05	6.10871
FBXO45	-2.7165	-3.71044	-1.72256	4.6298	-5.42925	4.70392e-07	1.59742e-05	6.09367
ADPGK	-2.48051	-3.38801	-1.57301	5.74651	-5.42982	4.69258e-07	1.59742e-05	6.06871
TE_L1PA3	2.14869	1.37488	2.92249	9.47137	5.51609	3.25522e-07	1.22734e-05	6.06049
BLOC1S3	-2.60968	-3.56631	-1.65305	3.95539	-5.41918	4.90833e-07	1.64769e-05	6.05908
LINGO2	-2.50717	-3.42632	-1.58802	4.77938	-5.41862	4.92002e-07	1.64793e-05	6.04553
GPSM1	3.36817	2.13205	4.60428	-1.37396	5.41282	5.04182e-07	1.6753e-05	6.04513
ARL14EP	-2.11137	-2.88463	-1.33811	5.35937	-5.42412	4.80696e-07	1.6282e-05	6.04254
SOX9-AS1	-2.77032	-3.78707	-1.75358	2.6189	-5.41261	5.04628e-07	1.6753e-05	6.03947
SOCS7	-2.59851	-3.55104	-1.64598	5.3649	-5.4192	4.90789e-07	1.64769e-05	6.0368
AC016739.1	2.08514	1.31971	2.85057	1.51338	5.41154	5.06922e-07	1.67921e-05	6.02849
TRIM6	-2.94928	-4.03246	-1.8661	2.95236	-5.40887	5.12658e-07	1.69076e-05	6.02588
XRN2	-2.07978	-2.84158	-1.31798	6.15287	-5.42332	4.82324e-07	1.63004e-05	6.01585
JMY	-2.26203	-3.09169	-1.43236	5.33432	-5.41609	4.97272e-07	1.66188e-05	6.01277
RRM2	-2.24139	-3.06298	-1.4198	5.67389	-5.4194	4.90378e-07	1.64769e-05	6.01204
CDK5RAP1	-2.87271	-3.92764	-1.81779	5.2304	-5.40956	5.11171e-07	1.68956e-05	6.00549
SLC25A44	-3.10497	-4.24735	-1.96259	3.0127	-5.3993	5.33754e-07	1.74883e-05	5.9876
PLEKHG1	-2.23858	-3.0613	-1.41587	5.42724	-5.40523	5.20574e-07	1.71154e-05	5.97149
VIL1	-2.80874	-3.8432	-1.77428	0.825137	-5.39372	5.46456e-07	1.7725e-05	5.96928
RRAGC	-2.10042	-2.87239	-1.32844	5.20203	-5.40493	5.21235e-07	1.71154e-05	5.969
PHF13	-1.8641	-2.54811	-1.18009	6.24597	-5.41373	5.02247e-07	1.67479e-05	5.9666
PLAG1	-3.00381	-4.11244	-1.89518	2.34229	-5.38238	5.73165e-07	1.84184e-05	5.92271
BLMH	-2.58232	-3.53457	-1.63008	4.46163	-5.38706	5.62004e-07	1.80984e-05	5.92204
MTF1	-2.07825	-2.84434	-1.31217	5.09527	-5.38902	5.57366e-07	1.80263e-05	5.91834
AC022880.2	-3.53111	-4.83474	-2.22749	2.06759	-5.38083	5.7693e-07	1.84605e-05	5.91789
GLYATL1	-3.63617	-4.97953	-2.2928	1.98435	-5.37699	5.86318e-07	1.87211e-05	5.90245
ARHGAP17	-2.15083	-2.943	-1.35865	6.31518	-5.39354	5.46871e-07	1.7725e-05	5.88554
PHOX2A	4.04198	2.5472	5.53676	-0.339108	5.37164	5.99663e-07	1.90059e-05	5.87795
GGACT	-3.0923	-4.23369	-1.9509	6.0243	-5.38188	5.7439e-07	1.84184e-05	5.87548
MRM2	-2.53687	-3.47491	-1.59883	3.76201	-5.37239	5.97783e-07	1.90059e-05	5.87529
RPS9	1.74241	1.10652	2.3783	7.98551	5.44326	4.43357e-07	1.52229e-05	5.87172
SOX13	-2.98177	-4.08452	-1.87902	3.76343	-5.37139	6.00292e-07	1.90059e-05	5.87072
TRIM32	-3.55602	-4.8717	-2.24034	3.21442	-5.36912	6.06046e-07	1.91149e-05	5.86855
PGA3	-3.35951	-4.60292	-2.1161	2.27464	-5.36726	6.10807e-07	1.91773e-05	5.86139
PPP1R3A	3.05533	1.92552	4.18514	1.98172	5.37206	5.98592e-07	1.90059e-05	5.85961
CEP152	-2.37443	-3.25303	-1.49582	3.94006	-5.36853	6.07547e-07	1.91149e-05	5.85616
ZP1	-4.28141	-5.86704	-2.69578	4.2293	-5.36383	6.19669e-07	1.93686e-05	5.84179
ZNF354A	-3.37287	-4.62299	-2.12276	3.74097	-5.3597	6.30505e-07	1.95912e-05	5.82589
SEMA4B	-3.4337	-4.70571	-2.16169	5.09257	-5.36242	6.23355e-07	1.94092e-05	5.82259
SLC5A6	-2.9737	-4.07647	-1.87094	4.33007	-5.35678	6.383e-07	1.97926e-05	5.80801
ZNF398	-2.4162	-3.31284	-1.51955	3.16209	-5.35306	6.48344e-07	2.00215e-05	5.80313
MFAP1	-2.35743	-3.23058	-1.48428	5.83078	-5.36341	6.20764e-07	1.93686e-05	5.79207
CIAO2B	2.08287	1.31577	2.84997	6.05203	5.39388	5.4608e-07	1.7725e-05	5.78602
KCNK5	-3.29543	-4.51961	-2.07125	3.69904	-5.34757	6.63456e-07	2.03627e-05	5.77922
MUC5B	3.48113	2.18733	4.77492	-0.902089	5.34496	6.70762e-07	2.05032e-05	5.77509
LINC02522	3.34491	2.10137	4.58845	-0.461495	5.34334	6.7532e-07	2.06007e-05	5.76919
IGF2BP3	-2.23594	-3.06683	-1.40506	4.07744	-5.34577	6.68487e-07	2.04753e-05	5.76457
BBX	2.56231	1.61077	3.51386	2.58135	5.34924	6.58822e-07	2.02618e-05	5.76356
USP54	-2.73797	-3.75605	-1.71989	3.7311	-5.34241	6.7796e-07	2.06394e-05	5.75563
ZNF134	-3.36446	-4.61646	-2.11246	3.35754	-5.33827	6.89837e-07	2.09585e-05	5.7458
CKS1B	-1.84689	-2.5267	-1.16707	8.86794	-5.39686	5.39273e-07	1.75925e-05	5.74141
KIF21A	3.12976	1.96455	4.29498	-1.01312	5.33574	6.972e-07	2.10342e-05	5.74087
GEMIN7	-2.92673	-4.01649	-1.83696	2.31084	-5.33503	6.99253e-07	2.10342e-05	5.73624
RPS2P7	2.55588	1.60399	3.50777	-0.562777	5.33389	7.02599e-07	2.10906e-05	5.73329
NOS1AP	-2.79035	-3.82934	-1.75136	2.82077	-5.33503	6.99279e-07	2.10342e-05	5.73215
LSM14B	-2.31861	-3.18194	-1.45527	3.30712	-5.33501	6.9932e-07	2.10342e-05	5.7278
JCAD	3.2515	2.03979	4.46321	-1.35518	5.33059	7.12406e-07	2.13424e-05	5.72101
TMEM43	-2.89735	-3.97764	-1.81706	2.72657	-5.32784	7.20652e-07	2.15465e-05	5.70511
CPSF4	-2.53782	-3.48276	-1.59287	5.31507	-5.33509	6.99083e-07	2.10342e-05	5.70368
RNF122	-3.04598	-4.18253	-1.90944	1.62023	-5.32392	7.32574e-07	2.18162e-05	5.69394
C2orf42	-3.09767	-4.25365	-1.94169	3.35494	-5.32322	7.34715e-07	2.18367e-05	5.68527
PLCL1	-3.2197	-4.42171	-2.01768	2.55498	-5.32103	7.41492e-07	2.19947e-05	5.68054
RNF219	-2.83125	-3.88833	-1.77416	3.33466	-5.32054	7.43006e-07	2.19962e-05	5.67284
AC009139.1	-2.9277	-4.0211	-1.83429	2.73754	-5.31905	7.47653e-07	2.20903e-05	5.67045
GPR39	-2.28433	-3.13667	-1.432	4.33458	-5.324	7.32335e-07	2.18162e-05	5.67036
RNF167	1.91331	1.20339	2.62323	5.61376	5.35384	6.46223e-07	1.9997e-05	5.67022
MAD1L1	2.31537	1.46175	3.16899	7.86309	5.38824	5.59216e-07	1.80473e-05	5.66655
NACC2	2.26535	1.42634	3.10435	6.0655	5.36363	6.20192e-07	1.93686e-05	5.66268
DIRAS3	-3.72822	-5.12232	-2.33412	2.1599	-5.31248	7.68488e-07	2.25135e-05	5.64813
FBXO43	-3.07696	-4.2276	-1.92633	2.01679	-5.31218	7.6946e-07	2.25135e-05	5.64622
DHFR	-2.35219	-3.23166	-1.47272	3.19552	-5.31303	7.66729e-07	2.25135e-05	5.64319
PTMAP2	2.07105	1.29675	2.84535	1.79105	5.31339	7.65578e-07	2.25135e-05	5.63973
TCL1A	-2.19613	-3.0115	-1.38077	8.44487	-5.35053	6.55267e-07	2.01938e-05	5.61248
CENPA	-3.04295	-4.18375	-1.90214	3.22937	-5.29875	8.13908e-07	2.3449e-05	5.58699
RHOT1	-2.53835	-3.48989	-1.58681	4.32012	-5.29924	8.12227e-07	2.3449e-05	5.57598
SETD7	3.19753	1.99746	4.39761	-1.74013	5.29294	8.33874e-07	2.38415e-05	5.57414
SNX19	-2.59125	-3.56329	-1.61921	3.5612	-5.2956	8.24682e-07	2.36687e-05	5.5705
USP34	-2.59175	-3.56339	-1.62011	4.75597	-5.29878	8.13809e-07	2.3449e-05	5.56504
CTNND1	-2.60509	-3.58204	-1.62815	4.78327	-5.29716	8.19314e-07	2.35596e-05	5.56364
FGF9	-2.94246	-4.04741	-1.8375	3.73528	-5.28997	8.44295e-07	2.40927e-05	5.55114
TE_L1PA5	3.50134	2.21297	4.7897	9.28304	5.39863	5.35261e-07	1.74995e-05	5.54359
ZNF788P	-3.12959	-4.30566	-1.95352	2.78061	-5.28622	8.57615e-07	2.43812e-05	5.54217
SNHG14	2.02187	1.26415	2.7796	3.73723	5.30068	8.07373e-07	2.33951e-05	5.52541
TUBB8P12	-1.62903	-2.23177	-1.02628	10.9304	-5.36889	6.06621e-07	1.91149e-05	5.51332
CTSV	-2.23966	-3.08077	-1.39854	5.41581	-5.28952	8.45863e-07	2.40927e-05	5.50906
AC073133.2	-2.34172	-3.22237	-1.46108	4.19483	-5.28232	8.71664e-07	2.47339e-05	5.50758
SECTM1	3.23785	2.01937	4.45632	0.655858	5.27875	8.84768e-07	2.50584e-05	5.50436
CCDC6	-1.64007	-2.25298	-1.02716	7.57406	-5.31565	7.58374e-07	2.23631e-05	5.49104
C17orf51	-2.47738	-3.41073	-1.54403	3.47775	-5.27275	9.07181e-07	2.55968e-05	5.48476
CRELD2	-3.28227	-4.51971	-2.04483	4.00021	-5.26913	9.2094e-07	2.58879e-05	5.4655
PNPLA8	-2.59059	-3.56748	-1.6137	3.70707	-5.26794	9.2551e-07	2.59194e-05	5.46208
ZNF425	-3.49627	-4.81631	-2.17623	2.31245	-5.26149	9.50735e-07	2.65271e-05	5.4482
RAB27A	-2.54141	-3.50017	-1.58266	4.11292	-5.26573	9.34095e-07	2.61112e-05	5.44562
NALCN-AS1	-2.6405	-3.63773	-1.64326	0.624186	-5.25988	9.57124e-07	2.66559e-05	5.44428
CHAC1	-3.40687	-4.69377	-2.11997	2.65046	-5.25896	9.60807e-07	2.67066e-05	5.43709
CNNM2	-1.78336	-2.45099	-1.11573	8.10118	-5.3063	7.88612e-07	2.29844e-05	5.43701
DACT2	3.80486	2.36726	5.24246	0.0128029	5.25764	9.66088e-07	2.67077e-05	5.42771
TRPA1	-3.32669	-4.5852	-2.06819	2.42623	-5.25106	9.92899e-07	2.73117e-05	5.40477
SPOCK3	2.19166	1.3663	3.01702	4.38067	5.27495	8.98882e-07	2.54103e-05	5.40241
MYLIP	-1.64561	-2.26309	-1.02814	7.79257	-5.29419	8.29541e-07	2.37628e-05	5.39554
BDNF	-2.3042	-3.17591	-1.43249	3.53417	-5.25094	9.93385e-07	2.73117e-05	5.39195
CDX2	3.21659	1.99913	4.43404	0.461305	5.24846	1.00369e-06	2.73947e-05	5.39155
ALKBH7	2.28817	1.43103	3.14531	6.58539	5.30307	7.99337e-07	2.3207e-05	5.39002
LAMB2	3.3845	2.10299	4.66601	-0.735231	5.2464	1.01234e-06	2.74489e-05	5.38893
DDX10	-2.06992	-2.85007	-1.28978	6.43212	-5.27069	9.14974e-07	2.57683e-05	5.38831
EFNA5	-2.68637	-3.70348	-1.66927	2.81346	-5.24674	1.01092e-06	2.74489e-05	5.38694
MUC2	3.67264	2.28276	5.06253	1.3302	5.24917	1.00076e-06	2.73939e-05	5.37095
FBLN7	-2.07601	-2.85883	-1.2932	6.75735	-5.26817	9.24634e-07	2.59194e-05	5.36733
AC026401.3	-2.01199	-2.77216	-1.25182	5.72853	-5.25779	9.65468e-07	2.67077e-05	5.36648
RASA3	-2.20296	-3.03561	-1.3703	5.80378	-5.25569	9.73964e-07	2.6876e-05	5.36393
ZNF501	-3.2249	-4.44754	-2.00226	2.65827	-5.23972	1.04083e-06	2.81528e-05	5.3622
AQR	-2.11479	-2.91514	-1.31445	5.2208	-5.24907	1.00117e-06	2.73939e-05	5.35536
NLRP13	-1.68346	-2.31312	-1.05381	9.47724	-5.31118	7.72688e-07	2.2564e-05	5.35302
WLS	-1.86759	-2.5731	-1.16207	6.07033	-5.25854	9.62494e-07	2.67066e-05	5.34122
AHCTF1	-2.10208	-2.89919	-1.30498	4.37782	-5.23871	1.04524e-06	2.82215e-05	5.33101
CSRP1	-2.75826	-3.80497	-1.71154	5.77834	-5.23475	1.06256e-06	2.86377e-05	5.28884
RPL18A	1.68148	1.05163	2.31133	8.28933	5.30329	7.98609e-07	2.3207e-05	5.28747
TNXB	3.3659	2.0848	4.64699	-0.73728	5.21924	1.1332e-06	3.03783e-05	5.2818
IFITM2	3.37671	2.09082	4.66259	-0.753461	5.21652	1.14607e-06	3.06142e-05	5.27266
TMEM178A	3.21003	1.98739	4.43266	1.04847	5.21556	1.15066e-06	3.06822e-05	5.254
NCBP1	-2.34923	-3.2436	-1.45487	4.39627	-5.21797	1.1392e-06	3.04847e-05	5.25391
DMRTC2	-3.90303	-5.39147	-2.41459	2.07478	-5.20908	1.18198e-06	3.13506e-05	5.24283
ACIN1	1.86602	1.15954	2.5725	5.79067	5.24692	1.01014e-06	2.74489e-05	5.23658
HLA-A	3.52833	2.18233	4.87432	0.600246	5.20734	1.19052e-06	3.15162e-05	5.22415
MFSD5	-2.48681	-3.43498	-1.53864	4.60409	-5.21011	1.17691e-06	3.12714e-05	5.22351
RPL18AP3	1.76499	1.09455	2.43542	4.43928	5.22964	1.08533e-06	2.91469e-05	5.21646
ELOB	2.05592	1.27744	2.8344	5.3487	5.24625	1.01297e-06	2.74489e-05	5.21134
KHDC3L	-3.09782	-4.27364	-1.922	7.52605	-5.23367	1.06734e-06	2.87152e-05	5.20813
ARHGAP11A	-2.67209	-3.69288	-1.65129	2.24382	-5.19998	1.22739e-06	3.22143e-05	5.20754
PROSER1	-1.51954	-2.09463	-0.944457	8.02788	-5.24891	1.00184e-06	2.73939e-05	5.19689
CABLES2	-2.47541	-3.42211	-1.5287	3.87641	-5.19424	1.25688e-06	3.29308e-05	5.16998
THOC2	-2.07425	-2.86637	-1.28213	5.66291	-5.20188	1.21777e-06	3.20176e-05	5.1514
LRRC17	-2.67042	-3.69214	-1.6487	4.73488	-5.19204	1.26836e-06	3.31736e-05	5.1471
PSEN2	-3.30515	-4.57014	-2.04017	5.45781	-5.19034	1.27734e-06	3.33506e-05	5.13747
CDADC1	-2.4504	-3.38948	-1.51131	3.00387	-5.18347	1.31414e-06	3.42519e-05	5.13723
KANSL1	1.77664	1.09936	2.45392	4.96915	5.21101	1.17256e-06	3.12109e-05	5.13482
CDH23	3.2243	1.98754	4.46106	-1.15918	5.17894	1.339e-06	3.46596e-05	5.12879
ZNF766	-2.38555	-3.30033	-1.47077	2.62641	-5.18036	1.33117e-06	3.45163e-05	5.12865
RMDN3	-1.98732	-2.7455	-1.22914	6.52519	-5.20696	1.19241e-06	3.15162e-05	5.12707
NDUFB6	2.0084	1.24207	2.77474	4.40248	5.2062	1.19616e-06	3.15597e-05	5.12126
GLOD4	-2.18824	-3.02695	-1.34952	4.65929	-5.18286	1.31749e-06	3.42797e-05	5.10868
DUSP18	-2.97022	-4.11069	-1.82975	2.63403	-5.17362	1.36876e-06	3.53691e-05	5.10378
GPX3	3.63954	2.24141	5.03766	-0.42428	5.17118	1.38261e-06	3.55436e-05	5.09418
MAGED4B	3.12191	1.92244	4.32139	-0.1258	5.17035	1.38737e-06	3.56052e-05	5.09222
SPATA20	3.61329	2.22473	5.00185	0.584734	5.16925	1.39367e-06	3.56451e-05	5.0769
ABRAXAS2	-2.22552	-3.08027	-1.37076	4.42182	-5.17226	1.37646e-06	3.54462e-05	5.07425
CCDC186	-2.84334	-3.93653	-1.75015	2.95643	-5.16683	1.40764e-06	3.59415e-05	5.0724
AC022748.2	2.78102	1.71297	3.84906	2.38722	5.17253	1.37491e-06	3.54462e-05	5.06682
BAHD1	2.75164	1.69427	3.80901	2.09151	5.16958	1.39177e-06	3.56451e-05	5.06145
MTMR9	-2.61766	-3.62468	-1.61063	3.52508	-5.16371	1.42591e-06	3.62233e-05	5.05519
CMTM8	-3.01804	-4.17939	-1.8567	3.10745	-5.16242	1.43353e-06	3.63557e-05	5.05434
PAMR1	-3.07152	-4.25466	-1.88839	2.57384	-5.15717	1.46492e-06	3.68918e-05	5.03956
ERGIC3	1.73612	1.07337	2.39887	5.88433	5.20376	1.20829e-06	3.18239e-05	5.03852
CLCN5	-2.29714	-3.18203	-1.41224	3.42712	-5.15683	1.46694e-06	3.68918e-05	5.02995
TDRD6	-2.65019	-3.67039	-1.63	4.66329	-5.16041	1.44544e-06	3.65343e-05	5.02664
C12orf75	-2.65527	-3.67831	-1.63223	3.35957	-5.15591	1.47254e-06	3.69708e-05	5.02502
IFFO1	-3.30977	-4.58586	-2.03369	3.45236	-5.15239	1.49408e-06	3.72934e-05	5.01623
RAD17	-2.48925	-3.44848	-1.53003	4.17362	-5.15512	1.47731e-06	3.70273e-05	5.01378
ATP2B4	-2.05396	-2.84384	-1.26408	5.69533	-5.16562	1.41473e-06	3.6055e-05	5.00892
PDK1	-2.69177	-3.72963	-1.65392	3.91515	-5.15219	1.49531e-06	3.72934e-05	5.00534
RCAN1	-2.83097	-3.92405	-1.73788	3.24262	-5.14483	1.54134e-06	3.82511e-05	4.98512
PI15	5.38168	3.31194	7.45142	1.93954	5.16525	1.41688e-06	3.6055e-05	4.98463
CFAP58	-3.18323	-4.40997	-1.95649	5.56928	-5.15473	1.47971e-06	3.70273e-05	4.98451
PDZD2	-2.66354	-3.69193	-1.63514	3.782	-5.14504	1.54002e-06	3.82511e-05	4.98055
SLC8A2	-2.83165	-3.92581	-1.7375	1.80955	-5.14104	1.56561e-06	3.87256e-05	4.97826
PRDX4	2.50689	1.54122	3.47257	3.31076	5.15696	1.46614e-06	3.68918e-05	4.97755
TRIM62	-3.12379	-4.33127	-1.91631	3.25136	-5.13916	1.57776e-06	3.89606e-05	4.96534
GPCPD1	-2.62285	-3.63727	-1.60842	2.70451	-5.1362	1.5971e-06	3.91656e-05	4.95602
CUX2	-3.00222	-4.16312	-1.84133	3.78972	-5.13736	1.58949e-06	3.90595e-05	4.95223
NDUFB11	1.77338	1.09352	2.45323	5.63052	5.18172	1.32369e-06	3.43817e-05	4.94946
TOPORS	-2.74069	-3.80075	-1.68062	4.49768	-5.13591	1.59902e-06	3.91656e-05	4.93505
AL590867.2	1.74105	1.06797	2.41413	2.6741	5.1385	1.58204e-06	3.89606e-05	4.92931
CHEK2	-2.38207	-3.304	-1.46014	3.96321	-5.13271	1.62017e-06	3.94907e-05	4.92718
ZNF416	-2.64669	-3.67174	-1.62163	3.51306	-5.12913	1.64422e-06	3.9793e-05	4.92437
OLFML1	-3.4198	-4.74433	-2.09528	3.99772	-5.12896	1.64536e-06	3.9793e-05	4.91814
GAREM2	-2.6607	-3.69124	-1.63017	4.31898	-5.1289	1.6458e-06	3.9793e-05	4.91295
CDC20	-2.35521	-3.26635	-1.44407	5.5934	-5.13492	1.6055e-06	3.92604e-05	4.90659
UBE2F	-2.05055	-2.84466	-1.25644	4.24654	-5.12954	1.64149e-06	3.9793e-05	4.90281
FAM120AOS	-2.09258	-2.90278	-1.28239	4.64434	-5.13078	1.63314e-06	3.97423e-05	4.9023
HIST1H1C	3.97938	2.43757	5.5212	1.3079	5.12712	1.65787e-06	3.99563e-05	4.89782
CCDC15	-2.56611	-3.56018	-1.57205	4.80103	-5.12803	1.6517e-06	3.98714e-05	4.89667
CMTR1	-1.99046	-2.76202	-1.2189	4.44722	-5.12477	1.674e-06	4.02805e-05	4.88619
PCDH11X	-2.94146	-4.08328	-1.79965	2.91685	-5.11751	1.72467e-06	4.1105e-05	4.88563
ADAR	-1.61805	-2.24083	-0.995271	7.546	-5.16117	1.44091e-06	3.64812e-05	4.87934
TMEM74	-3.65923	-5.08037	-2.2381	2.71105	-5.11498	1.74269e-06	4.14033e-05	4.87714
SSX2IP	-2.53035	-3.5129	-1.5478	3.6698	-5.11582	1.73668e-06	4.13258e-05	4.86652
SMIM13	-3.05782	-4.24669	-1.86895	1.64548	-5.10936	1.7834e-06	4.21548e-05	4.85815
TPM1	-1.67454	-2.32262	-1.02645	6.22447	-5.13278	1.61971e-06	3.94907e-05	4.83639
EFCAB11	-2.17912	-3.02654	-1.33171	3.75317	-5.1083	1.79114e-06	4.21548e-05	4.83199
PRPF4	-2.51212	-3.48929	-1.53495	3.91306	-5.10693	1.80125e-06	4.23266e-05	4.82883
RABGAP1	-1.90156	-2.63916	-1.16395	5.56692	-5.12122	1.69857e-06	4.06238e-05	4.82794
MED13	-2.20452	-3.06179	-1.34725	4.53487	-5.1084	1.79041e-06	4.21548e-05	4.81989
WIPF2	-1.68343	-2.33425	-1.03261	7.32179	-5.13837	1.58288e-06	3.89606e-05	4.81128
SPEG	2.93548	1.79111	4.07986	-1.19994	5.09566	1.88651e-06	4.39865e-05	4.8078
PLAGL2	-2.6098	-3.62508	-1.59452	5.18678	-5.10634	1.80565e-06	4.23638e-05	4.80472
RTCB	-1.82565	-2.53383	-1.11748	6.29771	-5.12115	1.69907e-06	4.06238e-05	4.80216
TE_MLT1-int	-2.81339	-3.91108	-1.71569	1.23114	-5.09139	1.91977e-06	4.45547e-05	4.7902
DROSHA	-2.04381	-2.83922	-1.2484	5.03629	-5.10434	1.82054e-06	4.26466e-05	4.78737
TE_AluYb9	2.26932	1.38846	3.15018	3.70104	5.11772	1.7232e-06	4.1105e-05	4.78584
SLC8A1	-2.28708	-3.17857	-1.39559	4.09319	-5.0963	1.88158e-06	4.39395e-05	4.78518
APPL2	-2.56351	-3.56352	-1.5635	2.97203	-5.09236	1.91219e-06	4.44473e-05	4.78392
C4orf47	-1.87741	-2.60558	-1.14925	6.51249	-5.12176	1.69479e-06	4.06238e-05	4.78173
FAM149A	-1.87433	-2.60294	-1.14573	5.92998	-5.11027	1.77672e-06	4.20788e-05	4.77716
BCAR3	-3.36732	-4.68188	-2.05276	3.2343	-5.08854	1.94234e-06	4.47944e-05	4.77111
TE_LTR66	3.40337	2.08937	4.71738	5.35783	5.1452	1.539e-06	3.82511e-05	4.76514
TADA2A	-2.52635	-3.51267	-1.54003	3.4149	-5.08821	1.94499e-06	4.47944e-05	4.76397
ZNF682	-2.88658	-4.01474	-1.75842	1.1424	-5.08281	1.98853e-06	4.54491e-05	4.75869
TMEM191A	2.7261	1.6661	3.7861	3.99519	5.10888	1.78687e-06	4.21548e-05	4.74586
TMX2	-2.3933	-3.32798	-1.45862	4.60481	-5.08658	1.95806e-06	4.50264e-05	4.74206
GEMIN6	-2.91729	-4.05731	-1.77728	3.84699	-5.08345	1.98327e-06	4.5425e-05	4.74126
GPN1	-2.3465	-3.26245	-1.43055	5.01458	-5.08907	1.93817e-06	4.47944e-05	4.73771
TNPO3	-2.04845	-2.84624	-1.25066	6.15735	-5.10064	1.84834e-06	4.32306e-05	4.73374
APOB	3.24923	1.97753	4.52093	-1.41622	5.07559	2.04818e-06	4.66056e-05	4.73228
SUPT7L	-2.08746	-2.90152	-1.27341	5.6691	-5.09395	1.89979e-06	4.42276e-05	4.72625
AC100756.2	-3.2214	-4.48268	-1.96013	2.20659	-5.07371	2.06396e-06	4.6888e-05	4.71878
SRPK2	-2.14464	-2.98274	-1.30654	5.04476	-5.08331	1.98446e-06	4.5425e-05	4.70962
RNF216P1	-2.58742	-3.60087	-1.57397	4.01249	-5.0717	2.08099e-06	4.71325e-05	4.69709
SEC22A	-1.99293	-2.77084	-1.21502	5.95811	-5.08924	1.93676e-06	4.47944e-05	4.69373
TIFA	-2.69861	-3.7562	-1.64102	3.04183	-5.06888	2.10514e-06	4.73231e-05	4.69341
ENOSF1	-2.52874	-3.51959	-1.53789	3.5439	-5.06976	2.09762e-06	4.72247e-05	4.69291
RTN4IP1	-2.30739	-3.21047	-1.40431	4.78357	-5.07556	2.04843e-06	4.66056e-05	4.68842
SERPINB6	2.98245	1.81326	4.15165	1.00752	5.06729	2.11885e-06	4.75603e-05	4.68304
AMOT	-2.5928	-3.60844	-1.57716	4.4672	-5.0713	2.08437e-06	4.7138e-05	4.68277
C11orf16	-3.32196	-4.62523	-2.01869	2.73945	-5.06348	2.15215e-06	4.8014e-05	4.67919
ZGLP1	-2.72342	-3.79194	-1.6549	2.96818	-5.06315	2.15503e-06	4.8014e-05	4.67357
NRG1	-2.71261	-3.77638	-1.64885	3.95252	-5.06561	2.13347e-06	4.7817e-05	4.6674
SLF2	-2.4032	-3.34654	-1.45987	2.58984	-5.06073	2.17644e-06	4.82055e-05	4.66458
SMIM14	-2.40396	-3.34757	-1.46035	2.88788	-5.06085	2.17543e-06	4.82055e-05	4.66437
RPL29P11	1.96535	1.19408	2.73661	1.32548	5.06204	2.16481e-06	4.81606e-05	4.6633
PCGF1	-2.55709	-3.55741	-1.55677	6.04171	-5.07804	2.02769e-06	4.62737e-05	4.66297
SLC9A6	-2.26372	-3.1517	-1.37575	4.35816	-5.06421	2.14571e-06	4.8014e-05	4.65081
RPUSD4	-2.10147	-2.92471	-1.27823	5.46573	-5.07091	2.08771e-06	4.71428e-05	4.64602
EPCAM	1.24361	0.761382	1.72583	7.06282	5.12299	1.68625e-06	4.05104e-05	4.64173
YPEL1	-2.38739	-3.32465	-1.45013	4.21252	-5.06002	2.18276e-06	4.82744e-05	4.64142
UBTF	-2.27082	-3.16293	-1.37871	4.47192	-5.05654	2.21404e-06	4.8751e-05	4.62903
SCARB1	2.45555	1.49687	3.41423	5.23893	5.08823	1.94485e-06	4.47944e-05	4.62413
RPS2P46	1.9154	1.16499	2.66581	3.70896	5.07051	2.09115e-06	4.71497e-05	4.62167
TUBA4A	-2.09381	-2.90766	-1.27996	9.0027	-5.11072	1.77346e-06	4.20679e-05	4.61957
MAGI2-AS3	-2.18709	-3.04585	-1.32832	4.80276	-5.05919	2.1902e-06	4.83659e-05	4.61881
ASNA1	2.54174	1.54451	3.53897	3.50418	5.0632	2.15464e-06	4.8014e-05	4.61278
RHBDD1	-2.30525	-3.21178	-1.39872	4.33445	-5.05157	2.25945e-06	4.94612e-05	4.60928
TBC1D7	-3.37078	-4.69712	-2.04444	4.08844	-5.04854	2.28754e-06	4.97863e-05	4.60832
FZD3	-1.89602	-2.64022	-1.15181	5.30538	-5.06105	2.17364e-06	4.82055e-05	4.60796
ZC3HC1	-2.81543	-3.92216	-1.70869	5.10073	-5.05347	2.24193e-06	4.9293e-05	4.60351
MAGEB2	3.66082	2.2216	5.10004	1.84294	5.05289	2.24726e-06	4.93259e-05	4.60097
NOL8	-1.94577	-2.70983	-1.1817	5.40267	-5.05884	2.19333e-06	4.83659e-05	4.59829
TRIB3	3.45269	2.09285	4.81253	0.393625	5.04383	2.33193e-06	5.04603e-05	4.59606
CEMIP2	-2.22076	-3.09453	-1.347	4.53251	-5.04892	2.28398e-06	4.97809e-05	4.59444
DLG4	3.10465	1.87908	4.33022	-1.61756	5.03228	2.44434e-06	5.24066e-05	4.56776
HMGA2	3.53144	2.143	4.91987	1.95961	5.0526	2.24999e-06	4.93259e-05	4.56652
PMM1	-3.18646	-4.44295	-1.92997	4.5421	-5.03777	2.39031e-06	5.15011e-05	4.56257
MRPS14	-2.5703	-3.58392	-1.55668	4.04854	-5.0373	2.39489e-06	5.1526e-05	4.55595
COL6A1	3.47909	2.10629	4.85189	0.857771	5.0344	2.42333e-06	5.20635e-05	4.5498
SLC30A9	-2.31736	-3.2328	-1.40192	2.66778	-5.02868	2.48052e-06	5.29143e-05	4.54361
SAMD11	3.05629	1.84874	4.26384	0.247119	5.02782	2.48924e-06	5.295e-05	4.5398
SUSD6	-2.09949	-2.92635	-1.27264	5.43152	-5.04401	2.3302e-06	5.04603e-05	4.53916
ABLIM1	2.14324	1.30001	2.98647	3.95865	5.04909	2.28243e-06	4.97809e-05	4.53408
PKP4-AS1	-2.17824	-3.03548	-1.321	5.96496	-5.04771	2.29534e-06	4.98838e-05	4.53109
UNC80	3.30053	1.99483	4.60622	-1.30085	5.02147	2.55438e-06	5.41823e-05	4.52479
CD44	3.39199	2.0499	4.73408	-0.856335	5.02069	2.56251e-06	5.42783e-05	4.51857
TE_L1PB1	2.75476	1.69093	3.81858	9.68563	5.14402	1.5465e-06	3.83159e-05	4.5159
SH2D4A	-1.78389	-2.48256	-1.08523	7.87222	-5.07214	2.07726e-06	4.7119e-05	4.51011
CDK5RAP2	1.94808	1.1807	2.71547	4.384	5.04292	2.34059e-06	5.05749e-05	4.50183
ACOT1	-2.68195	-3.74352	-1.62038	3.53074	-5.01871	2.58323e-06	5.45635e-05	4.50112
VLDLR-AS1	-2.85453	-3.98528	-1.72379	1.22835	-5.01489	2.62376e-06	5.5187e-05	4.49867
ZCCHC3	-2.73244	-3.81446	-1.65042	3.18323	-5.01657	2.6059e-06	5.49506e-05	4.49378
MSRA	-1.92594	-2.68681	-1.16507	5.1294	-5.02832	2.48417e-06	5.29171e-05	4.49124
GTF3C4	-2.16062	-3.01533	-1.30592	4.49293	-5.02172	2.55178e-06	5.41823e-05	4.48682
VAMP2	2.01287	1.21825	2.80748	3.13398	5.03209	2.44627e-06	5.24066e-05	4.47756
EIF4E1B	-2.51744	-3.51159	-1.5233	6.15182	-5.03036	2.46356e-06	5.26272e-05	4.47045
SLC25A46	-2.6518	-3.70254	-1.60105	4.3399	-5.01341	2.63956e-06	5.54418e-05	4.46212
EMP1	2.97369	1.7939	4.15347	0.796057	5.00705	2.7087e-06	5.67355e-05	4.45509
HYLS1	-2.27923	-3.17925	-1.37921	6.42654	-5.03065	2.46066e-06	5.26272e-05	4.44733
MMP23A	2.32054	1.40559	3.23549	4.7026	5.03828	2.38537e-06	5.14686e-05	4.44638
C1orf74	-3.06082	-4.27762	-1.84402	2.56388	-4.99699	2.82174e-06	5.86945e-05	4.42516
ZNF16	-2.42982	-3.39366	-1.46599	5.13535	-5.00797	2.69863e-06	5.66036e-05	4.42212
AC008109.1	4.08179	2.45831	5.70528	-1.42195	4.9945	2.85042e-06	5.89996e-05	4.41963
PRR14	-3.36548	-4.70306	-2.02791	4.13025	-4.99826	2.80717e-06	5.85283e-05	4.41651
ABCA13	3.31833	1.9976	4.63907	-0.943912	4.99107	2.89036e-06	5.95454e-05	4.40756
PECR	-2.64662	-3.69983	-1.59341	3.64362	-4.9919	2.88067e-06	5.94272e-05	4.39502
ZNF652	-1.99025	-2.78011	-1.20039	5.392	-5.00551	2.72577e-06	5.70138e-05	4.39163
RPL29	1.61697	0.985171	2.24876	8.8361	5.08411	1.97794e-06	4.5414e-05	4.38779
RUBCNL	2.72606	1.64018	3.81194	0.63414	4.98705	2.93784e-06	6.04407e-05	4.38411
HILPDA	-2.41578	-3.37814	-1.45342	2.5026	-4.98666	2.94253e-06	6.04544e-05	4.38252
RALA	-1.74953	-2.44237	-1.0567	6.34938	-5.01629	2.60886e-06	5.49506e-05	4.37978
PARP2	-2.14152	-2.99237	-1.29067	5.42242	-4.99987	2.78887e-06	5.82525e-05	4.37845
EPC1	-2.19544	-3.06849	-1.3224	4.90701	-4.99546	2.83934e-06	5.8979e-05	4.37746
AMD1	-2.0518	-2.86379	-1.2398	6.83925	-5.01962	2.57367e-06	5.4438e-05	4.37452
TMEM87A	-2.10242	-2.93805	-1.2668	5.29403	-4.99803	2.80986e-06	5.85283e-05	4.37042
SPAG17	3.10417	1.86563	4.3427	-1.55835	4.97882	3.0376e-06	6.22165e-05	4.36454
PLA2G12B	-2.66496	-3.72834	-1.60158	1.4226	-4.97844	3.04228e-06	6.22165e-05	4.36055
WAPL	-2.01339	-2.81421	-1.21256	5.019	-4.99435	2.8521e-06	5.89996e-05	4.35932
ZNF239	-3.26981	-4.57494	-1.96467	2.58562	-4.97688	3.06155e-06	6.23039e-05	4.35026
ZBTB5	-2.74171	-3.83581	-1.64761	3.91605	-4.97801	3.04751e-06	6.22165e-05	4.33796
STK35	-2.27504	-3.18299	-1.36709	4.41983	-4.97756	3.05311e-06	6.22165e-05	4.32148
TP73-AS1	-2.86842	-4.01598	-1.72086	2.44852	-4.96541	3.20708e-06	6.50016e-05	4.30872
TEX2	-2.08581	-2.9182	-1.25342	4.93577	-4.97781	3.05005e-06	6.22165e-05	4.29885
RACK1	1.49795	0.908824	2.08708	8.32047	5.05102	2.26452e-06	4.95002e-05	4.29268
PMP22	3.12019	1.87027	4.37012	-0.157961	4.95892	3.2925e-06	6.65537e-05	4.28225
CCDC77	-2.50007	-3.50098	-1.49915	4.22564	-4.96185	3.2536e-06	6.58558e-05	4.26943
RPS8	1.29821	0.787264	1.80915	8.54398	5.04731	2.29905e-06	4.98924e-05	4.25862
ORC2	-2.52891	-3.54376	-1.51406	1.94106	-4.95019	3.4107e-06	6.85742e-05	4.24976
SPOP	-2.49821	-3.50017	-1.49625	3.78199	-4.953	3.37221e-06	6.79821e-05	4.24261
AC010300.1	4.56445	2.73471	6.39418	0.46661	4.95551	3.33812e-06	6.73853e-05	4.23762
UGP2	-2.49376	-3.49135	-1.49617	6.05735	-4.96585	3.20139e-06	6.50016e-05	4.22204
TUBAL3	-3.54205	-4.96695	-2.11714	1.6191	-4.93808	3.58178e-06	7.14407e-05	4.20865
SCN7A	3.06699	1.833	4.30097	-1.20125	4.93732	3.59268e-06	7.14686e-05	4.20575
NR4A2	3.00765	1.7973	4.21801	-1.30896	4.93633	3.60704e-06	7.14707e-05	4.20358
PRPF38A	-2.03488	-2.85241	-1.21735	4.68107	-4.94454	3.4895e-06	6.97855e-05	4.19084
QDPR	-2.49604	-3.49796	-1.49411	5.3371	-4.94887	3.42902e-06	6.88505e-05	4.18989
NEDD1	-2.80632	-3.93535	-1.6773	3.83101	-4.93769	3.58741e-06	7.14584e-05	4.18413
RASA4DP	2.58016	1.54794	3.61239	4.72316	4.96549	3.20613e-06	6.50016e-05	4.17294
RIBC2	-3.52212	-4.94183	-2.1024	1.81645	-4.92823	3.72692e-06	7.31235e-05	4.17031
DPY19L3	-2.33294	-3.27352	-1.39235	2.67752	-4.92711	3.74379e-06	7.32156e-05	4.15905
CCDC127	-2.08905	-2.9277	-1.2504	6.01983	-4.94831	3.43674e-06	6.89136e-05	4.15405
TTF2	-2.48432	-3.48404	-1.4846	4.7891	-4.9365	3.6047e-06	7.14707e-05	4.15265
SLC39A14	-2.67066	-3.7472	-1.59413	3.70268	-4.92811	3.72869e-06	7.31235e-05	4.14922
TE_MER11B	1.98824	1.1895	2.78698	3.36904	4.94485	3.48514e-06	6.97855e-05	4.14718
IQSEC1	-1.98737	-2.78615	-1.18858	5.55034	-4.94238	3.52006e-06	7.0303e-05	4.14192
DHX33	-2.31737	-3.25219	-1.38256	3.83623	-4.92449	3.78358e-06	7.38019e-05	4.13586
ZNF799	-2.67149	-3.74653	-1.59645	5.37629	-4.9365	3.60462e-06	7.14707e-05	4.13548
CHMP7	-2.20321	-3.09035	-1.31608	5.49644	-4.93352	3.64818e-06	7.1989e-05	4.12425
SWT1	-2.48868	-3.49374	-1.48362	3.26956	-4.9189	3.86978e-06	7.51907e-05	4.1192
NTRK2	-2.74439	-3.8532	-1.63559	2.98063	-4.91677	3.90301e-06	7.5641e-05	4.11605
TSC22D1	1.23586	0.74282	1.7289	6.67215	4.97939	3.0306e-06	6.2179e-05	4.11253
TSPAN5	-1.54175	-2.16032	-0.923185	6.6385	-4.95127	3.39593e-06	6.83686e-05	4.10881
PITPNB	-1.82575	-2.56179	-1.08972	4.83297	-4.92759	3.73656e-06	7.31694e-05	4.10635
IL17RD	-2.35947	-3.3144	-1.40454	2.60724	-4.90832	4.03805e-06	7.78567e-05	4.08536
TE_LTR1F2	-2.7445	-3.85457	-1.63442	3.66808	-4.91135	3.98911e-06	7.70119e-05	4.08366
GPATCH11	-2.50352	-3.51722	-1.48982	2.78197	-4.90604	4.07528e-06	7.83736e-05	4.07449
GPR137B	-2.26283	-3.17806	-1.3476	4.18016	-4.91145	3.98751e-06	7.70119e-05	4.07162
GNG12	-1.97832	-2.77741	-1.17924	5.20106	-4.91808	3.88246e-06	7.53398e-05	4.06248
RSPH9	-3.34497	-4.69893	-1.99101	4.62273	-4.90767	4.0487e-06	7.79621e-05	4.06007
SRFBP1	-2.41661	-3.39659	-1.43663	1.72521	-4.89867	4.198e-06	8.04251e-05	4.05719
STRN	-2.84021	-3.99237	-1.68806	2.06121	-4.897	4.22626e-06	8.06584e-05	4.04785
MIR646HG	-2.3613	-3.31979	-1.4028	1.8189	-4.89385	4.28006e-06	8.12724e-05	4.03893
TYW3	-2.90129	-4.07889	-1.7237	2.02386	-4.89424	4.27336e-06	8.12479e-05	4.03797
TE_LTR38-int	4.22509	2.51658	5.9336	1.70645	4.91256	3.96984e-06	7.6837e-05	4.0287
AL359924.1	-2.93663	-4.12958	-1.74367	0.932777	-4.89006	4.34564e-06	8.21444e-05	4.02613
MSL1	-2.23939	-3.14667	-1.3321	4.78794	-4.90314	4.1232e-06	7.91938e-05	4.02534
RASGRF1	-2.81249	-3.95258	-1.6724	4.85464	-4.90051	4.16705e-06	7.9934e-05	4.023
RPL8	1.57398	0.94786	2.20011	9.13681	4.99379	2.85866e-06	5.9054e-05	4.01924
STARD7	-1.75977	-2.46942	-1.05013	6.67462	-4.92612	3.7588e-06	7.34138e-05	4.01686
NCEH1	-2.7562	-3.87535	-1.63704	3.35225	-4.89225	4.30756e-06	8.16915e-05	4.01654
RPLP2	1.49991	0.903352	2.09646	8.91081	4.99463	2.84888e-06	5.89996e-05	4.01208
MANBA	3.0739	1.82407	4.32372	-0.858861	4.88573	4.42194e-06	8.27706e-05	4.01017
KATNAL1	-2.6203	-3.68323	-1.55737	4.66599	-4.89706	4.22513e-06	8.06584e-05	4.00882
AP1M2	-3.31568	-4.66304	-1.96831	3.63802	-4.88851	4.37277e-06	8.23055e-05	4.004
TE_LTR84b	1.67142	0.997989	2.34484	5.15266	4.93042	3.69417e-06	7.2718e-05	4.0021
CD83	-2.12683	-2.98938	-1.26427	5.03975	-4.89818	4.20614e-06	8.04785e-05	3.99676
C8orf76	-2.22404	-3.12853	-1.31955	2.49286	-4.88458	4.44235e-06	8.2992e-05	3.99517
TLE3	2.82482	1.67589	3.97374	0.630567	4.88416	4.44994e-06	8.30306e-05	3.99093
SFMBT1	-2.32695	-3.27232	-1.38157	4.36405	-4.88958	4.35415e-06	8.21607e-05	3.98922
COL4A1	3.07247	1.82191	4.32303	-0.654358	4.88058	4.51428e-06	8.35098e-05	3.98888
SLC29A4	2.20617	1.31808	3.09425	6.19863	4.93485	3.62871e-06	7.18055e-05	3.98036
ZSWIM3	-3.32401	-4.67672	-1.97129	3.5391	-4.88141	4.49931e-06	8.34343e-05	3.97923
VTCN1	-3.17098	-4.46244	-1.87953	2.17222	-4.87759	4.56878e-06	8.42032e-05	3.97785
CEP85	-2.33882	-3.28913	-1.38851	5.37684	-4.88901	4.36406e-06	8.22444e-05	3.96337
PRPSAP2	-2.16452	-3.04521	-1.28382	4.42969	-4.8823	4.4833e-06	8.324e-05	3.96174
SLC7A7	-3.21686	-4.52551	-1.90821	4.84317	-4.88313	4.46838e-06	8.31683e-05	3.9611
CGN	-2.21651	-3.11868	-1.31434	4.09796	-4.88057	4.51449e-06	8.35098e-05	3.96082
TE_L1M3b	2.63658	1.57252	3.70064	4.74354	4.92227	3.8175e-06	7.42709e-05	3.95995
SUCLG1	-2.26475	-3.18615	-1.34336	4.37953	-4.88275	4.47518e-06	8.31918e-05	3.95931
RBM22	-2.22554	-3.13047	-1.32062	4.86365	-4.88556	4.425e-06	8.27706e-05	3.95273
SLC15A4	-2.20787	-3.10597	-1.30977	5.02794	-4.8836	4.45995e-06	8.31143e-05	3.94081
SLC6A5	-2.34875	-3.30516	-1.39233	4.71524	-4.87843	4.55337e-06	8.41255e-05	3.93647
ETV5	-2.49709	-3.51557	-1.47862	3.43695	-4.87051	4.70032e-06	8.61e-05	3.93186
OSBP	-1.98529	-2.79229	-1.17829	5.57985	-4.88699	4.39954e-06	8.27059e-05	3.92893
SAMHD1	-2.05171	-2.8874	-1.21602	4.8882	-4.87711	4.57758e-06	8.42621e-05	3.92637
GDF9	-1.98033	-2.77859	-1.18206	8.35942	-4.92807	3.72935e-06	7.31235e-05	3.92527
TRIP13	-1.97407	-2.77862	-1.16953	4.44306	-4.87422	4.63095e-06	8.51405e-05	3.92163
FAM114A2	-2.23167	-3.14201	-1.32133	4.24872	-4.86987	4.71235e-06	8.62155e-05	3.91704
DLGAP4	1.91498	1.14244	2.68752	6.60426	4.92414	3.78883e-06	7.38085e-05	3.91248
FNTB	-1.91227	-2.68912	-1.13542	6.28855	-4.88994	4.34782e-06	8.21444e-05	3.8981
PRR15	-2.36492	-3.32461	-1.40524	7.31062	-4.89528	4.25557e-06	8.1012e-05	3.89764
JPT2	-2.02839	-2.85635	-1.20043	4.56177	-4.86669	4.77272e-06	8.71079e-05	3.89507
GTF2E1	-2.40392	-3.38697	-1.42088	2.96809	-4.85776	4.94648e-06	8.99157e-05	3.89472
KLHL12	-2.05725	-2.89657	-1.21794	5.07983	-4.86914	4.72617e-06	8.63632e-05	3.88501
ZSCAN29	-2.6212	-3.69296	-1.54945	4.10194	-4.85843	4.93333e-06	8.98213e-05	3.87854
HNRNPDL	1.13947	0.680736	1.5982	7.81359	4.93437	3.63578e-06	7.18508e-05	3.8678
SKP2	-1.95598	-2.75321	-1.15875	6.45696	-4.87383	4.63816e-06	8.51688e-05	3.84363
ZNF747	-2.90661	-4.09926	-1.71396	1.60775	-4.84132	5.28267e-06	9.48045e-05	3.84334
FRY	2.87094	1.6923	4.04958	-0.99137	4.83874	5.33748e-06	9.55599e-05	3.83585
HLA-DRA	3.34554	1.97125	4.71983	-1.29154	4.83589	5.39857e-06	9.60817e-05	3.82577
MST1L	3.02427	1.78184	4.26669	-1.51849	4.83547	5.40762e-06	9.6129e-05	3.82568
LHX4	-3.00546	-4.23988	-1.77104	2.49266	-4.83659	5.38353e-06	9.60817e-05	3.82329
OTUD4	-2.34382	-3.30425	-1.3834	4.92796	-4.84786	5.14648e-06	9.32506e-05	3.81631
RPL5	1.38883	0.829577	1.94808	8.38977	4.93324	3.65234e-06	7.1989e-05	3.81526
LIPG	-2.47163	-3.4847	-1.45857	4.73663	-4.84659	5.17261e-06	9.36111e-05	3.81481
PPP2R3C	-2.58174	-3.64039	-1.52309	4.57395	-4.84452	5.21565e-06	9.39959e-05	3.81236
WDCP	-2.15627	-3.04048	-1.27206	4.41645	-4.84436	5.21887e-06	9.39959e-05	3.81031
CASP3	-2.03407	-2.86863	-1.19951	4.74582	-4.84169	5.27486e-06	9.47774e-05	3.79073
MTMR3	-2.79094	-3.93813	-1.64375	3.84239	-4.83285	5.4644e-06	9.67951e-05	3.78767
HMGXB4	-1.97335	-2.78241	-1.1643	5.33644	-4.84525	5.20048e-06	9.38895e-05	3.78741
NABP1	-2.70035	-3.81114	-1.58956	3.15266	-4.82924	5.54375e-06	9.797e-05	3.78608
TE_LTR44	-2.16435	-3.05497	-1.27373	2.4504	-4.82752	5.58187e-06	9.85278e-05	3.78441
NFRKB	-2.03093	-2.86265	-1.19922	6.09461	-4.85077	5.08678e-06	9.22799e-05	3.77957
GNB2	2.57075	1.5265	3.61501	7.02656	4.89039	4.33996e-06	8.21444e-05	3.7739
NINJ1	3.49274	2.05439	4.9311	-0.381605	4.82381	5.66524e-06	9.97653e-05	3.77325
KLHL42	-2.66642	-3.76413	-1.56872	3.10906	-4.8254	5.62941e-06	9.92505e-05	3.77142
TAF1A	-2.46093	-3.47458	-1.44729	2.33782	-4.82285	5.68683e-06	0.000100028	3.77012
USP13	-3.13166	-4.42186	-1.84145	2.59614	-4.82174	5.71216e-06	0.000100334	3.76429
DUS4L	-2.72108	-3.84258	-1.59958	1.9048	-4.81983	5.75588e-06	0.000100772	3.76167
PTPN9	-2.71775	-3.83748	-1.59801	2.91396	-4.8215	5.71753e-06	0.000100334	3.75732
OOEP	-1.9292	-2.71559	-1.1428	7.44156	-4.87332	4.64766e-06	8.52391e-05	3.75605
CCSAP	-2.42247	-3.421	-1.42395	2.67842	-4.81936	5.76655e-06	0.000100841	3.75078
RBFA	-2.80087	-3.95733	-1.64441	0.471704	-4.8112	5.95725e-06	0.00010377	3.73756
MRPL55	2.10754	1.25061	2.96447	6.91345	4.88564	4.42352e-06	8.27706e-05	3.73753
METTL9	-1.98952	-2.80695	-1.17209	5.4405	-4.83489	5.42003e-06	9.61388e-05	3.73413
RPS10P3	1.94299	1.14042	2.74557	-0.267384	4.80923	6.0041e-06	0.000104388	3.72588
UBA5	-2.5058	-3.53953	-1.47208	4.30244	-4.81538	5.85871e-06	0.000102334	3.7128
PAFAH1B1	-1.76455	-2.49018	-1.03891	5.52271	-4.83063	5.51303e-06	9.75416e-05	3.70899
GFRA3	2.26149	1.3325	3.19047	3.98443	4.83589	5.3985e-06	9.60817e-05	3.70793
LIMA1	-2.35702	-3.32546	-1.38859	6.35085	-4.83485	5.42095e-06	9.61388e-05	3.70498
MCTS1	-2.70293	-3.81836	-1.58751	4.25674	-4.81376	5.89667e-06	0.000102877	3.70371
MORC1	3.35252	1.96628	4.73876	-0.66363	4.80422	6.12505e-06	0.000106245	3.70336
ZNF584	-3.1046	-4.38718	-1.82202	3.9149	-4.80851	6.02123e-06	0.000104565	3.70278
ANKH	1.21619	0.722788	1.7096	8.56861	4.89654	4.23407e-06	8.0705e-05	3.68652
MAFB	3.04396	1.78296	4.30496	-0.843319	4.79526	6.34716e-06	0.000109467	3.67302
PAN2	-2.67427	-3.78118	-1.56737	3.52792	-4.79937	6.24438e-06	0.000107818	3.66481
CHST10	-2.43041	-3.43608	-1.42473	4.22131	-4.80076	6.20986e-06	0.000107468	3.6625
SERPINA6	3.34427	1.95858	4.72997	-0.317418	4.79429	6.3718e-06	0.000109766	3.6624
BTG2	3.03108	1.77438	4.28778	-1.40783	4.79132	6.44753e-06	0.000110816	3.6622
AKAP1	-1.55777	-2.19415	-0.921378	8.40259	-4.86262	4.85134e-06	8.84354e-05	3.65974
TE_MLT1E1A	-1.30418	-1.83752	-0.770833	7.71713	-4.85756	4.95047e-06	8.99157e-05	3.65732
DDX49	2.2814	1.34622	3.21658	6.18042	4.84615	5.18179e-06	9.36647e-05	3.64645
IGSF11	-2.38229	-3.36945	-1.39513	3.55115	-4.79399	6.37936e-06	0.00010977	3.64255
CWC25	-1.38734	-1.95697	-0.817719	7.16177	-4.83822	5.34852e-06	9.56437e-05	3.64116
RPL10A	1.16721	0.692699	1.64171	8.51302	4.88646	4.40899e-06	8.27706e-05	3.63345
RMI2	-2.81525	-3.98315	-1.64735	3.22354	-4.78853	6.51918e-06	0.000111538	3.63236
FRAS1	3.09813	1.81145	4.38481	-1.10501	4.7832	6.65877e-06	0.000113453	3.62838
PHGDH	3.01752	1.76429	4.27075	-0.965756	4.7831	6.6613e-06	0.000113453	3.62818
ZBTB8B	-2.46136	-3.48429	-1.43842	1.70806	-4.77987	6.74743e-06	0.000114614	3.61342
TEK	-2.51049	-3.55276	-1.46822	3.86119	-4.78483	6.61569e-06	0.000112932	3.61219
AHCYL2	-2.67536	-3.78723	-1.56349	2.80746	-4.7799	6.74663e-06	0.000114614	3.60235
AK2	-1.79411	-2.53809	-1.05013	4.57106	-4.79047	6.46915e-06	0.000110935	3.59764
DNAJC8	-1.69048	-2.38976	-0.991186	5.66728	-4.80222	6.17404e-06	0.000106972	3.59502
RPS11	1.53299	0.90871	2.15728	8.51918	4.87807	4.56001e-06	8.41447e-05	3.5941
BRD8	-2.16913	-3.0686	-1.26965	5.46066	-4.79053	6.46763e-06	0.000110935	3.57877
SEPT11	-2.36077	-3.34025	-1.38129	5.21146	-4.78794	6.53453e-06	0.000111674	3.57806
BHLHE41	3.35804	1.95972	4.75636	0.0406317	4.77054	7.00172e-06	0.000118048	3.57127
PIWIL3	-2.88526	-4.08442	-1.68611	5.08283	-4.77969	6.75231e-06	0.000114614	3.56304
PRR14L	-2.89539	-4.10151	-1.68928	3.23328	-4.7688	7.05039e-06	0.000118736	3.55734
KBTBD2	-2.37468	-3.3635	-1.38587	3.89732	-4.77069	6.9977e-06	0.000118048	3.54854
ZNF235	-2.39494	-3.39541	-1.39447	2.76059	-4.7553	7.43743e-06	0.000123867	3.51483
FOXF1	4.06008	2.36547	5.7547	0.150203	4.75941	7.31751e-06	0.000122518	3.51348
VPS26C	-2.60229	-3.68856	-1.51602	4.00446	-4.75891	7.332e-06	0.000122518	3.51182
TRIM71	-2.33623	-3.3113	-1.36115	3.90395	-4.75956	7.31324e-06	0.000122518	3.51165
AL137186.1	-2.42265	-3.43568	-1.40962	1.0145	-4.75072	7.57365e-06	0.000125996	3.50804
RTKN	3.47662	2.02529	4.92796	0.838516	4.75861	7.3407e-06	0.000122527	3.50763
TRIM68	-2.23183	-3.16416	-1.2995	3.27369	-4.75535	7.43616e-06	0.000123867	3.50743
MRPS6	-1.90903	-2.7027	-1.11535	5.73221	-4.77815	6.79371e-06	0.000115187	3.50471
AL356966.1	-2.52992	-3.58791	-1.47193	1.5496	-4.75025	7.58776e-06	0.000126091	3.50213
TET3	-2.19507	-3.10969	-1.28045	5.22327	-4.76756	7.08507e-06	0.000119186	3.50172
RAB3GAP1	-1.83103	-2.59458	-1.06748	4.49223	-4.76372	7.19354e-06	0.000120799	3.4987
TE_AluYf1	1.9187	1.12645	2.71094	5.53447	4.81101	5.96168e-06	0.00010377	3.49608
EXOSC10	-1.95871	-2.77633	-1.14109	4.71209	-4.75892	7.33159e-06	0.000122518	3.48311
SOD1	1.16333	0.686253	1.64041	8.54179	4.84398	5.22679e-06	9.40259e-05	3.48217
WFDC2	1.50882	0.889616	2.12803	8.03227	4.84053	5.29936e-06	9.49906e-05	3.46959
GTF3C1	1.92165	1.12984	2.71345	7.28597	4.8211	5.7267e-06	0.000100377	3.46077
SNX14	-2.50781	-3.55689	-1.45874	4.29504	-4.74875	7.63289e-06	0.000126701	3.46056
ITPR2	2.71048	1.57382	3.84713	-0.675972	4.73702	7.99497e-06	0.000131838	3.45691
HSPA1L	-3.19739	-4.5377	-1.85707	2.61172	-4.73891	7.93569e-06	0.000131148	3.45475
ZNF880	-2.63848	-3.74522	-1.53174	1.69137	-4.73586	8.03164e-06	0.000132298	3.45375
AC023421.2	-2.51554	-3.56941	-1.46168	3.5717	-4.74174	7.84728e-06	0.00012983	3.44842
GCNT3	-1.62225	-2.29507	-0.94944	7.45312	-4.78976	6.48753e-06	0.000111123	3.43529
C9orf135	-3.04154	-4.31877	-1.76431	2.57146	-4.73059	8.20073e-06	0.000134641	3.42059
RPL23P2	-2.96762	-4.21498	-1.72027	1.21384	-4.72616	8.34534e-06	0.000136419	3.41936
COL2A1	2.86309	1.65928	4.0669	-1.52047	4.72461	8.39661e-06	0.000136811	3.41615
AC103858.2	-2.75752	-3.91686	-1.59819	0.535919	-4.72499	8.38397e-06	0.000136753	3.41542
CD74	3.42385	1.9848	4.86291	-0.649229	4.72636	8.33858e-06	0.000136419	3.41303
TARDBP	-2.11471	-3.00029	-1.22912	5.0324	-4.7436	7.78985e-06	0.000129164	3.41014
AC115223.1	1.82442	1.05727	2.59157	0.265022	4.72428	8.40751e-06	0.00013684	3.4083
ZNF25	-2.66377	-3.78436	-1.54319	1.15719	-4.72216	8.47785e-06	0.000137539	3.40643
TROAP	-2.02418	-2.8683	-1.18006	6.91944	-4.7636	7.19703e-06	0.000120799	3.40607
CRNKL1	-1.85624	-2.63367	-1.0788	5.09499	-4.74307	7.80614e-06	0.000129291	3.40482
ATG5	-2.39081	-3.39421	-1.38742	4.55074	-4.73332	8.1129e-06	0.00013349	3.40105
H3F3B	-1.15698	-1.63221	-0.681739	10.5632	-4.8362	5.39189e-06	9.60817e-05	3.39986
RNF139	-2.78272	-3.95219	-1.61326	3.47185	-4.72686	8.32241e-06	0.000136341	3.39918
SOX3	3.03956	1.76037	4.31875	-0.355222	4.72025	8.54203e-06	0.000138282	3.39262
TE_L1PBa	2.20587	1.29291	3.11883	6.50007	4.79976	6.2347e-06	0.000107774	3.38224
PHEX	-1.94133	-2.75527	-1.12738	5.34737	-4.73799	7.96438e-06	0.000131478	3.37807
FBXO27	-2.99855	-4.26256	-1.73453	2.30264	-4.71247	8.80804e-06	0.000141977	3.36403
FREM2	2.96525	1.71466	4.21584	-1.23832	4.71015	8.8888e-06	0.000142819	3.36199
KPNA3	-2.36423	-3.35804	-1.37042	4.91906	-4.72582	8.35647e-06	0.000136453	3.35465
SDS	-3.7949	-5.39584	-2.19397	2.85772	-4.70887	8.93374e-06	0.000143388	3.34413
ZNF280B	-2.3926	-3.40083	-1.38437	4.24321	-4.7141	8.75166e-06	0.000141371	3.3352
SEC23B	-2.01069	-2.85543	-1.16595	5.7211	-4.72837	8.27268e-06	0.000135674	3.32853
PPP2R1B	-1.76313	-2.50477	-1.0215	5.02548	-4.72264	8.46201e-06	0.00013743	3.32749
MOCOS	-2.72496	-3.87518	-1.57475	3.05985	-4.70621	9.02795e-06	0.000144591	3.32672
ZBTB49	-2.7474	-3.90542	-1.58939	4.73598	-4.71301	8.78922e-06	0.000141825	3.32383
PPM1F	1.53068	0.894003	2.16736	6.86378	4.77589	6.85481e-06	0.000115831	3.32043
TUBG2	-2.66022	-3.78065	-1.53979	5.49066	-4.71653	8.66839e-06	0.000140176	3.31719
ADO	-2.93027	-4.16783	-1.69271	3.68124	-4.70361	9.12092e-06	0.000145925	3.3107
ASB7	-2.30913	-3.28573	-1.33253	1.98936	-4.697	9.36088e-06	0.000148657	3.30433
CLEC10A	-3.6095	-5.13631	-2.08269	2.45746	-4.69625	9.38867e-06	0.000148941	3.30073
KRT33B	3.64723	2.10393	5.19053	-0.200894	4.69463	9.44862e-06	0.000149577	3.28836
SLC25A17	-2.03685	-2.8986	-1.17511	3.01238	-4.69536	9.42142e-06	0.000149303	3.28691
GNPAT	-2.65725	-3.78015	-1.53435	4.12611	-4.70092	9.21785e-06	0.000147007	3.28573
FBN2	2.98489	1.72049	4.2493	-1.18899	4.68957	9.63834e-06	0.0001521	3.28532
TOR1A	-2.61865	-3.72578	-1.51152	4.24034	-4.69859	9.30253e-06	0.000147887	3.28245
PLPP6	-3.09218	-4.40214	-1.78223	1.47374	-4.68921	9.65216e-06	0.000152158	3.28202
FBXW12	-2.14109	-3.042	-1.24019	6.24822	-4.72113	8.51244e-06	0.000137951	3.27633
IVD	-3.1727	-4.51624	-1.82916	2.9187	-4.69103	9.58338e-06	0.00015155	3.27449
UBLCP1	-2.11405	-3.00766	-1.22044	4.53594	-4.69955	9.2675e-06	0.000147642	3.26616
TE_AluYk2	1.63992	0.95786	2.32197	7.35366	4.7763	6.84369e-06	0.000115773	3.2558
FOXJ3	-1.76329	-2.50824	-1.01834	4.96225	-4.70206	9.17659e-06	0.000146504	3.25119
SH3BGRL3	2.73328	1.57572	3.89083	1.86501	4.69064	9.59811e-06	0.000151624	3.24731
TMEM120B	-2.72837	-3.88536	-1.57138	3.42178	-4.68449	9.83265e-06	0.000154356	3.24462
INHA	3.45953	1.99086	4.9282	-1.11692	4.67932	1.00344e-05	0.000156706	3.24462
TCEAL8	2.82018	1.62441	4.01595	1.11552	4.68512	9.80851e-06	0.000154138	3.24366
TDRD9	1.8885	1.09234	2.68466	4.64839	4.71203	8.82342e-06	0.000142072	3.21846
FLT4	3.07624	1.76775	4.38472	-1.66171	4.67027	1.0397e-05	0.000160534	3.2182
MRPS25	-2.36679	-3.37246	-1.36111	3.08547	-4.67512	1.0201e-05	0.000158276	3.21634
TRAIP	-2.40612	-3.42615	-1.38609	5.00387	-4.6859	9.77843e-06	0.000153826	3.2135
PPFIA1	-1.94113	-2.76102	-1.12124	6.30622	-4.70316	9.13695e-06	0.000146026	3.21238
NEPRO	-2.20628	-3.14257	-1.26999	4.19435	-4.681	9.96848e-06	0.000156	3.21064
TMEM143	-3.18725	-4.54271	-1.8318	2.72137	-4.67112	1.03625e-05	0.000160166	3.20654
GTF2B	-1.90886	-2.71387	-1.10384	6.62355	-4.71042	8.87959e-06	0.000142819	3.20421
AGFG1	-1.7276	-2.45995	-0.995247	4.74504	-4.68612	9.76988e-06	0.000153826	3.20189
GAD2	3.91889	2.2545	5.58329	1.0782	4.67732	1.01136e-05	0.000157581	3.19807
CKAP5	-1.6623	-2.36389	-0.960707	6.45643	-4.70668	9.01132e-06	0.000144479	3.19676
ZNF607	-3.34009	-4.76101	-1.91917	3.30653	-4.66958	1.04251e-05	0.000160803	3.19622
CCDC148	-2.2521	-3.20864	-1.29557	4.38943	-4.67711	1.01219e-05	0.000157581	3.18922
EGFL6	2.34623	1.35119	3.34127	3.01719	4.68405	9.84984e-06	0.000154465	3.18221
C8orf37-AS1	-2.69179	-3.83886	-1.54471	1.84371	-4.66164	1.07545e-05	0.000165037	3.17997
COCH	-1.94327	-2.76894	-1.11759	4.454	-4.67536	1.01916e-05	0.000158276	3.17508
RPL23AP87	-2.3461	-3.34643	-1.34576	0.5457	-4.65897	1.08674e-05	0.000166261	3.17404
ERC2	-2.4493	-3.49007	-1.40852	5.06911	-4.67493	1.02086e-05	0.000158276	3.16344
TNS2	2.9873	1.71252	4.26209	-0.653976	4.65513	1.1032e-05	0.000168437	3.1547
EXO1	-2.5838	-3.68452	-1.48307	4.12216	-4.66304	1.06955e-05	0.000164468	3.15202
USP14	-2.41	-3.43453	-1.38548	5.1787	-4.67289	1.02906e-05	0.000159218	3.15027
PNPT1	-2.89774	-4.13439	-1.6611	2.18116	-4.65482	1.10453e-05	0.000168469	3.14897
TMEM132B	-2.72554	-3.88606	-1.56502	4.96679	-4.66539	1.05976e-05	0.000163129	3.14339
SHCBP1	-2.20723	-3.14792	-1.26655	4.27514	-4.66115	1.07752e-05	0.000165186	3.13906
BEND5	3.35852	1.92431	4.79272	-0.0758457	4.65186	1.11744e-05	0.000169921	3.13603
EIF2B2	-2.75481	-3.93062	-1.57899	3.77722	-4.65418	1.10732e-05	0.000168724	3.13055
METTL8	-2.57222	-3.67163	-1.47281	2.36794	-4.64771	1.13572e-05	0.000172179	3.11973
TUBB8	-1.56387	-2.2142	-0.913536	11.8377	-4.77699	6.82498e-06	0.000115587	3.11639
CSTF3	-2.40267	-3.43005	-1.37529	2.28274	-4.64569	1.14469e-05	0.000172841	3.11603
GJC1	-2.05505	-2.9316	-1.17851	4.375	-4.65737	1.09359e-05	0.000167139	3.11328
AC015987.1	-2.17896	-3.1077	-1.25021	4.82814	-4.66061	1.0798e-05	0.000165367	3.1086
APEX2	-2.48598	-3.54775	-1.42421	4.37545	-4.65112	1.12064e-05	0.000170236	3.10692
CDC40	-2.1687	-3.0955	-1.2419	3.67186	-4.64841	1.13261e-05	0.000171881	3.10282
RGPD3	2.08294	1.19128	2.97459	0.405536	4.64055	1.16792e-05	0.000175617	3.09712
SMAP1	1.7535	1.00702	2.49997	3.79635	4.66636	1.05575e-05	0.000162679	3.09281
ZSCAN2	-2.51413	-3.58983	-1.43842	3.59248	-4.64283	1.15756e-05	0.000174259	3.0888
LINC01118	-1.78132	-2.53822	-1.02442	6.27787	-4.67515	1.02e-05	0.000158276	3.08728
MUC19	3.0835	1.76122	4.40579	-1.26025	4.63243	1.20558e-05	0.000180227	3.07459
ZNF397	-2.53496	-3.62103	-1.44888	2.97741	-4.6366	1.18609e-05	0.000177843	3.07421
UROD	-2.29996	-3.28326	-1.31666	4.85027	-4.64649	1.14114e-05	0.000172518	3.06974
LARGE1	-2.14528	-3.0639	-1.22666	3.57262	-4.63914	1.17441e-05	0.000176267	3.06782
CCNYL1	-2.79212	-3.98933	-1.5949	2.89888	-4.63288	1.20346e-05	0.000180088	3.06154
LXN	3.39834	1.94008	4.8566	0.00801287	4.62937	1.22005e-05	0.000181738	3.05266
CDC42EP3	-2.16698	-3.09596	-1.23801	3.69509	-4.63384	1.19894e-05	0.000179591	3.05147
PRAME	2.86498	1.64011	4.08986	2.90615	4.64643	1.1414e-05	0.000172518	3.04634
ACVR2A	-2.44278	-3.49116	-1.39441	2.92008	-4.6287	1.22324e-05	0.000181782	3.04504
RAB11B	2.12491	1.2225	3.02731	4.97291	4.67766	1.00997e-05	0.000157562	3.04161
KLF9	2.7935	1.59274	3.99426	-1.42998	4.62148	1.25816e-05	0.000185574	3.04049
ZAR1	-1.94223	-2.76661	-1.11785	7.01456	-4.68017	1.0001e-05	0.000156346	3.03544
EPB41L5	-2.36041	-3.37335	-1.34748	3.66034	-4.62909	1.22138e-05	0.000181738	3.03383
RCAN2	-2.89373	-4.13805	-1.64941	1.60086	-4.61973	1.26677e-05	0.000186591	3.02735
BAG5	-2.09215	-2.98973	-1.19457	4.15988	-4.63031	1.21558e-05	0.000181541	3.02523
RPS19	1.45071	0.841565	2.05985	8.58685	4.73098	8.18788e-06	0.000134577	3.02478
AOAH	-2.97063	-4.24738	-1.69387	3.57088	-4.62201	1.25556e-05	0.000185485	3.0157
MTND1P23	1.80148	1.04381	2.55916	7.88044	4.72321	8.44299e-06	0.000137269	3.01537
SMAD5	-2.456	-3.51148	-1.40051	3.59497	-4.62238	1.25377e-05	0.000185403	3.01436
ASF1B	-2.61839	-3.74206	-1.49473	4.81223	-4.62902	1.22174e-05	0.000181738	3.01436
TCEAL4	2.52792	1.44183	3.61401	2.06343	4.62366	1.24751e-05	0.000184841	3.0021
UBE2H	-1.24795	-1.7775	-0.718408	7.60846	-4.68149	9.94917e-06	0.00015586	2.99782
SPEF2	2.89415	1.64707	4.14124	-1.25381	4.61015	1.31495e-05	0.000191996	2.99746
LCLAT1	-2.02432	-2.89544	-1.15319	3.12358	-4.61623	1.2842e-05	0.000188604	2.99585
TRIM11	-2.49549	-3.5679	-1.42307	4.73642	-4.62256	1.2529e-05	0.000185403	2.99103
ICAM1	-2.94293	-4.21047	-1.6754	3.80022	-4.61222	1.30439e-05	0.000191196	2.97759
NUFIP2	-2.35389	-3.36814	-1.33964	2.89583	-4.61031	1.31412e-05	0.000191996	2.97719
MRFAP1	1.07685	0.621579	1.53212	7.95918	4.69869	9.29905e-06	0.000147887	2.96967
LINC01644	-2.141	-3.05971	-1.22229	5.62096	-4.62943	1.21975e-05	0.000181738	2.96939
NEBL	-2.3892	-3.41717	-1.36123	4.29953	-4.61701	1.28029e-05	0.000188214	2.96909
PNRC2	-2.09715	-2.99907	-1.19523	4.53263	-4.61905	1.27016e-05	0.000186907	2.96888
HLA-E	2.90583	1.65186	4.1598	-0.505381	4.60334	1.35027e-05	0.000196011	2.96707
EHMT2	1.82019	1.04465	2.59573	5.89184	4.66233	1.07253e-05	0.000164758	2.96641
UTP14A	-1.69083	-2.41467	-0.966996	6.16198	-4.64034	1.16891e-05	0.000175617	2.95622
PDCD7	-2.1865	-3.12807	-1.24492	4.45051	-4.61299	1.3005e-05	0.000190811	2.95621
ATP8A2	2.87718	1.63415	4.12021	-1.38462	4.59808	1.37818e-05	0.000199293	2.95453
WDR19	-2.23461	-3.19788	-1.27134	3.57858	-4.60833	1.32432e-05	0.00019305	2.95391
FAM189A2	-1.8873	-2.69403	-1.08058	7.13721	-4.64737	1.13723e-05	0.000172234	2.94711
SPHKAP	-2.87328	-4.11392	-1.63263	2.79961	-4.60065	1.36448e-05	0.000197883	2.94284
LYPD6	-2.56699	-3.67644	-1.45755	2.21896	-4.59632	1.38762e-05	0.000200273	2.93721
TE_LTR1C3	-2.46578	-3.53187	-1.3997	1.44426	-4.59466	1.39659e-05	0.000201374	2.9356
HSPG2	3.00919	1.70878	4.30959	-0.140622	4.59685	1.38477e-05	0.000200053	2.93434
ATP2A2	-1.43233	-2.04802	-0.816644	5.28665	-4.62139	1.25863e-05	0.000185574	2.93287
POLR1D	-1.44973	-2.06977	-0.829697	6.66146	-4.64474	1.14899e-05	0.000173221	2.93198
TOP1MT	2.00261	1.14779	2.85743	6.12699	4.65384	1.10881e-05	0.000168779	2.92326
MOS	-3.55419	-5.09168	-2.01669	4.26403	-4.59215	1.41031e-05	0.00020277	2.90541
THSD7A	-2.01725	-2.88647	-1.14802	5.58921	-4.61018	1.3148e-05	0.000191996	2.90072
ADD3	-2.03677	-2.91114	-1.1624	6.65073	-4.62739	1.22949e-05	0.000182529	2.89997
TE_AluYa8	2.16254	1.22862	3.09646	2.11323	4.59985	1.36873e-05	0.000198307	2.89754
MCPH1-AS1	-2.41465	-3.45999	-1.36931	3.60649	-4.58866	1.42955e-05	0.000205144	2.89555
TBCB	1.89381	1.08892	2.6987	7.41769	4.674	1.0246e-05	0.000158692	2.89481
GNPTAB	-1.9897	-2.85015	-1.12925	4.24559	-4.59359	1.40242e-05	0.00020202	2.88547
BMP15	-2.68676	-3.8526	-1.52092	0.811266	-4.57805	1.48963e-05	0.000212347	2.88201
CCDC27	-1.85652	-2.65055	-1.06248	8.00935	-4.64462	1.14951e-05	0.000173221	2.87443
DDAH2	3.65936	2.07409	5.24464	0.926011	4.58554	1.44696e-05	0.000206852	2.86904
YWHAH	-2.0816	-2.98083	-1.18238	5.17741	-4.59853	1.37574e-05	0.000199131	2.86688
SLC13A4	-2.42632	-3.47731	-1.37533	4.242	-4.58607	1.444e-05	0.000206625	2.86526
S100A16	2.94805	1.66748	4.22862	-1.07651	4.57321	1.51783e-05	0.000216161	2.86254
RPS2P5	2.02063	1.14869	2.89258	3.83437	4.6035	1.3494e-05	0.000196011	2.85544
AL159169.1	-2.55277	-3.66245	-1.44309	0.545086	-4.56986	1.53767e-05	0.000218366	2.85444
TMEM176B	3.45827	1.95588	4.96066	-0.794714	4.57262	1.52133e-05	0.000216454	2.85355
CCDC25	-1.7649	-2.52293	-1.00688	7.15089	-4.62515	1.2403e-05	0.000183954	2.84604
HINFP	-3.03786	-4.35936	-1.71637	2.05758	-4.5666	1.55725e-05	0.000220939	2.83332
LINC02193	-2.27433	-3.2659	-1.28277	1.03175	-4.5564	1.61991e-05	0.000228107	2.80386
ANKRD42	-2.50677	-3.59865	-1.41489	2.94342	-4.56069	1.59324e-05	0.000224983	2.80144
DNAJC13	-1.64231	-2.35291	-0.931699	5.86799	-4.59107	1.41621e-05	0.000203423	2.79353
WAC	-1.50714	-2.15652	-0.857768	7.04515	-4.61051	1.31312e-05	0.000191996	2.79295
LRP5L	3.19498	1.80299	4.58697	0.613631	4.55954	1.60037e-05	0.000225778	2.78769
MAGEB1	3.10657	1.75384	4.4593	1.39876	4.56204	1.58498e-05	0.000224239	2.78615
DNAH1	2.72862	1.53662	3.92062	-1.46452	4.54734	1.67767e-05	0.000233833	2.77252
NOC3L	-2.25393	-3.23601	-1.27186	4.31518	-4.55916	1.60271e-05	0.000225897	2.76306
ACAD9	-1.82401	-2.61931	-1.02872	3.78793	-4.55605	1.62215e-05	0.000228209	2.75574
TMEM109	-2.10413	-3.01642	-1.19184	6.68689	-4.58174	1.46848e-05	0.00020953	2.74915
TRAPPC12	-2.47501	-3.55444	-1.39557	4.24577	-4.55481	1.6299e-05	0.000228444	2.74888
EPHB1	-2.00294	-2.87676	-1.12913	3.99494	-4.55345	1.63854e-05	0.000229205	2.74458
NSMCE4A	-1.71168	-2.4533	-0.970052	6.19915	-4.58487	1.45071e-05	0.000207192	2.74439
PLCXD1	-2.39438	-3.44007	-1.3487	4.22573	-4.54866	1.66911e-05	0.000232855	2.7397
ABCC6P1	-3.06002	-4.39847	-1.72158	2.37851	-4.54165	1.71496e-05	0.000238498	2.73863
ZNF554	-3.01911	-4.3397	-1.69852	2.68353	-4.54151	1.7159e-05	0.000238498	2.73594
TES	-2.13096	-3.06067	-1.20126	4.51298	-4.55323	1.6399e-05	0.000229205	2.73052
NUAK1	2.63518	1.48157	3.78878	-0.387361	4.53777	1.74084e-05	0.000241295	2.73035
RPL9P9	1.82561	1.03596	2.61526	5.29069	4.59264	1.40762e-05	0.000202576	2.71368
PDZK1	-2.96436	-4.26202	-1.6667	3.13959	-4.53796	1.73959e-05	0.000241295	2.71269
PLP2	2.96425	1.66482	4.26369	-0.988546	4.53158	1.78293e-05	0.000246221	2.71236
TAF5	-2.36417	-3.39816	-1.33019	4.09614	-4.54208	1.71211e-05	0.000238411	2.70478
TMC3	-2.36389	-3.40137	-1.32642	0.860598	-4.52627	1.81979e-05	0.000250621	2.69535
CLASRP	2.1456	1.20667	3.08453	2.23592	4.53948	1.72936e-05	0.000240146	2.69513
TE_MER52A	1.34731	0.766515	1.9281	6.71295	4.60825	1.32474e-05	0.00019305	2.69255
RBFOX1	1.8641	1.0569	2.6713	5.70924	4.58753	1.43581e-05	0.000205845	2.68882
CDC45	-1.9302	-2.77281	-1.08759	5.54484	-4.55056	1.65694e-05	0.000231371	2.68531
PSMB10	2.76904	1.55257	3.98552	-0.990641	4.52185	1.85102e-05	0.000253529	2.67974
WDR26	-1.87623	-2.69438	-1.05809	5.79634	-4.5556	1.62493e-05	0.00022829	2.67845
SEMA6A	2.77202	1.55671	3.98734	1.20548	4.53103	1.78671e-05	0.000246516	2.67473
DLG3	-2.36707	-3.40615	-1.328	2.72934	-4.52538	1.82603e-05	0.000251042	2.67462
ZNF714	2.47773	1.3898	3.56566	0.697757	4.5242	1.83433e-05	0.000251932	2.66678
ADAT1	-2.6768	-3.85363	-1.49998	2.58781	-4.5185	1.8751e-05	0.000256128	2.65438
YTHDC1	1.5764	0.893643	2.25915	6.12871	4.58661	1.44096e-05	0.000206387	2.65292
DBH	2.41233	1.3603	3.46436	4.4249	4.5551	1.62809e-05	0.000228403	2.64369
VPS37C	-1.85339	-2.66489	-1.0419	5.25621	-4.53703	1.74583e-05	0.000241642	2.64148
PDPN	-1.54374	-2.21449	-0.872994	7.22154	-4.57198	1.52507e-05	0.000216783	2.64056
PPP4R1	-1.78992	-2.57399	-1.00586	4.94141	-4.53493	1.76002e-05	0.00024328	2.63773
ACAN	2.70745	1.51486	3.90004	-0.948504	4.50982	1.93875e-05	0.000262437	2.63529
DHX32	-2.88398	-4.1531	-1.61486	2.64346	-4.51417	1.90659e-05	0.000259252	2.63334
KCTD10	-1.53922	-2.20963	-0.86881	6.84352	-4.5609	1.59198e-05	0.000224983	2.63151
FKBP10	2.73795	1.53146	3.94444	-1.12567	4.50809	1.95171e-05	0.000263244	2.62958
MTMR4	-2.2226	-3.20081	-1.2444	3.03947	-4.51358	1.91094e-05	0.000259374	2.62467
APBB2	-1.89468	-2.72716	-1.0622	4.18189	-4.52118	1.85586e-05	0.000253961	2.61968
TE_L1MA10	2.79194	1.5883	3.99558	6.89928	4.60786	1.32671e-05	0.00019315	2.61406
ARHGAP4	2.871	1.60444	4.13755	-1.18825	4.50298	1.99046e-05	0.000267216	2.61208
SNIP1	-1.78069	-2.56369	-0.997682	4.18966	-4.51766	1.88118e-05	0.000256393	2.6066
AC136944.2	2.65253	1.48484	3.82022	1.82049	4.51257	1.91839e-05	0.000260151	2.60026
SLC35D1	-2.3153	-3.33688	-1.29372	1.99805	-4.5022	1.99641e-05	0.000267594	2.59955
B2M	3.21608	1.80092	4.63125	1.38036	4.5145	1.9042e-05	0.00025916	2.59942
FUCA1	-2.40553	-3.46471	-1.34636	3.86176	-4.51162	1.92541e-05	0.000260867	2.59928
NUDT5	-2.00535	-2.88693	-1.12377	4.89073	-4.51875	1.8733e-05	0.000256114	2.5862
PELO	-2.285	-3.28978	-1.28021	5.17501	-4.51752	1.88216e-05	0.000256393	2.58405
ERCC6L	-2.59418	-3.73824	-1.45013	3.49979	-4.50446	1.97912e-05	0.000265987	2.58295
CDC42EP1	3.02525	1.68819	4.3623	-1.14251	4.49471	2.05466e-05	0.000273451	2.58235
RELN	1.41892	0.80003	2.0378	5.49066	4.55445	1.63222e-05	0.000228557	2.58115
FNTA	-2.12077	-3.05554	-1.186	3.96275	-4.50689	1.96072e-05	0.000263987	2.57785
MOB3B	-2.51454	-3.62519	-1.40388	2.39141	-4.49748	2.03295e-05	0.000271104	2.57745
SCAMP1-AS1	-2.8447	-4.10259	-1.58681	0.886406	-4.49246	2.07253e-05	0.00027537	2.57667
BICDL1	-3.02982	-4.36779	-1.69184	3.02747	-4.4984	2.02575e-05	0.000270802	2.57571
CNOT6	-2.27109	-3.27173	-1.27044	4.54242	-4.50863	1.94767e-05	0.000262935	2.57162
ZEB2	2.54872	1.42165	3.6758	-0.904649	4.4922	2.07457e-05	0.00027537	2.57113
SYNJ2	-1.56549	-2.25316	-0.877823	5.51462	-4.52233	1.84765e-05	0.000253298	2.5663
PRKCQ-AS1	-1.6508	-2.37575	-0.925851	5.4759	-4.52352	1.83918e-05	0.000252368	2.5593
TMEM14C	1.33895	0.755075	1.92283	5.97733	4.55547	1.62576e-05	0.00022829	2.55925
TDP1	-1.60302	-2.30491	-0.901132	6.48624	-4.53692	1.74656e-05	0.000241642	2.55583
FAM208A	-2.15166	-3.10136	-1.20195	4.04445	-4.50064	2.00841e-05	0.000268723	2.55545
MAP2K6	-2.73583	-3.94593	-1.52573	2.73014	-4.49114	2.08301e-05	0.000276247	2.55504
HOXD9	2.74008	1.52989	3.95027	1.66811	4.4978	2.03044e-05	0.000271104	2.54959
LRP2	2.72265	1.51749	3.92781	-0.128312	4.48783	2.10964e-05	0.000278978	2.54452
NPNT	2.14611	1.19931	3.09292	2.58403	4.5028	1.99181e-05	0.000267216	2.54365
LRRC47	-1.85287	-2.67128	-1.03446	4.00587	-4.49742	2.03342e-05	0.000271104	2.54118
MARCH4	-3.04704	-4.39754	-1.69655	1.55261	-4.48204	2.15701e-05	0.000283065	2.53389
AC007091.1	-2.58333	-3.72861	-1.43804	1.87098	-4.48081	2.16721e-05	0.000284156	2.52556
SLC11A2	-1.97082	-2.84345	-1.09819	3.25455	-4.4865	2.12043e-05	0.000279502	2.5222
C20orf194	-2.25774	-3.25655	-1.25894	4.11862	-4.49038	2.08908e-05	0.000276808	2.52215
GPI	-1.94711	-2.80565	-1.08858	5.49694	-4.50528	1.9729e-05	0.000265388	2.52172
TE_THE1A-int	1.9872	1.11556	2.85883	4.45908	4.52893	1.80121e-05	0.000248289	2.5175
NR2E1	-2.24343	-3.23445	-1.25242	4.97123	-4.49699	2.03674e-05	0.000271307	2.50844
ERP44	-1.82281	-2.62887	-1.01676	4.41225	-4.49227	2.07405e-05	0.00027537	2.50586
CHEK1	-1.80179	-2.59551	-1.00806	5.88535	-4.50945	1.94157e-05	0.000262583	2.50306
TMEM191C	2.38163	1.32705	3.43622	1.70738	4.48626	2.12243e-05	0.000279502	2.50297
ITIH5	-2.19866	-3.17191	-1.2254	4.51923	-4.48766	2.11102e-05	0.000278978	2.49768
CDC42SE1	-2.55174	-3.68322	-1.42026	3.81148	-4.48	2.1739e-05	0.000284785	2.4942
ZNF443	-2.38145	-3.43595	-1.32695	4.52024	-4.48627	2.12227e-05	0.000279502	2.4881
YIPF1	-2.35108	-3.39281	-1.30935	4.1876	-4.48334	2.14628e-05	0.000282135	2.48487
AC106882.1	-3.36853	-4.86694	-1.87011	1.64818	-4.46577	2.29565e-05	0.000297837	2.47734
C17orf53	-1.96056	-2.82588	-1.09523	6.19502	-4.50078	2.00736e-05	0.000268723	2.47734
RPL36	1.48677	0.845175	2.12836	9.50628	4.60334	1.35025e-05	0.000196011	2.4754
HDAC7	2.53315	1.40587	3.66043	-0.886539	4.46395	2.31166e-05	0.000298926	2.47181
AL162151.2	2.07564	1.15261	2.99866	0.88737	4.46713	2.28377e-05	0.000296851	2.46718
C12orf4	-2.06908	-2.98695	-1.15121	4.23635	-4.47804	2.19036e-05	0.000286442	2.46495
GAPVD1	-2.09196	-3.0203	-1.16362	4.34479	-4.47647	2.20353e-05	0.000287664	2.46046
TE_MER67B	-1.75382	-2.52571	-0.981936	6.95367	-4.51359	1.91089e-05	0.000259374	2.45752
GID4	-2.6632	-3.84775	-1.47866	3.34507	-4.46624	2.29156e-05	0.000297606	2.45425
GCDH	-2.52335	-3.6472	-1.3995	2.27324	-4.46024	2.34473e-05	0.000302682	2.44896
TBPL1	-2.25239	-3.25164	-1.25314	5.13422	-4.47774	2.19284e-05	0.000286517	2.44742
LIG3	-2.422	-3.49965	-1.34435	3.51356	-4.46465	2.30557e-05	0.000298415	2.44407
GALNT18	-1.91973	-2.77037	-1.06908	5.35692	-4.48313	2.14804e-05	0.000282135	2.44325
USP39	-2.13279	-3.0789	-1.18669	4.99447	-4.47815	2.18938e-05	0.000286442	2.44213
ZNF608	3.40695	1.8888	4.92509	-0.345745	4.45802	2.36473e-05	0.000304741	2.43621
SNUPN	-2.72443	-3.93912	-1.50974	1.91524	-4.45554	2.38723e-05	0.000306588	2.43547
KPNB1	-1.62562	-2.3453	-0.905935	5.52017	-4.48711	2.11552e-05	0.000279326	2.42892
AC092376.3	-2.25644	-3.26141	-1.25148	3.31409	-4.46028	2.34441e-05	0.000302682	2.42505
FAM45A	-2.38309	-3.44597	-1.32022	2.54669	-4.45398	2.40149e-05	0.000307895	2.42095
AP4B1	-2.5839	-3.73558	-1.43222	3.40856	-4.45691	2.3748e-05	0.000305318	2.41498
RRM1	-2.20672	-3.18976	-1.22368	4.06321	-4.45929	2.35324e-05	0.000303519	2.41358
NBPF14	1.91571	1.06333	2.76809	2.55649	4.46463	2.30573e-05	0.000298415	2.40744
DOP1A	-1.95587	-2.82593	-1.0858	4.80986	-4.46558	2.2973e-05	0.000297837	2.40657
MIR6776	2.823	1.56163	4.08437	-0.765199	4.44589	2.47684e-05	0.000315939	2.40624
PPIF	-1.46737	-2.11692	-0.817828	6.1533	-4.48767	2.11092e-05	0.000278978	2.40481
ACTB	1.38531	0.782245	1.98837	8.75344	4.56324	1.57761e-05	0.000223405	2.40468
HRASLS	-2.6422	-3.821	-1.46341	3.24603	-4.45263	2.41387e-05	0.000309032	2.4035
SSR3	-1.63639	-2.36292	-0.909851	5.30521	-4.47424	2.22247e-05	0.000289885	2.39385
CNDP2	-2.17185	-3.14156	-1.20213	3.15474	-4.44913	2.44642e-05	0.000312855	2.3929
ERLIN1	-1.92233	-2.77911	-1.06554	4.32394	-4.457	2.37394e-05	0.000305318	2.38549
LRRC8A	-2.07897	-3.00328	-1.15466	5.88189	-4.46805	2.27571e-05	0.000296058	2.37245
LEO1	-2.14981	-3.10802	-1.1916	5.02451	-4.45685	2.37531e-05	0.000305318	2.37185
ATF7IP2	-1.95584	-2.82843	-1.08325	4.18069	-4.45257	2.41447e-05	0.000309032	2.36902
RBKS	-3.01806	-4.3685	-1.66762	3.04313	-4.43957	2.53721e-05	0.000323092	2.36859
TE_L1PA4	1.86134	1.05126	2.67143	8.6643	4.56444	1.57029e-05	0.000222578	2.36646
OAF	-2.78637	-4.03346	-1.53927	2.58075	-4.43843	2.54835e-05	0.000324235	2.36641
MICALL2	2.08753	1.16965	3.0054	6.50652	4.51791	1.87936e-05	0.000256393	2.36517
TE_MLT2A2	1.55181	0.87061	2.23301	6.88101	4.52536	1.82619e-05	0.000251042	2.34409
AMZ1	2.45056	1.36485	3.53626	5.13181	4.48377	2.14273e-05	0.000281929	2.33854
TRAPPC2L	1.46299	0.818438	2.10755	6.41822	4.50891	1.94558e-05	0.000262889	2.33483
AL354714.2	1.80001	0.993222	2.60679	1.29889	4.43207	2.61083e-05	0.000330507	2.33302
GCNT2	2.71763	1.49778	3.93748	0.173782	4.42562	2.67569e-05	0.000338168	2.32345
SLC35A1	-2.58754	-3.74943	-1.42565	1.99774	-4.42395	2.69281e-05	0.000340026	2.31938
TNFAIP1	-2.09359	-3.03158	-1.15559	4.2047	-4.43382	2.59345e-05	0.000328861	2.31403
SMAD7	2.65894	1.46352	3.85437	-0.911496	4.41852	2.74902e-05	0.000345322	2.31126
SERPINH1	2.80364	1.54284	4.06444	-0.627289	4.4174	2.76073e-05	0.000345989	2.30372
FLG	2.91976	1.60631	4.23322	-1.46771	4.41592	2.77627e-05	0.000347357	2.30303
CENPO	-2.67335	-3.87482	-1.47188	2.98605	-4.42009	2.73262e-05	0.000343898	2.30303
UBAC1	-1.90831	-2.75674	-1.05988	6.85919	-4.46811	2.27524e-05	0.000296058	2.29855
GANAB	1.97756	1.0913	2.86382	2.71781	4.43262	2.6054e-05	0.000330098	2.2951
AL355773.1	-2.24758	-3.2586	-1.23656	1.9059	-4.41616	2.77374e-05	0.000347329	2.29105
SSR1	-1.67845	-2.43014	-0.926765	4.80433	-4.4357	2.575e-05	0.000327072	2.28691
ANGEL2	-2.44792	-3.55006	-1.34577	1.69718	-4.41211	2.81675e-05	0.000351544	2.28113
YARS2	-1.9548	-2.8301	-1.0795	5.59399	-4.43646	2.56748e-05	0.000326394	2.27275
SDHC	-2.11249	-3.06382	-1.16116	2.49656	-4.41118	2.82677e-05	0.000352503	2.27156
LSP1	3.04853	1.67424	4.42282	-1.3138	4.40659	2.87648e-05	0.000357691	2.26976
PCCA	2.01507	1.11637	2.91378	4.34879	4.45412	2.40019e-05	0.000307895	2.26893
RNF115	-1.79632	-2.60396	-0.988678	3.96767	-4.41829	2.75136e-05	0.000345322	2.26257
PCP4L1	-1.79552	-2.59304	-0.998002	7.76946	-4.47238	2.2383e-05	0.000291697	2.26202
RPP14	-2.55193	-3.70306	-1.4008	0.824403	-4.40387	2.90638e-05	0.000360041	2.26018
NDUFAF2	-1.79556	-2.6027	-0.988428	4.14606	-4.4192	2.74191e-05	0.000344779	2.25307
PIP4K2C	-1.73772	-2.51828	-0.957165	4.62757	-4.42248	2.70795e-05	0.000341366	2.24648
TMEM203	-2.74653	-3.98539	-1.50767	2.86505	-4.40405	2.90439e-05	0.000360041	2.24351
AL451007.1	2.88191	1.58369	4.18013	1.25317	4.40983	2.84134e-05	0.000354025	2.24257
AASDH	-2.37529	-3.44727	-1.30331	1.94352	-4.4017	2.93035e-05	0.000362413	2.24192
FBXL12	-3.1427	-4.56114	-1.72426	2.34574	-4.40132	2.93461e-05	0.000362643	2.23964
ARHGAP10	-1.54181	-2.23085	-0.852764	6.25978	-4.44502	2.48506e-05	0.000316719	2.23953
FAM161A	-2.24987	-3.26507	-1.23466	3.05938	-4.40244	2.92213e-05	0.000361695	2.2296
ARHGEF3	-2.35208	-3.41218	-1.29198	3.81434	-4.40753	2.86623e-05	0.000356831	2.22921
MIXL1	-1.76944	-2.56193	-0.976939	5.8894	-4.43534	2.57848e-05	0.000327238	2.22867
CALU	-2.00742	-2.91001	-1.10483	4.77669	-4.41813	2.75312e-05	0.000345322	2.22635
PLEKHO1	-2.32444	-3.37061	-1.27827	4.9166	-4.41373	2.79953e-05	0.000349685	2.22256
SPPL3	-1.3853	-2.00428	-0.766324	6.51021	-4.4459	2.47678e-05	0.000315939	2.22241
PDIA2	3.19742	1.75131	4.64352	-0.85523	4.39227	3.03704e-05	0.000373764	2.21362
TBX5	-2.51914	-3.65543	-1.38285	4.45704	-4.40407	2.90412e-05	0.000360041	2.19966
RPL3P2	1.80259	0.986264	2.61891	-0.230409	4.38656	3.10346e-05	0.000379763	2.19854
COL4A3	2.73211	1.49475	3.96947	-1.28363	4.38623	3.10737e-05	0.000379933	2.19842
GOT2	-1.85079	-2.682	-1.01958	5.99691	-4.42319	2.70056e-05	0.000340719	2.19395
HMGN1	-1.83902	-2.6645	-1.01355	5.69169	-4.42561	2.67584e-05	0.000338168	2.19367
PTPRG-AS1	-2.17022	-3.15357	-1.18687	0.662523	-4.38413	3.13217e-05	0.000381414	2.19355
TRIM27	-2.40605	-3.49249	-1.31961	4.20744	-4.39934	2.95667e-05	0.000365069	2.19001
FASTKD2	-2.36581	-3.43491	-1.29671	4.00271	-4.39594	2.99506e-05	0.0003689	2.18857
SCN2A	2.64486	1.4459	3.84382	-1.50782	4.38216	3.15561e-05	0.000383648	2.18832
UXS1	-1.78702	-2.59401	-0.980033	4.50517	-4.39898	2.96079e-05	0.000365277	2.18094
TSPAN6	2.40002	1.31408	3.48595	1.3971	4.39036	3.05906e-05	0.000375859	2.18091
METTL14	-2.22471	-3.23242	-1.217	2.50223	-4.38558	3.11505e-05	0.000380422	2.17751
VPS45	-2.44811	-3.55777	-1.33845	2.82102	-4.3826	3.15033e-05	0.000383316	2.16435
RPLP1	1.38819	0.776355	2.00003	9.05292	4.50716	1.95874e-05	0.000263956	2.15813
MFSD9	-2.5159	-3.65776	-1.37404	2.10368	-4.37695	3.21838e-05	0.000388987	2.15651
DCUN1D3	-2.43719	-3.54268	-1.3317	2.43719	-4.37949	3.1877e-05	0.0003863	2.15625
NCBP2	-1.77904	-2.58494	-0.973138	3.63158	-4.38525	3.11893e-05	0.000380422	2.15443
MAP2	2.80231	1.52907	4.07554	-0.761645	4.37216	3.27725e-05	0.000393662	2.14539
ZNF700	2.93372	1.60021	4.26723	-1.46153	4.37032	3.30008e-05	0.000394829	2.14474
Z83839.2	-2.43933	-3.54866	-1.33	0.860797	-4.36818	3.32696e-05	0.000396485	2.13345
KIDINS220	-1.94326	-2.82476	-1.06176	3.52921	-4.37923	3.19073e-05	0.000386356	2.12964
KLHDC10	-1.88014	-2.73186	-1.02842	4.29346	-4.38514	3.1202e-05	0.000380422	2.1286
CNTNAP5	3.07129	1.67499	4.46758	-0.462706	4.36951	3.31023e-05	0.0003951	2.12843
STARD3NL	-2.24006	-3.2567	-1.22342	3.71675	-4.37705	3.21724e-05	0.000388987	2.12373
CNOT6L	-2.1572	-3.13375	-1.18065	4.91483	-4.38818	3.08452e-05	0.000378679	2.12096
COL23A1	-3.09953	-4.50936	-1.6897	2.21804	-4.36737	3.33712e-05	0.000397363	2.12084
ZNF135	-2.92024	-4.24827	-1.5922	2.46174	-4.36816	3.32711e-05	0.000396485	2.11891
SLC43A3	-1.96132	-2.85156	-1.07109	3.76317	-4.37656	3.22321e-05	0.000388987	2.11845
ZKSCAN2	-2.54732	-3.70431	-1.39033	3.5628	-4.37366	3.25874e-05	0.000392694	2.11592
ANK3	-1.62099	-2.35336	-0.888612	5.41825	-4.39679	2.98551e-05	0.000368025	2.11468
RPP38	-1.95143	-2.8372	-1.06565	3.95938	-4.3764	3.22516e-05	0.000388987	2.10879
DPP7	2.89179	1.57622	4.20737	0.587434	4.36657	3.34716e-05	0.000398243	2.10608
ZCCHC9	-1.89681	-2.75847	-1.03516	3.76707	-4.37301	3.26675e-05	0.000393029	2.10552
ARV1	-2.48706	-3.61952	-1.3546	2.49869	-4.36268	3.39678e-05	0.000402555	2.10168
PXDN	-1.89918	-2.75846	-1.0399	5.71501	-4.39058	3.0566e-05	0.000375859	2.09267
THG1L	-2.52294	-3.67198	-1.37391	3.19019	-4.36177	3.40838e-05	0.000403578	2.09115
LTA4H	-1.71899	-2.49741	-0.940577	5.25952	-4.38684	3.1002e-05	0.000379708	2.09102
MON1B	-2.41565	-3.51696	-1.31434	2.17218	-4.35727	3.46676e-05	0.000409235	2.08832
SLC25A14	-2.13652	-3.10774	-1.16529	4.05173	-4.36995	3.30474e-05	0.000395047	2.08762
RBM28	-2.34657	-3.41453	-1.27861	3.40424	-4.36483	3.3693e-05	0.000399929	2.0864
TDRD7	-2.01405	-2.92964	-1.09845	4.06343	-4.36976	3.30716e-05	0.000395047	2.08443
CCR3	-3.01004	-4.38147	-1.63861	3.12991	-4.36002	3.43104e-05	0.000405656	2.08326
CREB1	-1.94547	-2.8295	-1.06144	4.30195	-4.37166	3.28339e-05	0.000393947	2.08216
ATG9B	2.92892	1.59219	4.26566	-1.16035	4.35264	3.52784e-05	0.000414926	2.08098
MB21D2	-1.83758	-2.6696	-1.00555	5.75111	-4.38732	3.0946e-05	0.000379606	2.0795
CDC27	-2.1878	-3.1835	-1.19211	3.71125	-4.36488	3.36866e-05	0.000399929	2.07942
CCND3	-2.66022	-3.87182	-1.44861	3.69246	-4.36159	3.41078e-05	0.000403578	2.07536
CARMIL1	-1.98027	-2.8798	-1.08074	4.65633	-4.3732	3.26435e-05	0.000393029	2.07164
GGNBP2	-1.53227	-2.22088	-0.843653	7.49611	-4.42027	2.7308e-05	0.000343898	2.06994
ZC3HAV1	2.73429	1.48569	3.9829	-0.643477	4.35021	3.56035e-05	0.000417987	2.06773
BRINP1	-2.32979	-3.38732	-1.27226	5.42049	-4.37638	3.22539e-05	0.000388987	2.06375
SPATS2L	2.08634	1.13819	3.03449	2.92194	4.37116	3.28962e-05	0.000394204	2.05809
LONP2	-2.46749	-3.5925	-1.34247	3.77323	-4.35697	3.47074e-05	0.000409384	2.05788
ROR2	2.78553	1.51306	4.05801	-0.272959	4.34859	3.58214e-05	0.00041989	2.05564
KLHL28	-2.69929	-3.93304	-1.46554	1.67298	-4.34623	3.61409e-05	0.000422976	2.05141
TBC1D30	-2.68605	-3.91242	-1.45969	2.6723	-4.35097	3.55021e-05	0.000417122	2.04994
FGF13	2.477	1.3465	3.60749	1.36197	4.35257	3.52876e-05	0.000414926	2.04309
CHIC1	-2.45943	-3.58408	-1.33477	1.94785	-4.34415	3.64252e-05	0.000424672	2.04067
COG2	-1.88599	-2.74431	-1.02768	4.77549	-4.36499	3.36727e-05	0.000399929	2.04038
ITGA2B	2.83563	1.53756	4.13369	-1.62308	4.33953	3.70647e-05	0.000430437	2.03782
TOMM70	-1.80554	-2.626	-0.98507	5.19363	-4.37155	3.28486e-05	0.000393947	2.03478
PTRH2	-2.73	-3.97779	-1.48222	3.14916	-4.34623	3.61407e-05	0.000422976	2.03216
RPL35	1.42551	0.788831	2.06219	7.60784	4.44774	2.45942e-05	0.00031425	2.02888
NEURL1	1.64883	0.906923	2.39073	5.98172	4.41486	2.78755e-05	0.000348478	2.02069
CREB3L2	-2.02965	-2.95568	-1.10362	4.62568	-4.35398	3.51007e-05	0.000413374	2.01084
DCAF4	-2.58225	-3.76447	-1.40003	3.13497	-4.33899	3.71403e-05	0.000430982	2.01002
DCAF6	-2.07593	-3.02402	-1.12783	4.44516	-4.34961	3.5684e-05	0.000418605	2.00696
TMEM132A	2.8543	1.54486	4.16374	-1.2554	4.33015	3.83961e-05	0.000443161	2.00308
ZNF10	-2.43926	-3.55819	-1.32033	1.94764	-4.33057	3.83357e-05	0.000442804	1.99629
TNIP2	-2.25344	-3.2839	-1.22298	4.34053	-4.34414	3.64271e-05	0.000424672	1.99529
RECQL5	-3.10738	-4.52961	-1.68515	4.16804	-4.34025	3.69647e-05	0.000429608	1.9921
HJURP	-1.22425	-1.77616	-0.672338	7.67385	-4.40646	2.87789e-05	0.000357691	1.99022
CTC1	-2.65339	-3.86993	-1.43685	2.89851	-4.33277	3.80195e-05	0.000439489	1.98991
SUV39H2	-2.18501	-3.18475	-1.18527	3.98967	-4.34168	3.67662e-05	0.000427632	1.98506
ATP5F1C	-1.59771	-2.32212	-0.873297	6.37145	-4.38129	3.16603e-05	0.000384604	1.98394
ANAPC4	-2.55087	-3.72002	-1.38173	3.38399	-4.33421	3.78142e-05	0.000437452	1.98282
MAP4K1	2.47207	1.34176	3.60239	2.45396	4.34461	3.63629e-05	0.000424582	1.97888
RIOK1	-1.49086	-2.1671	-0.814622	6.76047	-4.37953	3.18722e-05	0.0003863	1.97122
NDUFB4	1.71935	0.937835	2.50086	4.31358	4.37036	3.29962e-05	0.000394829	1.96705
PDCD11	2.16764	1.1768	3.15847	3.2853	4.34584	3.61947e-05	0.000423275	1.96703
LSM4	1.74558	0.953803	2.53736	5.21442	4.37951	3.18737e-05	0.0003863	1.96324
VPS37D	2.85493	1.54125	4.16861	-1.69393	4.31713	4.03205e-05	0.000461125	1.96163
ZNF415	-2.81239	-4.10535	-1.51942	1.89313	-4.32093	3.97492e-05	0.000456676	1.96028
JUN	2.92707	1.58123	4.2729	-0.47239	4.32047	3.98186e-05	0.000457123	1.95867
EXD2	-2.73826	-3.99751	-1.479	2.04175	-4.31965	3.99403e-05	0.000457474	1.9545
MRPL22	-1.77959	-2.58981	-0.969374	6.16073	-4.36324	3.38961e-05	0.000402021	1.95313
PAPOLG	-2.62535	-3.83264	-1.41805	2.60853	-4.31978	3.99209e-05	0.000457474	1.9508
RAD51AP1	-2.54691	-3.71627	-1.37755	3.976	-4.32668	3.89003e-05	0.000448637	1.94309
EIF3CL	1.57128	0.862526	2.28003	7.19719	4.40401	2.90479e-05	0.000360041	1.93339
H1FOO	-2.84612	-4.13494	-1.55729	8.67609	-4.38681	3.10048e-05	0.000379708	1.93249
PEAK1	-2.51815	-3.67761	-1.35869	2.62088	-4.31436	4.07418e-05	0.000464178	1.92421
DCTN5	-1.84495	-2.6931	-0.9968	4.14917	-4.32117	3.97137e-05	0.000456616	1.91223
TMEM191B	2.2928	1.23746	3.34814	1.57218	4.31583	4.0518e-05	0.00046233	1.90841
HIBCH	-2.04954	-2.99163	-1.10745	4.41149	-4.32169	3.96359e-05	0.000456158	1.90818
THAP3	2.87673	1.55038	4.20307	0.992767	4.30856	4.16366e-05	0.000471871	1.89297
MUT	-2.37923	-3.47591	-1.28255	3.96088	-4.30969	4.14605e-05	0.00047023	1.88916
MLH1	-2.64981	-3.87211	-1.4275	3.29185	-4.3065	4.196e-05	0.000474463	1.88913
DPEP3	3.21976	1.73259	4.70693	-0.0514372	4.30084	4.28591e-05	0.000483177	1.88179
TE_MamGypLTR1d	-1.81747	-2.65512	-0.979818	3.90786	-4.31016	4.13883e-05	0.000469765	1.8782
BSG	1.66755	0.909941	2.42517	6.26581	4.37243	3.27395e-05	0.000393581	1.87677
GTSE1	-2.1989	-3.21217	-1.18563	4.47861	-4.31091	4.12714e-05	0.000468792	1.87661
HACL1	-1.76339	-2.57493	-0.951852	4.74023	-4.31647	4.042e-05	0.000461749	1.87499
C1orf131	-2.15934	-3.15355	-1.16512	4.79131	-4.3145	4.07193e-05	0.000464178	1.87093
MMP23B	1.95418	1.06016	2.84819	4.31105	4.34218	3.66973e-05	0.00042716	1.86727
AC098934.2	-2.43962	-3.56837	-1.31088	0.788241	-4.29354	4.40461e-05	0.000495444	1.86632
NR2F6	3.02323	1.62793	4.41853	1.47329	4.30422	4.23205e-05	0.00047818	1.86182
TMEM115	-2.0403	-2.98033	-1.10026	4.95918	-4.3116	4.11649e-05	0.000467935	1.85412
TRPV4	-3.05346	-4.46367	-1.64325	4.48522	-4.30128	4.27886e-05	0.000482744	1.85115
MRPS31	-1.63979	-2.39065	-0.888932	6.24812	-4.3383	3.72371e-05	0.000431773	1.85069
PRX	2.58725	1.3877	3.7868	-1.68681	4.2846	4.55439e-05	0.000509368	1.84932
TNRC6A	-1.27213	-1.85377	-0.690492	6.56198	-4.34478	3.63395e-05	0.000424582	1.84879
CCNJ	-2.5419	-3.71783	-1.36597	3.05283	-4.29404	4.39632e-05	0.000494882	1.84495
AKR1C3	-2.02122	-2.95219	-1.09024	5.0942	-4.31284	4.09743e-05	0.000466475	1.84373
VPS13B	-1.65669	-2.41801	-0.89537	5.74877	-4.32279	3.94727e-05	0.000454889	1.83987
ZNF532	-1.76809	-2.58082	-0.955362	5.92722	-4.32164	3.96435e-05	0.000456158	1.8387
THOC7	-2.26342	-3.30976	-1.21709	4.00413	-4.29718	4.34499e-05	0.000489471	1.83444
SF3A3	-1.22179	-1.77529	-0.668297	8.78277	-4.38503	3.12149e-05	0.000380422	1.83276
BUB1B	-1.94195	-2.83569	-1.04821	5.41707	-4.31636	4.04364e-05	0.000461749	1.83068
TSC22D3	2.81189	1.50679	4.117	-1.29336	4.28	4.63325e-05	0.000516527	1.8305
AL162582.1	-3.28842	-4.81215	-1.76469	2.63571	-4.28715	4.51111e-05	0.000505806	1.82961
SLC24A3	2.40472	1.28826	3.52118	-1.45862	4.2787	4.6558e-05	0.000518656	1.82875
FBXO30	-2.70351	-3.95771	-1.44931	2.36019	-4.28205	4.59798e-05	0.000512975	1.82193
GSTA1	2.53447	1.35619	3.71275	-1.57544	4.27295	4.75686e-05	0.000527959	1.80919
GRID1	2.86433	1.53315	4.19551	-0.891708	4.27441	4.73104e-05	0.000525481	1.80668
ZHX3	-1.33792	-1.95104	-0.724792	6.85805	-4.33481	3.77292e-05	0.000436805	1.80501
NOTCH2	2.17314	1.16557	3.18071	1.36985	4.28453	4.55549e-05	0.000509368	1.80389
PKD1L2	2.96385	1.58657	4.34114	-0.197237	4.27487	4.72291e-05	0.000524966	1.79835
TJAP1	-2.48453	-3.63412	-1.33493	5.38411	-4.29328	4.40887e-05	0.000495553	1.79429
ZNF438	-2.41436	-3.53562	-1.2931	3.06185	-4.27745	4.6776e-05	0.000520699	1.79409
ZNF212	-1.93812	-2.83592	-1.04033	4.30773	-4.28838	4.49045e-05	0.000503969	1.78842
INHBA	2.52502	1.34958	3.70047	-0.841731	4.26728	4.85836e-05	0.000538033	1.78332
RBPMS2	-1.57728	-2.30302	-0.851537	6.26155	-4.31734	4.02881e-05	0.000461106	1.78246
LGALS7B	2.70898	1.44666	3.9713	-1.23587	4.26309	4.93487e-05	0.000544501	1.77238
XK	2.36013	1.2628	3.45746	1.0082	4.27256	4.76374e-05	0.000528332	1.77236
IDH3G	1.9713	1.06842	2.87418	5.80374	4.33723	3.73869e-05	0.000433175	1.77198
TIPARP	-2.20785	-3.23127	-1.18444	4.89392	-4.28556	4.53806e-05	0.000508174	1.75483
HNRNPM	2.07412	1.12811	3.02013	6.9476	4.35541	3.49122e-05	0.000411477	1.75416
NUP160	-2.46667	-3.61567	-1.31768	3.0378	-4.26465	4.90634e-05	0.000542946	1.75027
SOX1	-2.67074	-3.91657	-1.42492	1.60533	-4.25858	5.01854e-05	0.000552113	1.74975
BTBD10	-1.77781	-2.60052	-0.955095	5.45933	-4.29265	4.41926e-05	0.00049635	1.74944
HMCN2	2.69354	1.43628	3.95081	-1.3405	4.25585	5.0697e-05	0.00055593	1.74492
GPC6	-2.37102	-3.47625	-1.26579	2.79141	-4.26159	4.96255e-05	0.000547154	1.74456
ZNF654	-2.20104	-3.22655	-1.17554	3.45655	-4.26363	4.92495e-05	0.000544439	1.73451
RNF34	-1.45604	-2.12209	-0.789984	8.32463	-4.34263	3.66345e-05	0.00042676	1.72354
PARS2	-2.51341	-3.6885	-1.33831	1.75676	-4.24893	5.20206e-05	0.000567734	1.71626
CEP76	-2.3779	-3.4881	-1.26771	2.93905	-4.25485	5.08874e-05	0.00055739	1.71383
ABHD5	-2.25008	-3.29986	-1.20029	3.80824	-4.25782	5.03278e-05	0.000552871	1.70586
PPEF1	-2.00212	-2.93667	-1.06757	3.3867	-4.25575	5.07172e-05	0.00055593	1.70545
TBC1D10B	-1.83246	-2.6822	-0.982726	5.99981	-4.2839	4.5662e-05	0.000510186	1.70046
TE_MER4-int	1.34677	0.727447	1.96608	5.78532	4.31984	3.99127e-05	0.000457474	1.69993
PRKCG	-2.69146	-3.94549	-1.43742	4.85039	-4.26352	4.92706e-05	0.000544439	1.69655
DDX58	-2.14749	-3.14899	-1.14598	4.1973	-4.25959	4.99967e-05	0.000550439	1.69391
JUNB	2.81723	1.49833	4.13612	-0.39594	4.24328	5.31237e-05	0.000577259	1.69305
ECD	-2.02909	-2.97622	-1.08196	3.89918	-4.25579	5.07082e-05	0.00055593	1.69242
SP100	2.64625	1.41178	3.88071	1.67052	4.25835	5.02282e-05	0.00055218	1.6864
REXO1L5P	2.67581	1.42169	3.92993	-1.59711	4.23844	5.40882e-05	0.000586046	1.68639
CGRRF1	-2.1238	-3.11786	-1.12974	2.64408	-4.24414	5.29536e-05	0.000575827	1.68196
AL591846.2	-2.58422	-3.79556	-1.37288	1.06884	-4.23793	5.41899e-05	0.000586726	1.68159
TUBAP2	-2.00359	-2.94011	-1.06706	3.4149	-4.2499	5.18333e-05	0.000566101	1.67997
TUBBP5	-1.49929	-2.1828	-0.815779	9.88956	-4.35743	3.46474e-05	0.000409235	1.67773
PKNOX1	-2.00941	-2.94575	-1.07307	5.18349	-4.2631	4.93474e-05	0.000544501	1.67014
FAM84B	-2.16105	-3.17087	-1.15122	4.16515	-4.25117	5.15884e-05	0.000564245	1.66924
RALGAPB	-1.99835	-2.93312	-1.06358	3.58356	-4.24673	5.24474e-05	0.000571563	1.66653
SLC25A38	-1.93543	-2.83618	-1.03467	5.55246	-4.26835	4.83904e-05	0.000536288	1.66626
TMCO1	-1.60203	-2.35084	-0.853213	3.98541	-4.24996	5.18203e-05	0.000566101	1.66327
TAOK1	-2.20225	-3.23226	-1.17224	3.93142	-4.24731	5.23346e-05	0.000570746	1.66065
IRF6	-1.58665	-2.32251	-0.850787	6.52575	-4.28326	4.57717e-05	0.000511033	1.65541
GLT8D1	-2.44701	-3.595	-1.29901	2.8988	-4.23433	5.49184e-05	0.000593332	1.6433
NAIF1	-3.08031	-4.52599	-1.63464	3.2256	-4.23266	5.5261e-05	0.000596176	1.6429
DNM3	-2.37465	-3.49045	-1.25886	2.114	-4.22771	5.62832e-05	0.000604602	1.6378
DR1	-2.04848	-3.00815	-1.0888	4.12018	-4.24031	5.37135e-05	0.000582827	1.6347
THUMPD3	-2.37155	-3.48296	-1.26014	3.9824	-4.23884	5.40081e-05	0.0005856	1.63407
NEK6	1.38326	0.745289	2.02123	6.3196	4.30718	4.18535e-05	0.000473616	1.63346
AL445524.1	-2.38087	-3.49927	-1.26247	2.09995	-4.2289	5.6037e-05	0.000602818	1.63322
PPP1R18	2.53316	1.34122	3.72511	-1.18442	4.22179	5.75334e-05	0.000615745	1.62999
PDCD2	-1.72966	-2.53978	-0.919544	4.17975	-4.24133	5.35104e-05	0.000581042	1.6271
PIK3R5	2.5323	1.34064	3.72395	-0.909829	4.22137	5.76222e-05	0.000615907	1.62524
PHLDB2	-2.08216	-3.06145	-1.10287	2.7032	-4.22369	5.71288e-05	0.00061281	1.60828
C1orf167	3.1771	1.68285	4.67134	0.37404	4.22375	5.71172e-05	0.00061281	1.60821
HRH2	-2.5396	-3.73443	-1.34477	3.54493	-4.2223	5.7424e-05	0.000615538	1.59069
ABCB7	-1.88203	-2.76503	-0.99903	4.68951	-4.23405	5.49761e-05	0.000593529	1.58536
ABCF2	-2.18604	-3.21468	-1.15739	3.65621	-4.22163	5.75662e-05	0.000615745	1.58485
ZNF544	-2.62059	-3.85606	-1.38513	2.40086	-4.21365	5.92933e-05	0.000630185	1.5846
POLR3E	-2.3491	-3.45197	-1.24623	4.77678	-4.23124	5.55525e-05	0.000598891	1.58299
GLT1D1	-2.11356	-3.11024	-1.11687	2.15257	-4.21255	5.95341e-05	0.000632297	1.58157
MKNK1-AS1	2.08119	1.10049	3.06189	1.13403	4.21567	5.88523e-05	0.000626383	1.57842
USP30	-1.99702	-2.93357	-1.06046	5.19619	-4.23583	5.46135e-05	0.000590462	1.57823
CCNB1	-1.2277	-1.79455	-0.660849	8.23355	-4.30242	4.26059e-05	0.000481043	1.57683
SUPT20HL2	-2.83092	-4.16841	-1.49344	0.87054	-4.20463	6.13031e-05	0.000647428	1.5648
AP3M2	-2.421	-3.561	-1.281	4.23229	-4.2187	5.81956e-05	0.000621152	1.5622
MARCH11	-2.67653	-3.94166	-1.4114	0.961832	-4.20267	6.17488e-05	0.000650764	1.55615
CCDC112	2.63099	1.38994	3.87204	1.01769	4.21134	5.98018e-05	0.000633821	1.5554
TE_AluYm1	1.60193	0.863911	2.33994	7.13205	4.31188	4.11225e-05	0.000467808	1.55401
TE_L1HS	1.52016	0.819079	2.22125	7.17551	4.30734	4.1828e-05	0.000473616	1.55396
C2orf68	-1.9666	-2.89608	-1.03711	2.2253	-4.20303	6.16682e-05	0.000650764	1.54845
OOSP4B	-3.2311	-4.75506	-1.70714	4.02222	-4.21178	5.97044e-05	0.000633659	1.54503
FBXO5	-2.44808	-3.60103	-1.29512	4.70015	-4.21797	5.83526e-05	0.000621945	1.5445
CMAHP	-1.87036	-2.75317	-0.987549	2.97483	-4.20869	6.03914e-05	0.000638697	1.54347
ACOT9	-2.36971	-3.48573	-1.25369	4.49378	-4.21806	5.83332e-05	0.000621945	1.54271
FOCAD	-1.7682	-2.60244	-0.933949	3.8692	-4.21042	6.00059e-05	0.000635513	1.53963
TICRR	-2.64806	-3.89229	-1.40382	5.92428	-4.22781	5.62639e-05	0.000604602	1.53538
RSPRY1	-1.97006	-2.9	-1.04013	3.96647	-4.20842	6.0452e-05	0.000638888	1.52805
STK33	-2.07987	-3.06306	-1.09669	3.24562	-4.20235	6.18218e-05	0.000651077	1.527
DDTL	2.20896	1.17135	3.24657	3.36244	4.22906	5.6003e-05	0.000602818	1.52502
ASF1A	-1.82094	-2.66991	-0.971964	7.27715	-4.26079	4.97735e-05	0.000548384	1.51071
ZNF44	-2.12734	-3.13605	-1.11863	2.1183	-4.18948	6.48313e-05	0.000677311	1.50612
LINC00461	2.55155	1.33952	3.76358	-1.38891	4.18197	6.66507e-05	0.00069313	1.49649
PITPNM3	2.85042	1.50064	4.20019	1.05111	4.19503	6.35158e-05	0.000666441	1.49509
CCDC146	-1.40427	-2.06152	-0.747016	6.48015	-4.24431	5.29204e-05	0.000575827	1.49476
GCH1	-2.28236	-3.36143	-1.2033	4.39056	-4.20171	6.19683e-05	0.000651708	1.49346
COPE	1.66621	0.894127	2.4383	7.32194	4.28701	4.51354e-05	0.000505806	1.48817
B4GALNT4	2.62197	1.37568	3.86825	-1.06283	4.17927	6.73179e-05	0.000697251	1.48255
NOTCH3	2.86672	1.50382	4.22962	-0.798212	4.17841	6.75293e-05	0.000698487	1.47399
DAAM1	-1.48125	-2.173	-0.789491	7.3436	-4.25367	5.11101e-05	0.000559421	1.47388
MAST1	2.87288	1.51137	4.23439	1.1877	4.19166	6.43109e-05	0.00067305	1.47227
RPL23AP47	-2.26523	-3.34331	-1.18716	0.449087	-4.17401	6.86339e-05	0.000706614	1.46971
GGPS1	-1.92492	-2.83988	-1.00997	2.31325	-4.17929	6.7311e-05	0.000697251	1.46556
ELOVL6	-2.18637	-3.22491	-1.14784	2.83126	-4.18209	6.66219e-05	0.00069313	1.4628
AL592293.1	-2.80593	-4.14141	-1.47045	1.09737	-4.17377	6.86927e-05	0.000706614	1.45948
KANSL3	-1.92741	-2.84134	-1.01348	4.06744	-4.18939	6.48532e-05	0.000677311	1.45891
MRPS9	-1.67554	-2.4684	-0.882679	4.56509	-4.19804	6.28139e-05	0.000660139	1.45866
C9orf92	1.9849	1.04494	2.92485	2.55438	4.1949	6.35466e-05	0.000666441	1.45329
NSMCE2	-2.54329	-3.75372	-1.33286	2.02518	-4.17394	6.86498e-05	0.000706614	1.45191
DNAH6	-2.17926	-3.21642	-1.14209	1.81622	-4.17399	6.86374e-05	0.000706614	1.4519
GEMIN2	-2.16388	-3.19145	-1.1363	3.47361	-4.18319	6.63514e-05	0.000691517	1.45171
TAPBP	2.5484	1.33429	3.7625	-0.966917	4.16966	6.97392e-05	0.000713475	1.44955
TBCEL	-2.38681	-3.52368	-1.24993	1.21214	-4.17056	6.95095e-05	0.000712093	1.44704
GRK5	-2.58166	-3.80909	-1.35423	3.36517	-4.17822	6.75775e-05	0.000698487	1.44697
LINC01645	-2.40763	-3.55397	-1.2613	2.24882	-4.17223	6.90848e-05	0.000708805	1.44619
ANTXR2	2.4995	1.3079	3.69109	-1.09737	4.16692	7.04469e-05	0.000718759	1.44293
CELSR2	2.67298	1.39944	3.94651	-0.654084	4.16941	6.98045e-05	0.000713657	1.44248
GRN	1.86117	0.996753	2.7256	7.53699	4.27712	4.68339e-05	0.000520958	1.44039
SAV1	-2.13868	-3.15401	-1.12335	4.16901	-4.18437	6.60631e-05	0.000689276	1.43961
DNM1	2.60839	1.36427	3.85251	-1.27605	4.16485	7.09845e-05	0.000722773	1.4346
ALDH3A2	-1.81589	-2.67836	-0.953414	4.00451	-4.18248	6.65262e-05	0.000692858	1.43218
LRAT	-2.23116	-3.29169	-1.17064	4.0019	-4.17926	6.73189e-05	0.000697251	1.42953
SLC25A48	-2.99317	-4.41991	-1.56643	2.74798	-4.16751	7.0294e-05	0.000717686	1.42167
MIGA1	-2.08215	-3.07523	-1.08906	1.98903	-4.165	7.09446e-05	0.000722773	1.42159
NR6A1	-1.59112	-2.34166	-0.840583	6.19563	-4.21133	5.9804e-05	0.000633821	1.41948
TPI1P1	1.81596	0.949306	2.68261	0.159384	4.16247	7.16075e-05	0.000728131	1.41941
COA7	-2.38081	-3.51504	-1.24658	3.37375	-4.16979	6.97074e-05	0.000713475	1.41679
ZNF512	-2.36678	-3.49553	-1.23804	2.51907	-4.16536	7.08521e-05	0.000722403	1.41673
C12orf66	-2.55314	-3.77224	-1.33403	1.56812	-4.16027	7.21886e-05	0.000732553	1.41391
SGCE	1.98996	1.04466	2.93526	2.49463	4.18181	6.66905e-05	0.00069313	1.40417
IWS1	-1.26175	-1.85211	-0.671388	7.80886	-4.24566	5.26565e-05	0.000573426	1.40347
NOS1	2.57709	1.34466	3.80951	-1.44537	4.15393	7.38902e-05	0.000745795	1.40035
PIK3R3	-2.71342	-4.00818	-1.41867	3.51581	-4.16312	7.14379e-05	0.000726898	1.3888
ZNF215	-2.11572	-3.12017	-1.11127	5.51782	-4.18426	6.60906e-05	0.000689276	1.38363
DYNC1H1	1.90362	1.00385	2.80339	4.46335	4.20279	6.17227e-05	0.000650764	1.3834
INAFM2	-2.74021	-4.0511	-1.42932	1.82969	-4.15247	7.42844e-05	0.000748267	1.37918
TE_MamGypsy2-LTR	-1.73647	-2.56545	-0.907483	3.26435	-4.16112	7.19636e-05	0.000730764	1.37703
AC136632.1	1.61847	0.844033	2.3929	0.368495	4.15154	7.45403e-05	0.000749841	1.37643
AC130650.2	3.22766	1.6845	4.77082	-0.0639553	4.15496	7.36092e-05	0.000744458	1.37638
STX16	-1.98102	-2.92363	-1.03841	5.02211	-4.17491	6.84047e-05	0.000706066	1.3756
CORO2A	-2.76257	-4.08445	-1.4407	2.51821	-4.15157	7.45313e-05	0.000749841	1.37433
COL27A1	2.72447	1.41942	4.02952	-0.854825	4.14709	7.57664e-05	0.000757614	1.36975
TE_MSTA-int	1.68972	0.894682	2.48475	5.17056	4.22199	5.749e-05	0.000615745	1.36814
RBM11	-2.13835	-3.16015	-1.11656	3.50857	-4.15723	7.29981e-05	0.000739271	1.3663
ZFPM2	-2.08034	-3.07185	-1.08883	4.34025	-4.16798	7.01729e-05	0.000716937	1.36508
ZNF346	-2.49212	-3.68156	-1.30268	4.36952	-4.16214	7.1695e-05	0.000728527	1.36505
CENPBD1	-2.4951	-3.69125	-1.29896	0.568791	-4.14376	7.66975e-05	0.000762109	1.36435
ZNF79	-2.85331	-4.22056	-1.48607	1.78286	-4.14564	7.6169e-05	0.000759997	1.36286
MUC4	2.90714	1.51512	4.29916	-0.139423	4.14868	7.53248e-05	0.000755207	1.36091
HOXB7	2.19212	1.15399	3.23025	4.19166	4.19471	6.35929e-05	0.000666463	1.3606
FRAT1	-2.71548	-4.01682	-1.41415	1.25794	-4.14523	7.62856e-05	0.000759997	1.36058
ZFP69	-2.30748	-3.41178	-1.20318	2.95998	-4.15087	7.47218e-05	0.000751164	1.35899
HSF2BP	-2.06966	-3.05503	-1.08428	5.22532	-4.1724	6.90406e-05	0.000708805	1.35894
CRHR2	2.3163	1.2055	3.4271	-0.882168	4.14236	7.70894e-05	0.000763231	1.35872
DUOXA1	2.98312	1.55219	4.41406	-1.51949	4.14133	7.73814e-05	0.000764612	1.3571
TE_AluYe5	2.03113	1.07443	2.98782	5.0412	4.21746	5.84619e-05	0.000622669	1.35652
GM2A	-2.1924	-3.24107	-1.14373	3.26083	-4.15309	7.41174e-05	0.000747587	1.35602
DDX3X	-1.46489	-2.15833	-0.771455	6.27119	-4.1965	6.31723e-05	0.000663442	1.35098
POLA1	-1.9023	-2.81107	-0.993527	4.0608	-4.15827	7.27198e-05	0.000737446	1.35065
CLOCK	-1.86262	-2.74815	-0.977087	5.59468	-4.1784	6.75338e-05	0.000698487	1.34797
LRIF1	-2.27736	-3.3696	-1.18511	1.90817	-4.1419	7.72195e-05	0.000764015	1.34478
ZDHHC2	-2.11648	-3.13144	-1.10152	2.05993	-4.14241	7.70763e-05	0.000763231	1.34475
SLC6A9	-2.81638	-4.16517	-1.46759	3.21755	-4.14798	7.55189e-05	0.000756648	1.34335
TNRC6B	-1.52363	-2.24391	-0.803357	6.92694	-4.20214	6.18708e-05	0.000651137	1.33981
ZNF281	-1.89212	-2.79253	-0.991711	5.60477	-4.17444	6.85253e-05	0.000706614	1.3382
TE_L1P5	2.66052	1.38833	3.9327	1.27103	4.15438	7.3767e-05	0.000745553	1.33796
RNF121	-2.52695	-3.73867	-1.31523	2.78773	-4.14271	7.69915e-05	0.000763231	1.33724
LDLRAD3	-2.02551	-2.99661	-1.05441	2.75493	-4.14342	7.67913e-05	0.000762287	1.33569
PRDM10	-2.7124	-4.01056	-1.41424	4.10525	-4.15064	7.47871e-05	0.000751318	1.33565
KIAA0753	-1.99471	-2.95026	-1.03915	3.31931	-4.14681	7.58441e-05	0.000757887	1.33528
DYRK1A	-1.63811	-2.41793	-0.858293	5.41809	-4.17292	6.89079e-05	0.000708343	1.33364
NAV3	-2.47558	-3.66417	-1.287	1.48067	-4.13749	7.8477e-05	0.000771741	1.33282
EIF3B	1.43146	0.75753	2.10538	6.4766	4.21945	5.80333e-05	0.00061986	1.3279
FOPNL	-2.10074	-3.10742	-1.09405	3.43957	-4.14542	7.62323e-05	0.000759997	1.32402
GORASP2	-1.3195	-1.94516	-0.693838	6.35292	-4.18947	6.48328e-05	0.000677311	1.32326
PTPN3	-1.31052	-1.93159	-0.689459	6.38716	-4.19178	6.42841e-05	0.00067305	1.32001
CFL1P1	-2.64709	-3.91952	-1.37465	1.43984	-4.1326	7.98946e-05	0.000782249	1.31891
BRCA1	-1.74372	-2.57687	-0.910571	4.63718	-4.15761	7.28962e-05	0.000738737	1.31883
TRPS1	2.70096	1.40364	3.99828	0.233475	4.13581	7.89609e-05	0.000775632	1.31237
TAF5L	-1.97456	-2.91987	-1.02926	4.2545	-4.14943	7.51178e-05	0.000754136	1.31231
NSF	-1.59482	-2.35426	-0.835388	5.53246	-4.17169	6.9222e-05	0.000709632	1.31198
KIN	-1.87106	-2.76806	-0.974061	3.78082	-4.14367	7.67227e-05	0.000762109	1.31027
NR4A1	2.87932	1.49862	4.26002	1.50326	4.14267	7.70038e-05	0.000763231	1.31018
ZSCAN9	-2.63055	-3.89415	-1.36696	3.19465	-4.13551	7.90495e-05	0.000775996	1.30765
LINC02593	2.72155	1.41109	4.032	-1.12493	4.12555	8.19807e-05	0.000797483	1.30169
DIRC2	-2.49796	-3.69827	-1.29765	3.15136	-4.1341	7.94568e-05	0.000778977	1.29905
ZNF324	-2.05954	-3.04605	-1.07303	4.69574	-4.14724	7.57235e-05	0.000757614	1.29558
SEC22C	-2.29062	-3.38988	-1.19137	3.95579	-4.13947	7.79106e-05	0.00076732	1.29501
EFCAB7	-2.4391	-3.61352	-1.26468	1.47515	-4.12569	8.19383e-05	0.000797483	1.29408
ITPA	-2.72428	-4.03487	-1.41368	2.50686	-4.12926	8.08772e-05	0.000789814	1.29361
TIMP1	3.03253	1.57419	4.49087	0.392566	4.13081	8.04209e-05	0.000786378	1.28896
GSKIP	-2.09745	-3.10049	-1.0944	5.14099	-4.15396	7.38818e-05	0.000745795	1.28888
ZNF589	-2.84179	-4.20945	-1.47414	2.98445	-4.12767	8.13485e-05	0.000793385	1.2839
CBX6	2.96254	1.53617	4.38891	0.183351	4.12592	8.18703e-05	0.00079744	1.27816
ARFIP1	-2.07337	-3.07026	-1.07648	3.50302	-4.13162	8.01807e-05	0.00078454	1.27709
TRAK1	-1.50629	-2.22265	-0.789919	6.49592	-4.17697	6.78888e-05	0.000701222	1.27545
TARS	-1.62302	-2.39883	-0.847206	5.37347	-4.15583	7.33765e-05	0.000742603	1.27201
POLRMT	2.33484	1.22315	3.44653	4.31048	4.17219	6.90942e-05	0.000708805	1.27177
LMNTD1	2.66575	1.37881	3.95268	-1.00825	4.11483	8.52555e-05	0.000820318	1.26482
MXRA7	-1.67805	-2.48456	-0.871538	3.98828	-4.13318	7.97262e-05	0.000781109	1.26221
AC011369.2	-2.39795	-3.55374	-1.24217	2.86004	-4.12148	8.32091e-05	0.000807723	1.2589
YAP1	-2.1803	-3.2299	-1.1307	3.67083	-4.1265	8.16978e-05	0.000796275	1.25325
N4BP1	-1.87744	-2.77813	-0.976744	5.02733	-4.14074	7.75487e-05	0.000765762	1.25243
CMTM3	2.8868	1.49174	4.28186	-0.930262	4.11068	8.65537e-05	0.000830684	1.24837
TRIM28	1.52961	0.807726	2.25149	6.99109	4.20924	6.02672e-05	0.000637832	1.24564
SV2B	-1.85741	-2.7507	-0.964121	4.37852	-4.13053	8.05029e-05	0.000786668	1.23685
CACNA2D1	-1.95151	-2.89144	-1.01158	4.20167	-4.12444	8.23143e-05	0.00080021	1.2304
HAUS1	-1.83899	-2.72512	-0.952868	4.07422	-4.12263	8.28595e-05	0.00080499	1.22897
TTC39C	-1.90279	-2.81852	-0.987065	4.28282	-4.12776	8.13213e-05	0.000793385	1.22829
MTERF3	-2.24561	-3.32368	-1.16754	5.32924	-4.13787	7.83689e-05	0.000771329	1.22769
TACC3	-1.36648	-2.00821	-0.724747	9.74549	-4.23	5.58092e-05	0.000601228	1.22514
HERC2P8	2.3739	1.22465	3.52315	-0.687569	4.10335	8.89003e-05	0.000850491	1.22478
HEIH	-2.33356	-3.46336	-1.20376	1.35512	-4.10306	8.89934e-05	0.00085084	1.22252
PTPRF	1.58708	0.833096	2.34107	5.76759	4.18143	6.67835e-05	0.000693617	1.22084
DPH3	-2.19742	-3.25744	-1.1374	3.69746	-4.11801	8.42694e-05	0.000813433	1.2205
FEZ2	-1.83658	-2.71597	-0.957193	6.02036	-4.14876	7.53025e-05	0.000755207	1.21742
LRRC46	-2.79849	-4.15519	-1.4418	0.772042	-4.09762	9.07727e-05	0.000863584	1.20892
NECTIN2	2.70066	1.39816	4.00317	1.8393	4.11889	8.40008e-05	0.000811882	1.20791
ULK1	-1.93995	-2.87505	-1.00485	4.68634	-4.12118	8.33019e-05	0.000807723	1.2033
PCTP	-2.18333	-3.24181	-1.12485	2.0222	-4.09758	9.07857e-05	0.000863584	1.19901
DEPDC7	-2.25611	-3.34013	-1.17209	5.87113	-4.1344	7.93703e-05	0.000778637	1.19322
ADAL	-2.26212	-3.35931	-1.16493	1.76542	-4.09565	9.14282e-05	0.000868596	1.19061
ZMAT2	-1.51592	-2.24243	-0.789402	5.96757	-4.14496	7.63585e-05	0.000759997	1.18817
IPO5	-1.42315	-2.10929	-0.737007	4.54072	-4.12027	8.35787e-05	0.000809884	1.18779
DHRS2	3.10415	1.59689	4.61141	-1.53644	4.09114	9.29398e-05	0.000880177	1.18724
PSENEN	2.20755	1.13736	3.27773	0.82003	4.0977	9.07483e-05	0.000863584	1.18474
RN7SKP203	2.26783	1.16639	3.36927	-1.27311	4.09015	9.32733e-05	0.000882224	1.18462
ABHD17B	-2.0565	-3.05302	-1.05997	2.70523	-4.0995	9.01531e-05	0.000859197	1.18328
LRP6	-1.92024	-2.84649	-0.993987	4.86487	-4.11828	8.41863e-05	0.000813152	1.18242
BAZ2A	-1.66692	-2.46648	-0.867357	6.27797	-4.14145	7.7349e-05	0.000764612	1.18081
ARHGAP39	-2.08523	-3.09508	-1.07538	3.51469	-4.10191	8.93674e-05	0.000853331	1.17537
FYN	-1.65843	-2.45421	-0.862661	6.33461	-4.13998	7.77653e-05	0.000766391	1.17119
STAT6	2.44274	1.25525	3.63024	-1.24013	4.08635	9.45717e-05	0.000891702	1.17101
BDH2	-1.67281	-2.47989	-0.865728	4.79226	-4.11736	8.44706e-05	0.000814851	1.17067
RPL3	1.18126	0.627473	1.73505	9.58978	4.23733	5.4311e-05	0.000587613	1.17
DAP3	-1.66596	-2.46936	-0.862564	5.10762	-4.11931	8.38717e-05	0.000811155	1.16961
CHCHD3	-1.94667	-2.88928	-1.00406	4.00034	-4.1025	8.91732e-05	0.000852018	1.16779
MRPL44	-1.94562	-2.88671	-1.00453	4.62938	-4.10691	8.77528e-05	0.000840583	1.16668
CBY1	-1.61427	-2.39497	-0.833564	4.24877	-4.10752	8.7558e-05	0.000839251	1.16351
TPO	2.01557	1.05021	2.98092	5.15681	4.14763	7.56151e-05	0.000757108	1.16169
ZNF436	-2.32108	-3.44806	-1.19411	2.85689	-4.09136	9.28662e-05	0.000880034	1.15519
SMAD3	-1.66647	-2.47241	-0.860536	4.36151	-4.10758	8.75375e-05	0.000839251	1.15444
CARM1P1	-2.62816	-3.90701	-1.34932	1.29239	-4.08247	9.59128e-05	0.000900395	1.1517
RAB3GAP2	-1.79749	-2.66524	-0.92974	5.14101	-4.11492	8.52268e-05	0.000820318	1.14824
ZNF180	-2.26753	-3.37032	-1.16474	2.15761	-4.0846	9.51759e-05	0.000894594	1.14724
NEO1	-1.90128	-2.81942	-0.983153	5.2467	-4.11369	8.56088e-05	0.000822859	1.14589
CARHSP1	1.85977	0.963323	2.75622	4.22598	4.1212	8.32956e-05	0.000807723	1.14428
SETMAR	2.15711	1.11006	3.20416	1.7713	4.09257	9.2458e-05	0.000877271	1.14236
CTTNBP2NL	-2.01606	-2.99203	-1.04008	4.50462	-4.1035	8.88514e-05	0.000850491	1.13876
MTUS1	-1.31304	-1.94349	-0.682603	6.35921	-4.13737	7.85135e-05	0.000771741	1.1356
LRRC28	-1.81913	-2.70228	-0.935979	4.07162	-4.09184	9.27016e-05	0.000879028	1.13281
ZNF229	-2.39581	-3.56337	-1.22825	0.641789	-4.07626	9.81008e-05	0.000917498	1.13144
WDFY2	-2.45299	-3.64501	-1.26096	3.54588	-4.08788	9.40471e-05	0.000888426	1.13083
ITGAE	-2.33639	-3.47248	-1.2003	2.87251	-4.08527	9.49429e-05	0.00089408	1.12947
ADNP	1.37685	0.716847	2.03685	5.41078	4.14411	7.65986e-05	0.000761883	1.12691
ARMH4	-1.93429	-2.87371	-0.994868	4.11853	-4.09026	9.32368e-05	0.000882224	1.11576
SLC35G1	-2.49814	-3.71439	-1.2819	3.21157	-4.08025	9.66906e-05	0.000906565	1.11267
SLC25A13	-1.88235	-2.79716	-0.967546	3.81853	-4.08753	9.41661e-05	0.000888992	1.1116
FAM131A	-2.76317	-4.11108	-1.41526	2.06016	-4.07228	9.9529e-05	0.000926794	1.10901
DUSP14	-2.00621	-2.97823	-1.03419	5.00789	-4.10009	8.99623e-05	0.000857922	1.10786
KDM3A	-1.79219	-2.65643	-0.927938	6.07982	-4.11941	8.38423e-05	0.000811155	1.10598
ALG6	-2.40145	-3.57277	-1.23013	2.60296	-4.07275	9.93583e-05	0.000925805	1.10137
CD38	-2.0598	-3.06153	-1.05807	3.96625	-4.08475	9.51233e-05	0.000894594	1.09732
MARCH8	-1.76024	-2.6161	-0.904373	4.15508	-4.0856	9.483e-05	0.000893577	1.09675
ASH1L	-1.98004	-2.94532	-1.01475	3.04636	-4.07481	9.86191e-05	0.0009212	1.09498
PTPRA	-2.12218	-3.15418	-1.09019	4.44122	-4.08504	9.50222e-05	0.000894267	1.09464
BRD3OS	-2.49231	-3.70772	-1.2769	2.98467	-4.07351	9.90842e-05	0.000923823	1.09275
NUDT1	1.81635	0.938984	2.69371	4.27363	4.11254	8.59707e-05	0.000825615	1.09219
WBP4	-1.65626	-2.45858	-0.853952	5.27276	-4.10087	8.97072e-05	0.000856032	1.09217
CCDC34	1.68537	0.879114	2.49162	6.32685	4.15253	7.42699e-05	0.000748267	1.09002
TE_LTR21B	-2.13247	-3.17473	-1.09021	1.09451	-4.0644	0.000102411	0.000947791	1.08999
IFITM3	3.03629	1.55428	4.51831	0.203077	4.06987	0.0001004	0.000931497	1.08606
ESYT2	-1.64229	-2.44048	-0.84409	4.49206	-4.08723	9.42698e-05	0.000889412	1.08326
FP671120.1	2.392	1.22155	3.56244	-1.38645	4.05975	0.000104149	0.000960943	1.08087
CYB5R3	1.68548	0.877719	2.49324	6.17417	4.14505	7.63335e-05	0.000759997	1.08067
MTF2	-2.09814	-3.11556	-1.08073	5.76631	-4.09664	9.10968e-05	0.000865995	1.07619
RPAIN	-2.53343	-3.76588	-1.30098	4.75462	-4.08347	9.55656e-05	0.000897696	1.07417
TMEM50B	-1.413	-2.09477	-0.731229	6.25588	-4.11712	8.45452e-05	0.000815048	1.07302
RRP36	-2.1286	-3.16645	-1.09076	4.01941	-4.07428	9.88082e-05	0.000922394	1.07145
PLRG1	-2.13688	-3.17499	-1.09876	5.15577	-4.08907	9.36423e-05	0.000885158	1.06935
SLC4A1AP	1.55585	0.805553	2.30614	4.9016	4.11932	8.38698e-05	0.000811155	1.0667
COX6A1P2	1.68074	0.860824	2.50066	1.91144	4.07211	9.95877e-05	0.000926794	1.06537
NPIPA3	1.83406	0.935336	2.73279	-0.338116	4.05394	0.000106364	0.000977162	1.05722
SNAP29	-1.45463	-2.15708	-0.752177	6.42432	-4.11363	8.5629e-05	0.000822859	1.05422
EMC8	-1.73339	-2.57456	-0.892217	5.63076	-4.09356	9.21244e-05	0.000874659	1.05137
ZNF703	2.58639	1.31851	3.85426	-0.594843	4.05234	0.000106981	0.000981623	1.05074
RPS26P47	-2.07902	-3.09866	-1.05938	1.24339	-4.05044	0.000107716	0.000986861	1.0434
TMEM138	-2.60158	-3.87187	-1.33128	4.29876	-4.06837	0.000100947	0.000935395	1.04315
ZNF557	-2.33122	-3.47455	-1.18789	1.434	-4.05043	0.000107719	0.000986861	1.04261
TIMM10B	-1.85829	-2.76845	-0.948134	2.50487	-4.0559	0.000105612	0.000972627	1.04173
FAM111B	-2.36128	-3.51825	-1.2043	2.24466	-4.05426	0.000106238	0.000976601	1.03883
MINDY3	-2.09465	-3.11605	-1.07326	4.81417	-4.07388	9.89532e-05	0.000923175	1.03845
TBC1D31	-2.09123	-3.11383	-1.06864	3.53022	-4.06246	0.000103133	0.000953299	1.03391
PBRM1	-1.73054	-2.57774	-0.883337	3.39765	-4.05774	0.000104911	0.000966766	1.02844
RNF144A	-2.1898	-3.26462	-1.11498	1.80999	-4.04723	0.000108973	0.000995048	1.02674
ZIK1	-2.81356	-4.19466	-1.43245	2.03156	-4.04685	0.000109122	0.000995808	1.02531
TXNDC9	-1.94715	-2.89862	-0.995677	4.39736	-4.0653	0.000102077	0.000945279	1.02301
ATP6V1F	1.30172	0.677137	1.9263	6.53398	4.14016	7.7715e-05	0.000766391	1.01988
WDR70	-2.17774	-3.24228	-1.1132	4.3845	-4.0638	0.000102633	0.000949259	1.01851
SMOX	-2.55523	-3.80863	-1.30184	3.32429	-4.04978	0.000107974	0.000986861	1.01527
RAI14	-1.86286	-2.77098	-0.954745	5.09215	-4.07501	9.85453e-05	0.000921083	1.01275
CTNS	-2.41052	-3.58742	-1.23362	5.13742	-4.06875	0.000100809	0.000934686	1.01145
MYZAP	-2.43333	-3.62858	-1.23808	2.28253	-4.0442	0.000110175	0.00100176	1.00833
PIGX	-2.25709	-3.36772	-1.14647	1.03999	-4.03714	0.000113018	0.00102267	0.999454
CTCFL	-2.1027	-3.13599	-1.0694	3.17446	-4.04243	0.000110881	0.00100576	0.989836
ERCC3	-1.73933	-2.58818	-0.89048	5.51284	-4.07044	0.000100194	0.000931288	0.988741
SYNJ1	-2.35483	-3.51198	-1.19767	3.14838	-4.04256	0.000110827	0.00100576	0.983331
ZNF329	-2.17217	-3.24279	-1.10156	0.70026	-4.03043	0.000115788	0.00104147	0.982667
COL6A2	2.39336	1.22516	3.56156	3.50082	4.06987	0.0001004	0.000931497	0.977644
RBSN	-2.01867	-3.01183	-1.02552	2.70056	-4.03773	0.000112778	0.00102111	0.976669
ARMC12	2.70914	1.37539	4.0429	0.555548	4.03502	0.000113885	0.00102918	0.976006
AL163541.1	-1.95718	-2.92078	-0.993573	2.52318	-4.03479	0.000113979	0.00102918	0.975685
SMS	1.14897	0.598406	1.69953	7.66061	4.14565	7.61674e-05	0.000759997	0.970226
CCND2	-1.93491	-2.88399	-0.985835	4.20023	-4.04995	0.000107909	0.000986861	0.970167
NIPSNAP3A	1.79034	0.914205	2.66648	3.2929	4.05932	0.000104311	0.000961824	0.968172
TBRG1	-2.7171	-4.05623	-1.37798	2.45568	-4.03065	0.000115696	0.00104126	0.966472
JMJD6	-2.02892	-3.02134	-1.03649	5.35319	-4.06123	0.000103595	0.00095698	0.965454
LINC01483	-2.05234	-3.0623	-1.04239	3.13202	-4.0368	0.000113156	0.0010233	0.963311
RPS16	1.18936	0.624217	1.75451	9.47852	4.18065	6.69748e-05	0.000695123	0.962
CDKL5	-1.85969	-2.77368	-0.945693	3.67011	-4.0419	0.000111092	0.00100706	0.961845
LINC02141	2.41725	1.22355	3.61096	-1.2453	4.02267	0.000119067	0.00106523	0.960454
TE_AluYh3	1.80851	0.925773	2.69124	3.52093	4.06987	0.000100403	0.000931497	0.959898
AC026355.1	-1.91473	-2.85382	-0.97565	4.36793	-4.05036	0.000107748	0.000986861	0.958004
CMC2	-1.62455	-2.4205	-0.828594	4.70864	-4.05447	0.00010616	0.000976477	0.957635
KIF23	-1.72505	-2.56914	-0.880951	5.32586	-4.05975	0.000104152	0.000960943	0.955429
PCGF5	-1.67251	-2.49416	-0.850855	4.01708	-4.04361	0.000110408	0.00100272	0.95043
CD36	-1.64466	-2.44517	-0.844159	6.41864	-4.08134	9.63072e-05	0.000903533	0.949736
SGMS2	-1.87047	-2.78937	-0.951559	4.33913	-4.0436	0.000110413	0.00100272	0.944208
NKX1-2	-2.37693	-3.55209	-1.20178	-0.171166	-4.01802	0.000121077	0.00108064	0.942764
RAB15	-2.56567	-3.83249	-1.29886	2.01578	-4.02327	0.00011881	0.00106356	0.94086
CHEK2P2	-2.98908	-4.46424	-1.51392	3.07953	-4.0252	0.000117987	0.00105866	0.939787
TE_AluY	1.44464	0.763613	2.12566	11.3782	4.21392	5.92332e-05	0.000629991	0.939187
TTPAL	-2.51285	-3.75441	-1.27128	1.73088	-4.02055	0.00011998	0.00107148	0.938038
KIAA0513	-2.0733	-3.09669	-1.04991	3.17736	-4.0245	0.000118287	0.00106014	0.927462
RAD1	-1.53108	-2.28213	-0.780036	5.1766	-4.04969	0.000108011	0.000986861	0.922667
SACM1L	-1.89984	-2.83301	-0.966676	4.86437	-4.04434	0.000110117	0.00100176	0.916852
LRPAP1	1.90871	0.987638	2.82979	6.89707	4.11657	8.47147e-05	0.000816159	0.915281
UQCRB	-2.05913	-3.06914	-1.04913	5.20149	-4.04997	0.0001079	0.000986861	0.913873
ANO6	-1.75941	-2.62468	-0.894135	4.76489	-4.03927	0.000112152	0.00101606	0.911995
TE_MLT2A1	2.92136	1.51974	4.32297	7.16918	4.14043	7.76391e-05	0.000766151	0.911142
TRIM45	-1.91955	-2.86516	-0.973947	4.546	-4.03255	0.000114905	0.00103648	0.909887
SIRT3	-2.52295	-3.771	-1.27489	2.78822	-4.01572	0.000122082	0.00108831	0.907664
MGME1	-1.73307	-2.58764	-0.878496	4.0401	-4.02862	0.000116544	0.00104701	0.907393
LINC01508	-1.98285	-2.96146	-1.00424	4.12143	-4.02505	0.000118052	0.00105866	0.901689
MGA	-1.91094	-2.85233	-0.969545	4.70779	-4.03242	0.000114957	0.00103648	0.901618
CNOT10	-1.51064	-2.25441	-0.766873	4.71709	-4.03471	0.000114011	0.00102918	0.899805
ELMO2	-1.51421	-2.2561	-0.772322	6.24749	-4.0545	0.000106148	0.000976477	0.887911
PMEPA1	2.49774	1.25766	3.73781	-1.01351	4.00119	0.000128623	0.0011312	0.88567
SLC38A9	-2.54871	-3.81276	-1.28466	2.12599	-4.00541	0.000126692	0.00112078	0.884143
FRG1JP	-1.79107	-2.68074	-0.901399	0.691799	-3.9992	0.000129547	0.00113667	0.881485
TTLL7	2.35034	1.18313	3.51755	-0.826212	4.00012	0.00012912	0.00113425	0.880074
PSMA2	-2.19291	-3.28133	-1.10448	1.45334	-4.00232	0.000128105	0.00112863	0.878951
ASXL3	-1.88252	-2.81144	-0.953596	4.64455	-4.02577	0.000117745	0.00105718	0.878557
GGT3P	2.47839	1.24738	3.70941	-0.972385	3.99942	0.000129446	0.00113645	0.878402
ARL4D	-2.03114	-3.02844	-1.03384	6.20432	-4.04579	0.000109542	0.000998423	0.875413
HMGN2P5	-1.69704	-2.53955	-0.854528	2.11255	-4.00135	0.000128552	0.0011312	0.870697
SLC5A11	-2.31069	-3.45529	-1.16609	3.7823	-4.01031	0.00012448	0.00110262	0.867431
TMEM51	-2.7169	-4.06244	-1.37136	3.96572	-4.01113	0.000124116	0.00110253	0.864668
SPATA5	-2.19657	-3.28509	-1.10804	3.65579	-4.00861	0.000125244	0.00110862	0.861397
HOXA9	2.65635	1.33617	3.97653	-0.235927	3.99708	0.000130533	0.00114332	0.86082
HABP2	-1.21468	-1.8064	-0.622964	7.39892	-4.07791	9.75153e-05	0.00091259	0.859084
TXLNA	2.26527	1.14316	3.38738	1.97339	4.01028	0.000124493	0.00110262	0.857742
VEGFB	2.17665	1.10406	3.24925	3.47492	4.03128	0.000115431	0.00104013	0.852327
RPL10AP6	1.41421	0.714441	2.11397	2.52378	4.01467	0.000122546	0.0010901	0.845772
SCAF8	-2.09668	-3.139	-1.05437	2.49467	-3.99598	0.000131053	0.00114583	0.845243
SEC16A	-1.62849	-2.4342	-0.822783	4.42708	-4.01511	0.000122349	0.00108941	0.844668
HIST1H2AC	2.43899	1.22818	3.6498	1.57688	4.00151	0.000128475	0.0011312	0.840796
ZBTB7C	-1.81169	-2.70909	-0.91428	4.54835	-4.01036	0.000124457	0.00110262	0.83851
PHTF1	-2.02031	-3.02305	-1.01756	3.47528	-4.00238	0.000128078	0.00112863	0.838439
POT1	-2.04345	-3.05934	-1.02756	2.8276	-3.99583	0.000131124	0.00114583	0.838173
ZNF540	-2.33227	-3.49347	-1.17107	1.97865	-3.98988	0.000133947	0.00116441	0.837894
AL138689.1	-2.24508	-3.36354	-1.12663	0.681534	-3.98753	0.000135082	0.00117292	0.836075
UBA3	-2.13252	-3.19254	-1.0725	3.03597	-3.99639	0.000130859	0.00114519	0.836044
EXOSC7	-1.78881	-2.66701	-0.910622	6.4633	-4.04637	0.000109314	0.000996952	0.835328
AC024293.1	1.40065	0.708827	2.09248	3.30929	4.02182	0.000119431	0.00106721	0.833219
ZNF395	-1.87144	-2.79821	-0.94468	4.55575	-4.01141	0.000123989	0.00110205	0.832538
HDGFL1	-2.40716	-3.60349	-1.21084	3.35342	-3.99712	0.000130516	0.00114332	0.827877
SDR42E1	-2.06752	-3.09608	-1.03897	3.46352	-3.99313	0.000132397	0.00115446	0.817581
ADI1	-1.51325	-2.26039	-0.766109	5.32012	-4.02345	0.000118735	0.00106352	0.814636
UCHL3	-1.67887	-2.51554	-0.842194	1.86609	-3.98612	0.000135764	0.00117655	0.813746
SLC41A2	-2.01864	-3.02451	-1.01278	2.72115	-3.98666	0.000135501	0.0011752	0.806082
CDC7	-2.13998	-3.20469	-1.07527	3.83416	-3.99272	0.000132594	0.00115502	0.805823
TOR3A	-1.75291	-2.62013	-0.885697	5.57201	-4.01534	0.000122249	0.00108916	0.804287
SNX21	-2.15223	-3.21986	-1.0846	5.1121	-4.00459	0.000127066	0.00112277	0.803512
PDE8B	-1.86521	-2.78637	-0.944058	5.66283	-4.0224	0.000119184	0.00106564	0.802905
SERPINB1	2.5954	1.30054	3.89025	0.277421	3.98172	0.000137918	0.00119272	0.800244
DNPH1	2.56808	1.29153	3.84464	1.94746	3.99631	0.000130898	0.00114519	0.798161
AL627309.1	-2.36216	-3.54292	-1.18141	0.778343	-3.9741	0.000141728	0.00121727	0.797725
A1CF	-1.99455	-2.99152	-0.997574	0.440839	-3.97421	0.000141673	0.00121727	0.79676
CDR2	-2.09796	-3.13895	-1.05697	4.93471	-4.00351	0.000127559	0.00112646	0.796563
SEC24A	-1.84095	-2.75796	-0.92394	3.71466	-3.98803	0.000134841	0.0011715	0.78562
RACGAP1	-1.81295	-2.71277	-0.913131	4.95793	-4.0024	0.000128067	0.00112863	0.785339
ZNF407	-2.3995	-3.59037	-1.20864	5.14103	-4.00266	0.000127949	0.00112863	0.783983
PRELID2	-2.37041	-3.55331	-1.18751	3.19853	-3.98076	0.000138394	0.00119615	0.777775
OXSM	-2.51331	-3.76771	-1.25891	3.45029	-3.98015	0.000138697	0.00119739	0.776747
GOLGB1	1.71463	0.863276	2.56598	3.11543	4.00083	0.00012879	0.00113201	0.776442
FGFR1OP	-2.00335	-3.00429	-1.0024	2.67753	-3.97591	0.000140815	0.0012115	0.776219
DCST1-AS1	-1.93316	-2.90122	-0.965089	0.0133513	-3.9669	0.000145419	0.00123767	0.773424
TMSB4X	-1.22147	-1.82022	-0.622724	7.11095	-4.05256	0.000106893	0.000981422	0.772416
ZNF556	-1.98618	-2.98127	-0.991096	0.236015	-3.96505	0.000146385	0.00124448	0.770854
TMEM98	2.59512	1.29599	3.89424	-0.150564	3.96822	0.000144737	0.00123375	0.765127
PGR	2.5224	1.26006	3.78473	-0.0949694	3.96942	0.000144115	0.00123005	0.764158
RPS7P1	1.3881	0.694934	2.08127	1.80825	3.97808	0.000139727	0.00120352	0.761655
TRAFD1	-1.61698	-2.41384	-0.820122	6.96934	-4.03101	0.000115545	0.00104053	0.756268
GUCD1	-1.44044	-2.15491	-0.725977	5.51816	-4.00502	0.000126868	0.00112168	0.752627
PLEKHG4	2.921	1.4637	4.37829	1.6801	3.98175	0.000137904	0.00119272	0.751232
PAK1IP1	-1.46458	-2.19005	-0.739108	5.90401	-4.01035	0.000124461	0.00110262	0.744474
TECRP1	1.8606	0.929152	2.79205	1.25388	3.96811	0.000144794	0.00123375	0.744442
GNAQ	-1.96745	-2.94932	-0.985574	4.28736	-3.9805	0.000138521	0.00119657	0.741405
TFB1M	-1.90572	-2.85868	-0.952768	3.68366	-3.97262	0.000142481	0.00122096	0.733451
KCNT1	2.27029	1.13919	3.40139	2.90786	3.98723	0.000135226	0.00117349	0.733088
KLHL23	2.16852	1.09612	3.24093	4.21312	4.01694	0.000121549	0.00108421	0.732608
SAFB	2.12958	1.08385	3.17531	6.26152	4.04544	0.000109683	0.000999105	0.731916
UTP15	-2.17571	-3.26691	-1.0845	2.4762	-3.96079	0.000148625	0.00126067	0.731508
IFT52	-1.82854	-2.73839	-0.918693	5.33852	-3.99232	0.000132781	0.00115561	0.730316
NIF3L1	-1.78808	-2.6779	-0.898261	5.23145	-3.99186	0.000133001	0.00115685	0.729213
KLF10	2.19605	1.09719	3.2949	1.85709	3.97	0.000143821	0.00122824	0.726283
MXI1	-1.76202	-2.64224	-0.881809	4.25705	-3.97661	0.000140463	0.00120917	0.725056
PRKD2	1.50054	0.769808	2.23128	8.02171	4.07923	9.70473e-05	0.000909342	0.723972
OTUD7B	-2.08983	-3.1376	-1.04206	2.91804	-3.96218	0.00014789	0.00125586	0.721179
HAGLROS	2.79768	1.39049	4.20487	-1.47404	3.94943	0.000154764	0.00130246	0.720428
USP10	-1.42468	-2.13028	-0.719073	6.27264	-4.01093	0.000124201	0.00110262	0.718953
RNF24	-2.17415	-3.26192	-1.08638	4.29786	-3.97048	0.000143571	0.00122719	0.717607
KDM5A	-1.66568	-2.49433	-0.837025	5.56208	-3.99308	0.000132419	0.00115446	0.716572
TMEM60	-1.75306	-2.62529	-0.880837	5.29607	-3.99262	0.000132637	0.00115502	0.715217
TMEM136	-2.15997	-3.24566	-1.07428	1.58125	-3.95214	0.00015328	0.00129359	0.71495
XKR8	-1.8114	-2.71567	-0.907133	4.88416	-3.97931	0.000139115	0.00119963	0.70768
TE_MER4E1	-1.6942	-2.53693	-0.851472	5.55965	-3.99362	0.000132164	0.00115357	0.706097
ZDHHC5	-1.87626	-2.81722	-0.935298	3.54992	-3.96105	0.000148485	0.0012602	0.70505
DDX19A	-1.98935	-2.9898	-0.988901	2.17925	-3.95008	0.000154409	0.00130166	0.702645
EHBP1L1	2.50489	1.24331	3.76646	-1.62369	3.94425	0.000157644	0.00132226	0.702562
ZNF480	-2.10275	-3.16138	-1.04412	1.06264	-3.94578	0.000156791	0.00131584	0.699488
SNAPC5	-1.71305	-2.57014	-0.855962	4.29714	-3.9704	0.000143616	0.00122719	0.695984
EIF3C	1.30045	0.66708	1.93383	8.37443	4.07872	9.72272e-05	0.000910461	0.694728
TE_L1PA6	1.59419	0.816434	2.37195	7.34924	4.07179	9.97037e-05	0.0009273	0.692797
PRIM2	-2.07843	-3.1216	-1.03527	3.71348	-3.95798	0.000150123	0.00127195	0.69189
LIMK2	-1.91388	-2.87101	-0.956743	4.83781	-3.9722	0.000142695	0.00122209	0.688178
PPRC1	-1.31931	-1.96979	-0.668822	7.5304	-4.02901	0.000116379	0.00104616	0.688165
H1F0	-2.41165	-3.62632	-1.19698	2.46881	-3.94408	0.000157739	0.00132232	0.680154
PPME1	-2.01003	-3.01627	-1.00379	5.10334	-3.96816	0.000144768	0.00123375	0.679565
LAMA1	2.69339	1.33548	4.0513	-0.601012	3.94021	0.000159927	0.00133397	0.676114
AC009244.1	-2.09644	-3.15292	-1.03996	1.6157	-3.94193	0.00015895	0.00132876	0.676014
STC1	2.96782	1.47247	4.46318	-0.122418	3.9426	0.000158571	0.0013275	0.674996
GUCY1A2	-1.82996	-2.74908	-0.910849	3.8147	-3.95514	0.000151647	0.00128269	0.674053
TMEM185B	-2.39055	-3.5935	-1.18761	3.22493	-3.94768	0.000155733	0.00130915	0.672632
LARP1B	-1.73264	-2.60316	-0.862121	3.6352	-3.95384	0.000152351	0.00128792	0.671109
CBLN4	-2.54225	-3.82325	-1.26125	2.09722	-3.94239	0.00015869	0.0013275	0.670873
ANKIB1	-1.85114	-2.78251	-0.919766	3.30209	-3.94825	0.000155416	0.00130722	0.669381
GSC	-2.63095	-3.95716	-1.30474	2.03703	-3.94084	0.000159568	0.00133171	0.668556
AC010273.2	-2.03148	-3.05782	-1.00514	0.205612	-3.93197	0.000164676	0.00136686	0.664476
AC034213.1	2.46824	1.22205	3.71443	-0.526521	3.93452	0.000163192	0.00135743	0.664319
SPIN2B	2.61321	1.29296	3.93346	-1.37063	3.93195	0.000164689	0.00136686	0.663113
AR	2.38042	1.17704	3.5838	-1.47443	3.92953	0.000166112	0.00137716	0.655875
UBR2	-1.92997	-2.9006	-0.95934	3.96954	-3.94991	0.000154502	0.00130171	0.653471
RMND5A	-1.49262	-2.23898	-0.746263	5.23358	-3.97275	0.000142411	0.00122096	0.649543
FRMD3	-1.50422	-2.25523	-0.753219	5.88998	-3.97887	0.000139334	0.00120083	0.640921
NUDCD1	-1.93335	-2.90393	-0.962778	4.82969	-3.95705	0.000150621	0.00127545	0.638004
HTR5A	-2.27479	-3.42607	-1.12351	0.466901	-3.9251	0.000168739	0.00139356	0.634637
KRT8P21	2.85038	1.40596	4.29479	-1.72553	3.92013	0.000171742	0.00141293	0.62619
UGDH	-2.15138	-3.23867	-1.06409	2.43619	-3.93063	0.000165461	0.00137251	0.623832
ATL2	-2.35481	-3.54342	-1.1662	3.47778	-3.93556	0.000162591	0.00135319	0.622502
ZFAND5	-1.49482	-2.24045	-0.749184	6.20197	-3.98247	0.000137551	0.00119092	0.620313
SHE	-2.2783	-3.4316	-1.125	1.81862	-3.92426	0.000169246	0.00139621	0.619945
GPD1L	-2.21268	-3.33377	-1.0916	1.18106	-3.92076	0.000171361	0.00141137	0.61711
SEC13	1.3694	0.696924	2.04187	7.9448	4.04524	0.000109762	0.00099922	0.616115
CRBN	1.43201	0.715802	2.14822	4.56893	3.97189	0.000142854	0.00122276	0.610384
UTP11	-1.79683	-2.70019	-0.893465	4.94723	-3.95125	0.000153767	0.00129697	0.608992
ARMH3	-2.14487	-3.23016	-1.05958	2.59923	-3.92596	0.000168226	0.00139008	0.608281
PLAUR	2.76713	1.36639	4.16787	0.713673	3.92429	0.000169225	0.00139621	0.605591
AGK	-1.4388	-2.15975	-0.717851	5.81077	-3.96446	0.00014669	0.00124637	0.600131
SLC2A3	2.53503	1.24651	3.82354	-1.47957	3.90826	0.000179114	0.00146476	0.586706
LGALS12	-2.75641	-4.15425	-1.35857	2.6186	-3.9172	0.000173532	0.00142531	0.585978
RCC1	-2.55405	-3.85031	-1.25779	2.31195	-3.91406	0.000175472	0.00143968	0.584008
ADAM19	-1.42123	-2.13655	-0.705903	4.90185	-3.94685	0.000156192	0.00131154	0.578478
MKRN1	-1.63312	-2.45735	-0.808885	4.59891	-3.93602	0.000162328	0.00135174	0.575457
STX3	-2.0712	-3.11483	-1.02757	5.01637	-3.94245	0.000158658	0.0013275	0.572094
MIR4527HG	1.8286	0.903689	2.75351	2.2159	3.92743	0.000167352	0.0013859	0.571905
MAEL	-1.53901	-2.3096	-0.76843	6.40073	-3.96746	0.00014513	0.00123591	0.571728
CPS1	-2.08583	-3.14535	-1.02631	2.12773	-3.91075	0.000177542	0.00145349	0.568349
NOP16	-1.80255	-2.71455	-0.890544	4.09843	-3.92626	0.000168046	0.00138936	0.567031
DPP6	1.37016	0.685319	2.05501	5.51433	3.97439	0.000141583	0.00121727	0.555484
KDM4A	-2.0512	-3.0956	-1.00679	1.07495	-3.90145	0.00018348	0.0014964	0.553824
MED14	-1.65497	-2.49211	-0.817827	4.43802	-3.92718	0.0001675	0.00138637	0.552381
TE_LTR17	-1.02955	-1.54097	-0.51812	7.53333	-3.99901	0.000129635	0.00113678	0.550176
BCAR4	-2.0239	-3.0439	-1.0039	5.59646	-3.94165	0.000159112	0.00132938	0.549786
TSHZ2	2.16924	1.06952	3.26896	2.27131	3.91845	0.000172765	0.00142057	0.548201
TG	2.50474	1.22807	3.78141	-1.28254	3.8974	0.000186126	0.00151305	0.54743
YES1	-2.00819	-3.02567	-0.990711	4.15436	-3.92075	0.000171366	0.00141137	0.543523
C1QTNF6	-2.64274	-3.98841	-1.29707	2.6227	-3.90128	0.00018359	0.00149648	0.54349
RAB20	-2.5769	-3.88061	-1.27318	5.27714	-3.92649	0.00016791	0.001389	0.536531
PDZD8	-2.08359	-3.14545	-1.02173	1.92101	-3.89793	0.000185777	0.00151104	0.533534
ANKRD49	-2.10638	-3.1792	-1.03356	2.37042	-3.90031	0.000184218	0.00149997	0.531855
ZNF148	-2.20407	-3.32316	-1.08498	4.07068	-3.91245	0.000176476	0.00144633	0.530954
PDE3A	-2.05052	-3.09488	-1.00617	2.51969	-3.90039	0.00018417	0.00149997	0.527245
NCOA3	-1.70455	-2.56654	-0.842557	4.87009	-3.92822	0.000166886	0.00138281	0.527001
PID1	-2.46769	-3.72095	-1.21443	4.08325	-3.91146	0.0001771	0.00145065	0.526126
RNF141	2.10015	1.0289	3.17139	0.194733	3.89448	0.000188051	0.00152376	0.523876
TE_LTR7C	-1.95522	-2.946	-0.964453	4.55958	-3.92024	0.000171673	0.00141293	0.519763
SLC40A1	2.28047	1.1163	3.44463	-0.321238	3.89132	0.000190158	0.00153752	0.519424
PHLDB3	2.64953	1.3016	3.99746	1.52151	3.90474	0.00018136	0.00147991	0.518316
BAZ1B	-1.16429	-1.74647	-0.582115	6.99895	-3.9728	0.000142386	0.00122096	0.515312
SUPV3L1	-1.52318	-2.29155	-0.75482	5.53269	-3.93799	0.000161191	0.00134302	0.514652
ID4	2.44263	1.19417	3.6911	-1.15549	3.88661	0.000193349	0.0015569	0.514241
RHOA	-0.927389	-1.38862	-0.466162	8.03953	-3.99427	0.000131858	0.00115158	0.502096
CENPC	-1.83641	-2.77249	-0.900335	3.1393	-3.89716	0.00018628	0.00151349	0.501706
DPH2	-2.54093	-3.83948	-1.24239	2.26474	-3.8871	0.00019301	0.00155561	0.498302
NCOA6	-1.26651	-1.90489	-0.628126	5.99269	-3.94109	0.000159426	0.00133127	0.497364
CRY1	-2.81443	-4.2491	-1.37976	3.55371	-3.89697	0.000186404	0.00151368	0.496448
HMGN2	-1.11498	-1.67151	-0.558444	7.69662	-3.97982	0.000138858	0.00119809	0.493251
DCP1A	-1.46831	-2.20683	-0.729789	6.92608	-3.94952	0.000154714	0.00130246	0.491678
STK38	-2.27923	-3.44287	-1.11559	3.23779	-3.89099	0.000190383	0.00153773	0.491564
TGM7	-2.81205	-4.24818	-1.37592	3.13649	-3.88972	0.000191237	0.00154376	0.491166
TE_MER52C	1.3923	0.692538	2.09207	4.98765	3.95249	0.000153086	0.00129268	0.490867
SRRM2	1.4443	0.720791	2.16781	5.91002	3.96555	0.000146124	0.00124296	0.490856
FDX1	-1.83949	-2.77997	-0.899011	1.60541	-3.88542	0.00019416	0.00156148	0.490853
TESK2	-2.86149	-4.32494	-1.39805	2.11653	-3.88424	0.000194971	0.00156633	0.487859
TSC1	-1.66083	-2.50487	-0.816794	4.68537	-3.9089	0.000178712	0.00146227	0.485635
MRPL45	-2.19896	-3.32051	-1.07742	3.77954	-3.89484	0.000187812	0.00152264	0.484582
COA1	-1.64018	-2.46369	-0.816672	6.82949	-3.95652	0.000150904	0.00127712	0.481791
AC126755.1	2.40077	1.1709	3.63063	-0.739399	3.87777	0.000199464	0.00159645	0.480653
MARVELD3	2.41379	1.17768	3.6499	-0.310426	3.8791	0.000198529	0.00159236	0.480249
USB1	-2.53121	-3.82172	-1.2407	4.29798	-3.89635	0.000186816	0.0015162	0.47693
MELTF	2.70757	1.33064	4.08449	2.39561	3.90624	0.000180397	0.00147445	0.476846
HBP1	-1.77197	-2.67568	-0.868263	3.89047	-3.89509	0.000187646	0.00152212	0.471444
SPAG9	-1.68446	-2.54423	-0.824696	3.45399	-3.89198	0.000189719	0.00153523	0.471333
SPIN1	-1.58463	-2.38804	-0.78123	5.24727	-3.91818	0.000172931	0.00142116	0.469445
IGSF8	2.7675	1.3488	4.1862	-0.86832	3.87514	0.000201317	0.00160957	0.469176
CBX5	-2.12799	-3.21596	-1.04001	2.99685	-3.88544	0.000194146	0.00156148	0.46621
SSTR5-AS1	-1.48869	-2.244	-0.733387	5.30466	-3.91536	0.000174666	0.00143384	0.46591
ZNF672	-1.85327	-2.79752	-0.909026	4.46304	-3.89891	0.000185131	0.0015066	0.463664
SNX27	-1.80818	-2.73167	-0.88469	3.79495	-3.88955	0.000191354	0.00154387	0.463343
POLR2E	1.54585	0.780936	2.31077	8.71349	4.01461	0.000122572	0.0010901	0.460476
NLRP12	-2.07397	-3.12886	-1.01908	5.3516	-3.90559	0.000180816	0.00147627	0.458091
POMGNT1	-1.9067	-2.88274	-0.930659	2.76712	-3.88065	0.000197452	0.00158541	0.457779
SDK1	1.86086	0.920941	2.80079	4.5189	3.93289	0.000164139	0.0013638	0.456892
C19orf53	1.50841	0.749255	2.26756	5.20065	3.94711	0.000156047	0.00131105	0.455077
HELLPAR	2.23602	1.08756	3.38448	-1.25972	3.86768	0.000206671	0.00164277	0.451162
AL355103.1	-2.1864	-3.30822	-1.06458	1.66739	-3.87164	0.000203808	0.00162431	0.44981
SLC12A2	-1.74721	-2.63923	-0.855185	4.01018	-3.89098	0.000190388	0.00153773	0.449153
MDM1	-1.82779	-2.76072	-0.894846	4.20015	-3.8919	0.000189773	0.00153523	0.448722
TCF19	-2.07875	-3.14365	-1.01385	2.88716	-3.87777	0.000199461	0.00159645	0.44832
AL132838.1	2.85811	1.3897	4.32652	-1.27531	3.86652	0.000207511	0.00164684	0.447285
GNPNAT1	-2.09957	-3.17501	-1.02413	3.10242	-3.87823	0.000199137	0.00159553	0.445328
CALB1	-2.51264	-3.80088	-1.2244	2.52946	-3.87457	0.000201724	0.00161111	0.444913
AL590079.1	-2.13632	-3.23452	-1.03811	0.58347	-3.86431	0.000209134	0.00165797	0.442333
ZNF449	-2.38424	-3.60913	-1.15935	1.07101	-3.86671	0.000207374	0.00164662	0.441995
LGALS7	2.51205	1.2204	3.8037	-1.27455	3.86344	0.000209772	0.00166127	0.439672
ZC3H8	-2.12417	-3.21319	-1.03515	3.06876	-3.87474	0.000201598	0.00161097	0.432507
GABARAPL2	0.929673	0.464571	1.39478	6.8702	3.97074	0.000143439	0.00122707	0.425559
RYBP	-1.66842	-2.51995	-0.816893	4.60085	-3.89221	0.000189566	0.00153521	0.425543
ABCC6	-2.996	-4.53249	-1.4595	3.61545	-3.87347	0.000202502	0.00161561	0.423857
CDC5L	-1.61945	-2.44309	-0.795799	5.56885	-3.90584	0.000180651	0.00147572	0.42353
LINC01397	2.03319	0.986224	3.08016	-1.19889	3.85776	0.000213998	0.00168763	0.423284
RAP1GDS1	-2.06775	-3.12992	-1.00558	2.52799	-3.86716	0.000207047	0.00164489	0.420199
MTSS1	-2.11506	-3.19653	-1.03359	4.58941	-3.88507	0.000194402	0.00156259	0.418143
HEATR5B	-1.76382	-2.66768	-0.859951	3.74968	-3.8765	0.000200359	0.00160277	0.415123
NKD2	1.67461	0.840036	2.50918	8.06247	3.98602	0.000135813	0.00117655	0.409674
SMARCA2	-1.47717	-2.22151	-0.732845	7.20847	-3.94236	0.00015871	0.0013275	0.408951
C16orf70	-2.40714	-3.64271	-1.17157	4.16317	-3.87012	0.000204903	0.00163131	0.407367
HLX	2.87405	1.39366	4.35444	-0.21824	3.85663	0.000214851	0.00169258	0.399044
MYPOP	-2.03721	-3.08571	-0.988702	2.45586	-3.85971	0.000212538	0.00167964	0.398506
C12orf43	-2.12138	-3.21204	-1.03072	3.42648	-3.86384	0.00020948	0.00165984	0.397397
EPB41L4B	-2.07962	-3.14594	-1.0133	4.27488	-3.87423	0.00020196	0.00161215	0.392296
SPDL1	-1.56956	-2.36629	-0.772838	6.34164	-3.91345	0.000175851	0.001442	0.388836
BLVRA	2.4706	1.19562	3.74558	-0.398034	3.84936	0.000220393	0.0017281	0.383042
AL133268.1	-1.75373	-2.65997	-0.847493	-0.415018	-3.84424	0.000224383	0.00174845	0.382675
HOXD10	2.35051	1.13654	3.56448	-0.931616	3.84631	0.000222761	0.00174212	0.381108
TE_L1MA5	1.59232	0.792178	2.39246	6.17616	3.95324	0.000152678	0.00128996	0.377877
RRAGA	-1.98455	-3.00345	-0.965649	4.17355	-3.86919	0.000205576	0.0016358	0.377844
PHTF2	-1.99285	-3.0189	-0.966791	3.1691	-3.85827	0.000213612	0.00168547	0.37719
TUBB7P	-1.62663	-2.43997	-0.813285	9.40492	-3.97287	0.000142353	0.00122096	0.374933
EFNA1	2.67184	1.29077	4.05292	-1.24996	3.84311	0.000225272	0.00175355	0.371209
WIPF3	2.38046	1.15115	3.60976	-0.0275571	3.84673	0.000222437	0.0017414	0.367294
COL17A1	2.37326	1.14633	3.60018	-0.656822	3.84252	0.000225736	0.00175535	0.365443
FAM19A2	-2.43668	-3.69388	-1.17949	2.55434	-3.85021	0.000219736	0.00172474	0.364367
LPCAT4	-2.39895	-3.63402	-1.16389	3.77642	-3.85854	0.000213412	0.00168478	0.362415
MLX	-2.12646	-3.22191	-1.03102	4.10894	-3.85617	0.000215194	0.0016944	0.36077
ZNF19	-2.41857	-3.67002	-1.16713	1.14084	-3.83917	0.000228405	0.00177061	0.356298
PRR18	2.78204	1.34126	4.22281	-1.03245	3.8358	0.000231107	0.00178713	0.346296
DNAL4	-2.31097	-3.50248	-1.11947	4.43016	-3.85291	0.000217671	0.001713	0.338819
POFUT2	-2.11143	-3.20221	-1.02065	3.14872	-3.84529	0.000223562	0.00174516	0.336716
RAB1B	2.51679	1.21632	3.81725	1.18944	3.84447	0.000224203	0.00174839	0.33668
MCF2L	2.57987	1.24587	3.91386	0.395201	3.84179	0.00022632	0.00175898	0.334631
SMARCA1	2.49214	1.20039	3.7839	-0.59388	3.83251	0.000233783	0.00180301	0.332815
VAV3	-1.40481	-2.12285	-0.686782	5.7648	-3.88655	0.000193384	0.0015569	0.332642
TLE2	1.633	0.809257	2.45674	6.9168	3.93809	0.000161138	0.00134302	0.330317
CNTNAP2	1.06493	0.527105	1.60276	6.49938	3.9334	0.000163841	0.00136208	0.328866
IGF2BP1	2.6033	1.25628	3.95031	0.873453	3.83921	0.000228372	0.00177061	0.325155
STK4	-2.27765	-3.45628	-1.09902	2.75613	-3.83883	0.000228676	0.0017718	0.321468
DNAJC1	-1.52753	-2.31124	-0.743819	5.32096	-3.8719	0.000203624	0.0016237	0.315952
NHP2	2.03997	0.993103	3.08683	3.79678	3.871	0.000204274	0.00162716	0.313253
RAP1A	-1.95102	-2.96101	-0.941023	3.09189	-3.83736	0.000229854	0.0017791	0.312059
KIF3C	-1.91434	-2.89834	-0.93033	5.37828	-3.86465	0.000208883	0.00165685	0.311529
NDC80	-1.68576	-2.5533	-0.818221	4.8846	-3.86008	0.000212262	0.00167834	0.311443
S100A10	2.5019	1.20578	3.79803	0.827515	3.83454	0.00023213	0.00179394	0.309134
AL023802.1	2.48853	1.1983	3.77876	0.421352	3.83147	0.000234639	0.00180775	0.30889
CST3	2.62097	1.26065	3.98129	-0.15907	3.82746	0.000237945	0.00182761	0.307794
GNPDA2	-1.76284	-2.66554	-0.860141	5.98903	-3.87935	0.000198354	0.00159181	0.307709
REPS2	-1.83607	-2.78412	-0.888016	4.17661	-3.84721	0.00022206	0.00174026	0.304482
ZNF174	-2.17285	-3.29955	-1.04616	2.95211	-3.83101	0.000235014	0.00180971	0.299932
EIF4EBP3	2.26416	1.0878	3.44051	-0.050824	3.82348	0.000241277	0.001849	0.298991
VMAC	-1.98596	-3.01845	-0.953481	0.863248	-3.82101	0.000243364	0.00186257	0.296481
DCHS2	-2.15835	-3.27806	-1.03864	2.69276	-3.82918	0.00023652	0.00181759	0.295802
LDHC	-2.45158	-3.72264	-1.18053	3.2078	-3.83153	0.000234586	0.00180775	0.293315
SORT1	-2.3211	-3.52317	-1.11903	3.77268	-3.83577	0.000231131	0.00178713	0.288673
BLOC1S5	-2.04641	-3.1112	-0.981623	1.01177	-3.81786	0.000246055	0.00188125	0.28711
ZNF219	2.4041	1.15284	3.65536	-0.674752	3.81676	0.000247002	0.00188753	0.28323
FRZB	2.74949	1.32369	4.1753	1.12699	3.83073	0.000235241	0.00181054	0.282589
PEX2	-1.70066	-2.57816	-0.823156	4.93306	-3.84999	0.000219912	0.00172522	0.281438
CHD8	-1.54569	-2.34275	-0.748635	5.07497	-3.85232	0.000218117	0.00171472	0.280597
GRM8	-1.89104	-2.87352	-0.908548	2.68208	-3.82351	0.000241249	0.001849	0.274819
TNS1	2.57561	1.23423	3.91699	-0.819225	3.81433	0.000249103	0.00190069	0.273933
OSBPL2	-1.61139	-2.4438	-0.778983	4.87702	-3.84551	0.00022339	0.00174516	0.26954
LINC02365	-2.36226	-3.59321	-1.13131	1.23583	-3.8122	0.000250951	0.00190979	0.263079
THAP7	-2.43593	-3.69837	-1.1735	4.81588	-3.83307	0.000233324	0.00180039	0.261488
ANKLE2	-1.66081	-2.51863	-0.802996	5.2004	-3.84606	0.000222962	0.00174279	0.257717
PIGA	-1.94615	-2.95969	-0.932609	2.30233	-3.81438	0.000249052	0.00190069	0.255302
AC021087.3	2.88442	1.37856	4.39028	-1.40802	3.80508	0.000257253	0.00195001	0.251083
AC004943.2	-1.92286	-2.92493	-0.920788	2.35072	-3.81188	0.000251235	0.00190979	0.250519
BTN2A1	2.6619	1.27473	4.04908	0.308704	3.81198	0.000251145	0.00190979	0.248592
MACO1	-1.47799	-2.24129	-0.714695	5.18098	-3.84652	0.0002226	0.00174177	0.245557
CETN2	-1.54001	-2.33528	-0.744748	5.24406	-3.84682	0.000222363	0.0017414	0.24473
ADAMTS1	2.38928	1.1407	3.63786	-1.07966	3.80137	0.000260598	0.0019711	0.237472
REEP5	1.5636	0.754948	2.37226	3.15935	3.84108	0.000226881	0.00176243	0.237028
LINC02553	-2.56738	-3.90904	-1.22572	0.535713	-3.80134	0.000260622	0.0019711	0.236963
NLRP5	1.34746	0.671585	2.02333	9.43523	3.96041	0.000148825	0.00126165	0.231525
SPRYD7	-1.68248	-2.56037	-0.804587	2.64834	-3.80713	0.000255422	0.00193809	0.228052
FGF14-AS2	-2.45105	-3.73302	-1.16909	0.808091	-3.7981	0.000263573	0.00199189	0.227265
PRDM4	-1.8857	-2.86109	-0.910312	5.20095	-3.84048	0.00022736	0.00176523	0.226048
RHPN2	-1.95588	-2.97478	-0.936986	3.39435	-3.81331	0.000249984	0.00190451	0.224068
MAGED2	2.42375	1.16509	3.68242	2.53785	3.82533	0.000239723	0.00183938	0.222744
B3GALNT1	-1.60911	-2.44389	-0.774338	4.68107	-3.82918	0.000236518	0.00181759	0.221147
NAP1L4	1.25586	0.61991	1.89182	7.43933	3.9229	0.000170065	0.0014022	0.218902
MYO9A	-1.42932	-2.16773	-0.69091	5.64483	-3.84522	0.000223614	0.00174516	0.211926
CRYZL1	-1.97878	-3.01181	-0.945763	3.06738	-3.80521	0.000257136	0.00195001	0.211053
STAT4	2.53892	1.2101	3.86774	-0.353681	3.79554	0.000265933	0.00200469	0.209192
SLC38A1	2.70777	1.29013	4.12541	-0.744333	3.79434	0.000267043	0.00201105	0.20822
TENT4A	-1.4101	-2.13227	-0.687931	7.23611	-3.87883	0.000198723	0.00159307	0.204694
FST	-2.18556	-3.32771	-1.04341	2.75779	-3.80127	0.00026069	0.0019711	0.202731
MXD1	-1.5021	-2.27695	-0.727252	5.77947	-3.85098	0.000219148	0.00172193	0.201171
LINC01121	-2.19827	-3.3509	-1.04563	0.859007	-3.78859	0.000272425	0.00204034	0.198922
AGRN	2.58694	1.2325	3.94139	-0.0931163	3.79416	0.000267207	0.00201127	0.197667
SEMA3B	2.52737	1.20225	3.85248	-0.976752	3.78883	0.000272202	0.00203968	0.196476
TIMD4	-2.32942	-3.54963	-1.1092	1.22366	-3.79228	0.000268961	0.00201943	0.196461
HOMER2P1	2.58208	1.23608	3.92808	2.16429	3.81078	0.000252202	0.00191555	0.194419
AES	2.18033	1.03678	3.32387	-0.73964	3.78753	0.000273427	0.0020458	0.191625
ARHGAP19	-1.77107	-2.69257	-0.849571	4.70846	-3.81795	0.000245973	0.00188125	0.19052
ETAA1	-1.94419	-2.96122	-0.927154	2.89086	-3.79746	0.000264165	0.00199332	0.190058
ACOT2	-1.89853	-2.89338	-0.90367	2.17351	-3.79093	0.00027022	0.00202685	0.190033
SUPT20H	-1.53056	-2.32153	-0.739594	5.98589	-3.84399	0.000224584	0.0017491	0.189554
MAN2B1	2.24681	1.06737	3.42626	-1.2674	3.78424	0.000276565	0.00206415	0.187869
SLC39A10	-1.81243	-2.75653	-0.868338	4.26	-3.8136	0.000249731	0.00190379	0.184096
KNSTRN	-1.7036	-2.58872	-0.818466	5.23996	-3.8234	0.000241345	0.001849	0.175097
EXO5	-3.14601	-4.79713	-1.4949	2.68912	-3.78506	0.000275787	0.00205937	0.169045
TLE7	-3.00757	-4.5828	-1.43235	3.46881	-3.79283	0.000268443	0.00201707	0.168113
CNGA1	2.16671	1.02765	3.30577	-1.05707	3.77872	0.00028191	0.00209675	0.166494
MFN1	-2.20251	-3.35576	-1.04925	3.62117	-3.79386	0.000267487	0.00201238	0.166244
KHNYN	2.32239	1.10076	3.54401	-1.75854	3.77648	0.00028411	0.00210993	0.165952
RIOX1	-2.13429	-3.2554	-1.01319	1.55981	-3.78179	0.000278924	0.00207866	0.163905
CCDC74B	2.60028	1.23243	3.96814	-1.48698	3.77634	0.000284243	0.00210993	0.159977
EMX2	2.32038	1.09912	3.54163	-1.50674	3.77435	0.000286214	0.00212065	0.15775
PRKCSH	1.98789	0.952044	3.02373	3.11657	3.8123	0.000250868	0.00190979	0.157378
AKT2	-1.68269	-2.56291	-0.802469	3.88889	-3.79754	0.000264085	0.00199332	0.15733
CDYL	-1.45062	-2.20684	-0.694405	4.53215	-3.81064	0.000252324	0.00191555	0.155095
ANKRD6	-1.9495	-2.96548	-0.933523	4.97308	-3.81179	0.000251312	0.00190979	0.154651
CT47A4	2.66713	1.26314	4.07112	-1.36865	3.77372	0.000286836	0.00212186	0.153756
AL691420.1	-2.11541	-3.22784	-1.00298	1.05784	-3.77756	0.000283042	0.00210414	0.153695
FBXL16	2.05156	0.978319	3.1248	2.06747	3.79732	0.000264292	0.00199332	0.150664
ZNF3	-1.73962	-2.64952	-0.829711	4.27659	-3.79793	0.000263732	0.00199209	0.14692
BLZF1	-2.03829	-3.10929	-0.967278	2.19453	-3.78061	0.000280068	0.00208409	0.146832
RAB17	2.9591	1.40649	4.51171	0.914199	3.78606	0.000274831	0.00205325	0.14595
ZNF30	-2.23704	-3.41446	-1.05963	1.6192	-3.77428	0.000286285	0.00212065	0.141301
SPHK1	2.79317	1.32175	4.26458	-0.854051	3.77095	0.000289599	0.00213808	0.137131
TTC26	-2.14807	-3.27958	-1.01655	1.01277	-3.77119	0.000289362	0.00213738	0.134878
INTS12	-1.5065	-2.29656	-0.716436	3.85822	-3.78789	0.000273087	0.00204428	0.133622
[truncated: 13,041 more rows]

## Sheet: Primary
Supplementary Table 1. Results of the differential expression analysis for one follicle stage versus all others.
genes	logFC	CI.L	CI.R	AveExpr	t	P.Value	adj.P.Val	B
AP001065.1	-6.10272	-6.90409	-5.30135	0.614189	-15.128	1.60264e-26	2.41021e-22	48.7989
RUBCNL	5.53534	4.7475	6.32318	0.63414	13.9571	2.70498e-24	2.03401e-20	44.4912
PLIN2	5.25706	4.49873	6.01539	2.31752	13.7713	6.19918e-24	3.10765e-20	43.8109
TXNIP	5.18862	4.41092	5.96632	4.06426	13.2534	6.38682e-23	2.40128e-19	41.6281
LYPD4	-6.03676	-6.94634	-5.12719	0.210428	-13.1842	8.74157e-23	2.62929e-19	40.7167
AC098934.2	-6.511	-7.50163	-5.52037	0.788241	-13.0565	1.56305e-22	3.91779e-19	40.1813
A1CF	-5.54686	-6.4239	-4.66982	0.440839	-12.5637	1.49503e-21	3.21196e-18	37.9814
DLX5	5.22932	4.38696	6.07167	2.31002	12.3322	4.35675e-21	7.28013e-18	37.4322
LINC01152	-5.61684	-6.51598	-4.7177	0.182958	-12.4095	3.04582e-21	5.72576e-18	37.362
KRT36	5.11914	4.28175	5.95653	4.81133	12.1439	1.04406e-20	1.42742e-17	36.6371
TSPAN6	4.8677	4.07299	5.6624	1.3971	12.1677	9.34657e-21	1.40563e-17	36.628
KRT19	4.84892	4.05098	5.64687	4.20247	12.0715	1.46237e-20	1.62946e-17	36.2922
PTPRE	3.56045	2.97343	4.14746	5.70859	12.0488	1.62523e-20	1.62946e-17	36.2116
TCEAL4	4.82778	4.03042	5.62514	2.06343	12.0277	1.79365e-20	1.63409e-17	36.0253
PPP1R3A	5.04335	4.20994	5.87675	1.98172	12.0214	1.84717e-20	1.63409e-17	36.0105
VIL1	-5.48943	-6.39088	-4.58798	0.825137	-12.0969	1.29898e-20	1.62794e-17	35.9757
SLC8A2	-5.76186	-6.71155	-4.81217	1.80955	-12.0523	1.59899e-20	1.62946e-17	35.8314
SLC12A5	-5.58558	-6.51931	-4.65185	1.40439	-11.8833	3.51922e-20	2.9403e-17	35.0378
KLF2	-5.46227	-6.39432	-4.53021	1.06728	-11.6418	1.09142e-19	8.6389e-17	33.9652
CLGN	4.72539	3.91388	5.53689	0.682972	11.5674	1.54784e-19	1.1639e-16	33.8757
UBL4B	5.0491	4.1797	5.91851	1.95897	11.5368	1.7881e-19	1.28053e-16	33.7994
RIT1	4.30077	3.55348	5.04807	2.45495	11.4326	2.92027e-19	1.90948e-16	33.3285
AL139424.1	-5.346	-6.2743	-4.4177	-0.0917009	-11.4401	2.81839e-19	1.90948e-16	33.0081
LOXL2	2.8532	2.35191	3.3545	6.37591	11.3065	5.29573e-19	3.31844e-16	32.7648
SATB1	3.81287	3.14217	4.48357	4.2381	11.2931	5.64054e-19	3.39312e-16	32.7107
LBH	4.85699	3.99378	5.72021	3.11104	11.1773	9.75303e-19	5.43244e-16	32.161
HIST2H2AA3	5.6572	4.64754	6.66686	4.36848	11.1305	1.21737e-18	6.53856e-16	31.958
C19orf66	-5.23855	-6.16748	-4.30962	0.031846	-11.2026	8.65427e-19	5.00583e-16	31.951
GPM6B	2.30137	1.8839	2.71883	6.95137	10.951	2.8519e-18	1.47896e-15	31.0913
CDK5RAP2	3.17419	2.59414	3.75423	4.384	10.8708	4.17576e-18	2.09331e-15	30.7448
AC025580.2	4.3347	3.53861	5.1308	0.575552	10.8164	5.40859e-18	2.62386e-15	30.4014
OTX2	-6.3977	-7.57813	-5.21727	4.70417	-10.7664	6.86132e-18	3.12689e-15	30.1377
CRBN	2.90242	2.36535	3.43949	4.56893	10.7354	7.9563e-18	3.51926e-15	30.1116
SSTR3	-5.26544	-6.2346	-4.29627	0.660705	-10.7927	6.05645e-18	2.84634e-15	30.0962
PRKAG2	3.41249	2.77918	4.04581	4.14044	10.7039	9.24206e-18	3.97118e-15	29.9629
LDB2	3.55492	2.89302	4.21681	3.22194	10.6692	1.09046e-17	4.55542e-15	29.7943
HIST2H2AA4	5.21686	4.24339	6.19033	4.63376	10.6457	1.21962e-17	4.95727e-15	29.689
RELN	2.52593	2.05359	2.99828	5.49066	10.6231	1.35861e-17	5.32842e-15	29.576
EGFL6	4.04813	3.29088	4.80537	3.01719	10.6196	1.3818e-17	5.32842e-15	29.5595
NPNT	3.74801	3.046	4.45001	2.58403	10.6059	1.47477e-17	5.54476e-15	29.4903
NFIA	3.85123	3.12916	4.5733	2.12776	10.5952	1.55215e-17	5.55781e-15	29.4305
PTPRH	-5.566	-6.60937	-4.52263	0.91689	-10.5973	1.53691e-17	5.55781e-15	29.2037
TGM4	-5.14657	-6.11467	-4.17846	0.322608	-10.5605	1.83137e-17	6.40511e-15	29.0344
GPR3	-4.35803	-5.17901	-3.53706	-0.252891	-10.545	1.97178e-17	6.73944e-15	28.9403
AC027544.3	-4.38733	-5.21433	-3.56032	-1.0345	-10.5385	2.03402e-17	6.79768e-15	28.8964
FAM83D	4.37208	3.54218	5.20198	2.50074	10.4653	2.88612e-17	9.43573e-15	28.8325
EPB41L3	2.59349	2.09971	3.08727	5.49886	10.4338	3.35562e-17	1.07373e-14	28.6852
EMB	4.01732	3.24876	4.78589	2.66746	10.3835	4.2664e-17	1.33672e-14	28.4473
FAM50B	4.69806	3.79676	5.59936	3.27663	10.3547	4.89665e-17	1.47281e-14	28.324
MAGEB2	5.64075	4.55727	6.72423	1.84294	10.342	5.20372e-17	1.53018e-14	28.2547
TUBB8P10	-3.40464	-4.05883	-2.75045	6.82349	-10.3385	5.29088e-17	1.53018e-14	28.2487
NCAPD2P1	-5.38734	-6.4194	-4.35528	2.57326	-10.3695	4.5618e-17	1.4001e-14	28.2446
KCTD9P6	-4.19029	-4.99587	-3.38472	-1.1813	-10.3331	5.43098e-17	1.54107e-14	27.9574
FGF13	4.32623	3.48605	5.16641	1.36197	10.2289	8.94295e-17	2.40166e-14	27.7084
TRIM77BP	-4.91718	-5.86893	-3.96544	-0.0303577	-10.2633	7.5859e-17	2.09479e-14	27.6616
FAIM2	-4.49879	-5.36973	-3.62785	-0.096559	-10.2612	7.66099e-17	2.09479e-14	27.649
CLEC10A	-6.78933	-8.11736	-5.46129	2.45746	-10.1556	1.27046e-16	3.352e-14	27.2292
LINC02446	-5.27239	-6.30741	-4.23737	1.34522	-10.1192	1.51251e-16	3.92183e-14	27.0499
GHRHR	-5.25498	-6.28935	-4.2206	0.224607	-10.0921	1.72274e-16	4.38723e-14	26.8805
AC022167.5	-5.09208	-6.09472	-4.08944	-0.096712	-10.0888	1.75034e-16	4.38723e-14	26.8593
AC004816.1	-4.36756	-5.22968	-3.50543	-0.440735	-10.0637	1.97407e-16	4.86689e-14	26.7477
C1orf226	-4.9327	-5.90999	-3.95541	3.05887	-10.0265	2.35919e-16	5.63173e-14	26.6878
MACC1	-4.4131	-5.2861	-3.54011	0.392208	-10.042	2.19024e-16	5.31274e-14	26.6684
AL365357.1	4.17965	3.34647	5.01283	1.37361	9.96529	3.16512e-16	7.32312e-14	26.476
ACTN3	-5.18564	-6.21754	-4.15375	0.964118	-9.98289	2.90867e-16	6.83493e-14	26.4089
RASAL3	-4.83962	-5.8053	-3.87394	0.609212	-9.95565	3.31498e-16	7.55363e-14	26.2726
IGSF9	-5.33724	-6.40557	-4.26891	2.38603	-9.92431	3.85314e-16	8.64886e-14	26.1689
BBX	3.60517	2.88025	4.33009	2.58135	9.87933	4.78182e-16	1.04223e-13	26.0855
AL031686.1	-4.06886	-4.88689	-3.25082	1.63619	-9.88074	4.74973e-16	1.04223e-13	25.9735
PHF19	3.4927	2.78492	4.20048	2.95215	9.80285	6.90443e-16	1.48337e-13	25.7304
B3GALT6	-4.30217	-5.17902	-3.42532	0.76327	-9.74659	9.04734e-16	1.88976e-13	25.3187
AC073900.1	-4.96159	-5.97241	-3.95076	-0.0325789	-9.7507	8.87015e-16	1.87885e-13	25.3163
AL359924.1	-5.06374	-6.09705	-4.03043	0.932777	-9.73485	9.57199e-16	1.97196e-13	25.2748
BCAS1	3.26892	2.5987	3.93914	3.65716	9.68895	1.19344e-15	2.39308e-13	25.1941
DLG3	-4.3067	-5.18936	-3.42404	2.72934	-9.69263	1.17257e-15	2.38301e-13	25.1233
BTG4	-6.15796	-7.42182	-4.89411	3.45684	-9.67897	1.25208e-15	2.47764e-13	25.0626
MAGEB1	4.90104	3.89126	5.91081	1.39876	9.64166	1.49808e-15	2.89357e-13	24.9637
KLF10	3.97434	3.15546	4.79322	1.85709	9.64129	1.50075e-15	2.89357e-13	24.9634
NYAP2	-4.79067	-5.7817	-3.79964	0.41956	-9.60283	1.8055e-15	3.43708e-13	24.6462
SERPINF1	2.91931	2.31359	3.52502	7.9098	9.57419	2.07208e-15	3.89525e-13	24.5489
TCF4	3.00624	2.3808	3.63168	4.32995	9.54834	2.34622e-15	4.35615e-13	24.5256
PAM	3.89935	3.08692	4.71178	1.34855	9.53446	2.50819e-15	4.54466e-13	24.4567
CDKN1B	3.41793	2.70445	4.13142	2.71091	9.51629	2.73716e-15	4.86932e-13	24.3819
SEMA3E	2.79141	2.20864	3.37417	3.75967	9.51516	2.75212e-15	4.86932e-13	24.3748
ZNF229	-4.88439	-5.90137	-3.8674	0.641789	-9.54083	2.43252e-15	4.46131e-13	24.3682
PLEKHG7	-4.10657	-4.9681	-3.24503	-1.24216	-9.46881	3.43932e-15	6.01441e-13	23.9919
TAX1BP3	-3.62319	-4.38498	-2.86141	-0.8384	-9.44817	3.79823e-15	6.56569e-13	23.9143
ZAR1L	-2.88463	-3.49327	-2.276	8.69996	-9.41505	4.45397e-15	7.61174e-13	23.8158
ENPP5	3.95548	3.11906	4.79189	1.36382	9.39429	4.92172e-15	8.3166e-13	23.8031
OAZ2	3.8396	3.02605	4.65314	1.64881	9.37552	5.38684e-15	8.90249e-13	23.7156
AC140479.2	-4.21426	-5.10571	-3.32282	-0.696091	-9.39111	4.99772e-15	8.35118e-13	23.6451
AC079760.2	-4.23522	-5.13384	-3.33659	2.45932	-9.3624	5.73763e-15	9.27831e-13	23.6029
AC079414.1	-3.77391	-4.57457	-2.97325	-1.09371	-9.36342	5.70966e-15	9.27831e-13	23.5113
EMP1	4.21185	3.31427	5.10942	0.796057	9.32161	6.98125e-15	1.10517e-12	23.4547
AL451054.1	-4.19761	-5.092	-3.30322	-0.0345191	-9.32321	6.92792e-15	1.10517e-12	23.3499
LINC01819	-3.743	-4.54172	-2.94427	-1.2948	-9.30914	7.41281e-15	1.16126e-12	23.258
ANXA6	3.27569	2.57129	3.9801	3.83131	9.23787	1.04438e-14	1.58651e-12	23.0657
DPPA5	-3.21981	-3.91148	-2.52813	7.95489	-9.24736	9.97754e-15	1.53115e-12	23.0542
ST13	1.74892	1.37342	2.12443	6.97095	9.25214	9.7508e-15	1.51178e-12	23.0483
DCC	2.14395	1.68134	2.60655	6.12684	9.20649	1.21451e-14	1.82651e-12	22.8559
MAGED1	4.08174	3.19751	4.96596	2.21678	9.17007	1.447e-14	2.07251e-12	22.7538
AP003071.5	-4.03355	-4.90461	-3.16248	-1.23508	-9.1987	1.26086e-14	1.87744e-12	22.7519
ST6GALNAC3	-4.58013	-5.57092	-3.58934	1.10282	-9.18304	1.35951e-14	1.98502e-12	22.7301
OOSP1	-4.2701	-5.19309	-3.3471	-1.02798	-9.19028	1.31299e-14	1.93589e-12	22.7164
AC016526.2	-4.48626	-5.45722	-3.5153	-0.940746	-9.17853	1.38932e-14	2.00904e-12	22.6652
TRPC3	-4.12041	-5.01471	-3.22611	0.784728	-9.15268	1.57325e-14	2.23208e-12	22.5753
CIDEC	-4.39704	-5.35159	-3.44248	0.0450641	-9.15059	1.58912e-14	2.23353e-12	22.5572
RNF141	3.75847	2.94034	4.57661	0.194733	9.12589	1.78955e-14	2.49195e-12	22.5268
CDH13	3.08833	2.41566	3.76101	3.7333	9.1203	1.83828e-14	2.51327e-12	22.5121
RSU1	2.12589	1.66298	2.58881	6.74367	9.12282	1.81615e-14	2.50579e-12	22.4427
TIMD4	-4.85673	-5.91616	-3.7973	1.22366	-9.10674	1.96217e-14	2.65847e-12	22.3759
SNHG14	2.64941	2.06839	3.23044	3.73723	9.05828	2.47703e-14	3.32608e-12	22.2146
CHAC1	-5.00622	-6.10518	-3.90726	2.65046	-9.04933	2.58593e-14	3.38031e-12	22.1281
TPBGL	-4.27998	-5.21892	-3.34103	-0.302999	-9.05502	2.51609e-14	3.34862e-12	22.1095
ACO1	2.07743	1.62131	2.53356	6.70135	9.04762	2.60732e-14	3.38031e-12	22.0882
GFRA3	3.22134	2.51216	3.93052	3.98443	9.02343	2.92886e-14	3.75906e-12	22.0458
CTHRC1	3.78887	2.95462	4.62313	-0.25361	9.02197	2.94946e-14	3.75906e-12	22.033
DNMT1	-2.79511	-3.40871	-2.1815	10.1536	-9.049	2.59e-14	3.38031e-12	22.0149
FNDC7	-4.43811	-5.41624	-3.45998	-0.75703	-9.01348	3.07225e-14	3.88266e-12	21.9116
CBR1	3.78978	2.9523	4.62726	1.51551	8.9894	3.44927e-14	4.3228e-12	21.904
ABT1	3.31827	2.58451	4.05204	3.01717	8.98349	3.5488e-14	4.41077e-12	21.8751
CAST	2.03281	1.58307	2.48254	5.77268	8.97909	3.62462e-14	4.46808e-12	21.7946
ALOX12	-4.12799	-5.04239	-3.21358	-0.252718	-8.96787	3.8255e-14	4.67738e-12	21.7155
TPTE2P1	-4.55914	-5.57118	-3.5471	-0.908448	-8.949	4.1885e-14	5.07991e-12	21.6074
HOXC9	4.01948	3.12431	4.91464	-0.207811	8.91983	4.81885e-14	5.70635e-12	21.5618
CCDC3	2.57587	2.00205	3.14968	4.70765	8.91748	4.87357e-14	5.72606e-12	21.539
NAA11	-5.09406	-6.22854	-3.95959	1.10613	-8.91989	4.81761e-14	5.70635e-12	21.5022
OR2AJ1	-3.84313	-4.69834	-2.98791	-1.25608	-8.92687	4.65863e-14	5.60489e-12	21.5012
BMP15	-4.54609	-5.55977	-3.53241	0.811266	-8.90895	5.07751e-14	5.91943e-12	21.4462
PDGFA	-4.48622	-5.48832	-3.48412	1.67249	-8.89324	5.47574e-14	6.28623e-12	21.3983
CCDC96	-4.58601	-5.6102	-3.56183	0.756994	-8.89499	5.42995e-14	6.28161e-12	21.3833
ASNA1	3.3794	2.62019	4.1386	3.50418	8.84241	6.99031e-14	7.9043e-12	21.2058
ABCC3	-4.33077	-5.30271	-3.35882	1.26794	-8.85141	6.69442e-14	7.62707e-12	21.1898
TMEM63C	-4.3246	-5.29762	-3.35158	0.799111	-8.82904	7.45384e-14	8.36554e-12	21.0812
HMGN5	3.82795	2.96432	4.69158	2.06003	8.80495	8.36834e-14	9.32234e-12	21.0403
RNF128	4.0287	3.11661	4.94079	-0.623976	8.7744	9.69049e-14	1.07158e-11	20.8775
SYT11	-4.235	-5.19537	-3.27464	0.534468	-8.76006	1.03813e-13	1.1396e-11	20.7629
TOX	-4.25138	-5.21621	-3.28656	0.718393	-8.75327	1.0725e-13	1.16879e-11	20.7392
FAT2	-4.28675	-5.2612	-3.3123	2.17909	-8.73891	1.14906e-13	1.23433e-11	20.6966
GAPDH	3.39237	2.6219	4.16284	6.6245	8.74655	1.10768e-13	1.19844e-11	20.6931
LINC00689	-3.71244	-4.55651	-2.86837	-1.11542	-8.73721	1.15847e-13	1.23562e-11	20.6305
SEMA6A	4.0386	3.11687	4.96033	1.20548	8.70399	1.35873e-13	1.42076e-11	20.5684
BSN	-3.9432	-4.84246	-3.04394	0.200802	-8.71072	1.31557e-13	1.3933e-11	20.5269
RNF167	2.428	1.87385	2.98216	5.61376	8.70374	1.36039e-13	1.42076e-11	20.5026
SETMAR	3.44336	2.65563	4.23108	1.7713	8.6835	1.4991e-13	1.53367e-11	20.4726
C1orf52	2.79136	2.15259	3.43012	2.11429	8.68089	1.51805e-13	1.54256e-11	20.4603
DMD	1.96893	1.51932	2.41854	6.86511	8.69922	1.39018e-13	1.44185e-11	20.4176
TIGAR	-4.048	-4.97387	-3.12213	-1.11525	-8.68523	1.48671e-13	1.53141e-11	20.3969
LINC02212	-4.84895	-5.9607	-3.7372	1.32001	-8.66421	1.64453e-13	1.65987e-11	20.3354
AGBL5	3.01683	2.32235	3.71131	3.66968	8.62946	1.94279e-13	1.94785e-11	20.2071
PROK2	3.24293	2.49478	3.99108	0.663223	8.61074	2.12528e-13	2.08903e-11	20.1284
LINC01989	-3.73944	-4.60095	-2.87793	-0.0281889	-8.62259	2.00789e-13	1.99978e-11	20.1276
HMGB1P46	-3.84801	-4.73551	-2.96051	-0.987687	-8.61306	2.10181e-13	2.07954e-11	20.0623
KCNK18	-4.73301	-5.82545	-3.64057	-0.22197	-8.60654	2.16852e-13	2.11768e-11	20.0385
FHL1	3.75216	2.87877	4.62555	1.10954	8.53422	3.06719e-13	2.97003e-11	19.7753
AC138028.2	-3.54916	-4.37539	-2.72294	-1.14281	-8.53329	3.08082e-13	2.97003e-11	19.6941
GPD1	-4.84982	-5.98319	-3.71645	0.915919	-8.50049	3.60507e-13	3.43144e-11	19.5657
CCDC155	-4.02474	-4.96625	-3.08324	0.785388	-8.49189	3.75671e-13	3.55328e-11	19.5277
BOD1	-1.68544	-2.07842	-1.29246	9.43065	-8.51983	3.28601e-13	3.14767e-11	19.5114
TRIM2	3.32363	2.54406	4.10319	1.66171	8.46931	4.18589e-13	3.93448e-11	19.4725
NCKAP5L	-4.51466	-5.57452	-3.45479	2.3767	-8.46185	4.33813e-13	4.05224e-11	19.4116
TSHZ2	3.49802	2.67585	4.32018	2.27131	8.45188	4.55026e-13	4.19825e-11	19.3879
SCG2	-4.43796	-5.481	-3.39492	0.341528	-8.45227	4.54164e-13	4.19825e-11	19.3388
LINC02421	-3.91131	-4.83093	-2.9917	-0.814033	-8.44905	4.61219e-13	4.22943e-11	19.3114
ACSS3	-4.37722	-5.40754	-3.34689	-0.425084	-8.43945	4.82923e-13	4.40162e-11	19.27
GOLGB1	2.71112	2.07023	3.352	3.11543	8.40339	5.73905e-13	5.13748e-11	19.1494
AL157884.1	-3.72307	-4.60206	-2.84407	-1.12997	-8.41405	5.45367e-13	4.94083e-11	19.1485
JUND	-3.09646	-3.82878	-2.36414	3.42017	-8.39951	5.84655e-13	5.17213e-11	19.1473
EIPR1-IT1	-3.48798	-4.31162	-2.66435	-1.38678	-8.41256	5.49246e-13	4.94617e-11	19.1389
RPL21P38	-3.4102	-4.21658	-2.60382	-1.57884	-8.40093	5.80696e-13	5.16751e-11	19.0832
TEX13D	-3.77506	-4.66881	-2.88131	-1.44395	-8.39068	6.09876e-13	5.3637e-11	19.0369
AL356966.1	-3.79831	-4.69905	-2.89757	1.5496	-8.37683	6.51659e-13	5.69785e-11	19.0169
PCDH11X	-4.04027	-5.00039	-3.08016	2.91685	-8.35945	7.0816e-13	6.05115e-11	18.9458
SLC3A1	-3.63663	-4.50048	-2.77277	0.965674	-8.36274	6.97099e-13	5.99182e-11	18.9415
AC123786.1	-4.40094	-5.44592	-3.35595	-0.998128	-8.36614	6.85868e-13	5.96229e-11	18.9292
TMEM271	-4.19164	-5.18734	-3.19595	-0.748811	-8.3627	6.97233e-13	5.99182e-11	18.9215
FCGR1A	3.24797	2.47435	4.02158	2.09329	8.34018	7.7653e-13	6.56081e-11	18.8682
LYSMD1	-3.47666	-4.3044	-2.64892	-0.383051	-8.34366	7.63695e-13	6.48882e-11	18.837
AMPD3	-4.06237	-5.03162	-3.09311	0.589082	-8.3259	8.31412e-13	6.94644e-11	18.7638
TDRD9	2.56567	1.95309	3.17826	4.64839	8.32004	8.55029e-13	7.1043e-11	18.7218
AC113378.1	-3.64289	-4.5141	-2.77168	-0.388351	-8.3064	9.12643e-13	7.50013e-11	18.6623
AL591424.3	-3.4623	-4.29012	-2.63447	-1.45733	-8.3084	9.03941e-13	7.46943e-11	18.6604
AC090877.1	-3.88535	-4.81473	-2.95597	-0.272417	-8.30477	9.19782e-13	7.51772e-11	18.6567
PDHA1	1.54733	1.17854	1.91611	8.5502	8.33488	7.96441e-13	6.69144e-11	18.6199
MFSD2A	-5.12279	-6.35185	-3.89373	4.22354	-8.27983	1.03617e-12	8.37794e-11	18.5889
ATP2A3	-4.24629	-5.2649	-3.22768	1.60627	-8.28118	1.02954e-12	8.36931e-11	18.5709
CAT	3.35565	2.54831	4.16299	2.09186	8.2568	1.15673e-12	9.30267e-11	18.4791
EBF3	3.03711	2.30584	3.76839	3.43699	8.25033	1.19302e-12	9.5435e-11	18.4286
FRAT1	-4.67178	-5.79765	-3.54591	1.25794	-8.24298	1.23565e-12	9.83223e-11	18.3906
NKX1-2	-4.24229	-5.26499	-3.2196	-0.171166	-8.24034	1.25133e-12	9.90457e-11	18.3682
RPL35P6	-3.81423	-4.73393	-2.89453	-1.08072	-8.23857	1.26191e-12	9.93602e-11	18.346
AK1	-4.11135	-5.10377	-3.11893	-0.158486	-8.22958	1.31726e-12	1.03178e-10	18.311
SGCE	2.98071	2.25961	3.7018	2.49463	8.21137	1.4369e-12	1.11966e-10	18.2598
AL591846.1	3.04815	2.30978	3.78652	0.378826	8.20073	1.51179e-12	1.16594e-10	18.2222
SMAD9	3.11997	2.36383	3.87611	2.43719	8.19668	1.54126e-12	1.1826e-10	18.1973
C16orf45	3.61256	2.73618	4.48894	2.66315	8.18862	1.60171e-12	1.22275e-10	18.1552
NANOS1	-2.10023	-2.60893	-1.59153	6.83686	-8.20153	1.506e-12	1.16594e-10	18.128
SCARA5	2.87064	2.17398	3.5673	4.32664	8.18558	1.6251e-12	1.22813e-10	18.1043
FRMD5	2.46769	1.86883	3.06656	4.53342	8.18569	1.62431e-12	1.22813e-10	18.0978
DOCK9-DT	-3.68809	-4.58365	-2.79254	-0.990374	-8.18087	1.66204e-12	1.24977e-10	18.0816
TAF9B	3.10297	2.34879	3.85714	4.14754	8.17328	1.72337e-12	1.28944e-10	18.0518
TUBB8P9	-2.9693	-3.69143	-2.24717	6.60439	-8.16824	1.7653e-12	1.31428e-10	18.0068
LYPLA1	2.87469	2.17429	3.57509	3.02533	8.15329	1.89579e-12	1.39759e-10	17.9756
ZFP41	-3.89145	-4.83995	-2.94295	0.790138	-8.15012	1.92464e-12	1.40508e-10	17.9603
HSF2	2.77871	2.10151	3.45591	3.46149	8.1511	1.91565e-12	1.40508e-10	17.9554
SLIT2	3.81493	2.88289	4.74697	0.746942	8.13094	2.10902e-12	1.51758e-10	17.9006
LONP1	3.36226	2.54322	4.18131	6.44815	8.15483	1.88187e-12	1.39416e-10	17.8867
ENTPD4	2.14032	1.61753	2.66312	4.02955	8.13274	2.09099e-12	1.51184e-10	17.8706
TSC2	2.77635	2.0984	3.45429	5.41682	8.13519	2.06663e-12	1.50145e-10	17.8289
KRTAP10-6	-3.75127	-4.66855	-2.834	-1.42008	-8.12397	2.18029e-12	1.5614e-10	17.8174
AL354811.1	-3.28325	-4.08697	-2.47954	-1.24727	-8.11507	2.27473e-12	1.62131e-10	17.7789
AL049541.2	-3.88061	-4.83116	-2.93006	-0.267758	-8.10988	2.33167e-12	1.65406e-10	17.7695
AC023245.2	-4.19043	-5.21777	-3.16309	-0.838936	-8.10279	2.4118e-12	1.70286e-10	17.7258
HAL	-3.97594	-4.95242	-2.99945	1.33044	-8.08844	2.58252e-12	1.80644e-10	17.6842
MAP1LC3C	-3.63445	-4.52742	-2.74147	-1.56629	-8.08516	2.62316e-12	1.82638e-10	17.6397
ITM2A	3.77451	2.84496	4.70406	-0.780655	8.06638	2.86863e-12	1.95397e-10	17.5966
AC013268.3	-3.8455	-4.79198	-2.89903	-0.930373	-8.07114	2.80441e-12	1.93255e-10	17.581
GLUL	2.13044	1.6064	2.65448	5.41919	8.076	2.74019e-12	1.89906e-10	17.5542
ACTL8	-2.01769	-2.51256	-1.52282	9.04492	-8.09939	2.45126e-12	1.72264e-10	17.5537
CFAP77	2.13333	1.60822	2.65845	5.14754	8.0704	2.81421e-12	1.93255e-10	17.5392
USP18	3.27486	2.46756	4.08217	3.47729	8.05837	2.98028e-12	2.01894e-10	17.5354
TOMM7	-2.10085	-2.61824	-1.58346	7.32015	-8.06618	2.87138e-12	1.95397e-10	17.4694
AC103858.2	-4.04904	-5.05015	-3.04793	0.535919	-8.03454	3.33825e-12	2.23129e-10	17.4316
AL354920.1	3.88201	2.9212	4.84281	0.443176	8.02622	3.47315e-12	2.28091e-10	17.4166
PGA3	-4.21225	-5.25471	-3.16979	2.27464	-8.02682	3.46316e-12	2.28091e-10	17.4135
AC021097.3	-3.55912	-4.43943	-2.6788	-0.720628	-8.03148	3.38728e-12	2.25404e-10	17.402
AC073578.1	3.78359	2.84678	4.7204	1.08018	8.0231	3.52515e-12	2.29501e-10	17.3994
ITGA6	2.17109	1.63503	2.70716	5.26893	8.04549	3.16877e-12	2.137e-10	17.3983
LRFN1	-3.50931	-4.37776	-2.64087	0.0297983	-8.02731	3.45511e-12	2.28091e-10	17.394
BAHD1	3.26112	2.45372	4.06852	2.09151	8.02357	3.51723e-12	2.29501e-10	17.3925
TMEM159	3.34937	2.5198	4.17894	1.0314	8.02045	3.56987e-12	2.30649e-10	17.3897
ACADM	2.71128	2.03974	3.38283	2.16701	8.02024	3.57345e-12	2.30649e-10	17.3758
HIST1H2AC	3.66094	2.75312	4.56875	1.57688	8.01097	3.7346e-12	2.37986e-10	17.3402
YWHAZ	2.05868	1.54846	2.5689	5.26006	8.01533	3.65791e-12	2.35091e-10	17.2811
ALG1L8P	-3.71703	-4.63981	-2.79424	-1.52982	-8.00175	3.90202e-12	2.46565e-10	17.2601
TMEM243	2.50606	1.88483	3.1273	5.3941	8.01355	3.68894e-12	2.36076e-10	17.2522
PGBD1	3.6198	2.71837	4.52122	0.555125	7.97709	4.38765e-12	2.74941e-10	17.1896
EFHD1	1.99205	1.49725	2.48685	5.26865	7.99761	3.97966e-12	2.50419e-10	17.1803
NLRP5	2.15217	1.62033	2.68401	9.43523	8.0387	3.27282e-12	2.19732e-10	17.1796
RSPH4A	-3.68127	-4.59841	-2.76414	-0.187411	-7.97359	4.46113e-12	2.77235e-10	17.1457
LHX8	1.81101	1.36188	2.26015	7.42917	8.01004	3.75113e-12	2.38031e-10	17.1422
RNF6	2.81893	2.11575	3.52211	2.46611	7.96354	4.67961e-12	2.89616e-10	17.1108
CTRB1	3.09315	2.32258	3.86372	5.03961	7.97408	4.45091e-12	2.77235e-10	17.0977
IGHG4	-3.95266	-4.93971	-2.96561	0.976146	-7.955	4.87339e-12	2.99147e-10	17.0671
FTLP18	-3.72219	-4.65162	-2.79276	-1.07973	-7.95556	4.86054e-12	2.99147e-10	17.0528
DCST1-AS1	-3.35723	-4.19602	-2.51844	0.0133513	-7.95091	4.96911e-12	3.03782e-10	17.0459
SSTR5-AS1	-2.30014	-2.87567	-1.72462	5.30466	-7.93925	5.25213e-12	3.19785e-10	16.9743
ZNF714	3.35085	2.51101	4.1907	0.697757	7.92584	5.59776e-12	3.35397e-10	16.9528
LINC01582	3.06769	2.29872	3.83667	0.193654	7.9248	5.62561e-12	3.35728e-10	16.9486
AC139495.1	-3.49229	-4.36714	-2.61745	-0.836201	-7.92994	5.48984e-12	3.31573e-10	16.9387
NRCAM	2.74889	2.06001	3.43777	3.56958	7.92691	5.5693e-12	3.35027e-10	16.9174
NFATC2	2.88406	2.16185	3.60628	4.38869	7.93279	5.41602e-12	3.28434e-10	16.9123
AP003080.1	-3.89282	-4.86889	-2.91674	-0.928155	-7.92263	5.6837e-12	3.37855e-10	16.9037
AC025445.1	2.93301	2.19691	3.66912	1.28344	7.91526	5.88627e-12	3.47151e-10	16.9029
MAPKAPK2	-3.19448	-3.99678	-2.39217	3.75711	-7.90955	6.04824e-12	3.54472e-10	16.8774
ETV5	-3.2595	-4.07871	-2.44029	3.43695	-7.90393	6.21155e-12	3.62076e-10	16.8524
ITPA	-4.42729	-5.54133	-3.31325	2.50686	-7.89453	6.49532e-12	3.77155e-10	16.8038
DDOST	2.63913	1.97628	3.30198	5.45919	7.90922	6.05753e-12	3.54472e-10	16.7825
APCDD1L-DT	-3.68969	-4.61934	-2.76004	0.106444	-7.88423	6.82057e-12	3.91506e-10	16.7388
PRMT5	3.16156	2.36508	3.95804	3.19757	7.88527	6.78712e-12	3.91078e-10	16.7387
AL138689.1	-3.83208	-4.79829	-2.86586	0.681534	-7.87865	7.00393e-12	4.00502e-10	16.7203
AL158210.2	-3.48786	-4.36762	-2.6081	-1.26101	-7.87558	7.10649e-12	4.04828e-10	16.6904
COX10-AS1	-3.70575	-4.64111	-2.7704	-1.55881	-7.87026	7.28811e-12	4.13607e-10	16.662
AL162458.1	-3.8622	-4.83718	-2.88722	-0.996862	-7.86915	7.32675e-12	4.14237e-10	16.6593
FKBP14	-3.41407	-4.27647	-2.55166	-0.88229	-7.86414	7.50311e-12	4.21042e-10	16.6376
CA10	2.02586	1.51575	2.53596	6.26856	7.88928	6.65917e-12	3.85182e-10	16.6325
TUBB8P7	-1.61629	-2.02183	-1.21075	10.4301	-7.91718	5.83281e-12	3.45353e-10	16.6114
OR5A1	-3.92067	-4.91218	-2.92915	-1.15656	-7.85507	7.83284e-12	4.37911e-10	16.595
AC026826.2	-3.57159	-4.47509	-2.66808	-1.36352	-7.85274	7.91995e-12	4.41141e-10	16.5831
TCF12	2.73071	2.03863	3.42279	2.78557	7.83805	8.49153e-12	4.71233e-10	16.5262
ADAMTS12	-3.67682	-4.60999	-2.74364	-0.850174	-7.82707	8.94523e-12	4.94586e-10	16.4689
SMS	1.70993	1.27802	2.14185	7.66061	7.86443	7.49288e-12	4.21042e-10	16.4444
ZBTB26	-3.35425	-4.20669	-2.50181	-0.946444	-7.81666	9.39778e-12	5.13939e-10	16.4224
RIIAD1	-2.768	-3.4712	-2.0648	5.49729	-7.81944	9.27492e-12	5.09775e-10	16.4196
GATA3	3.94425	2.94089	4.9476	1.90518	7.80908	9.74166e-12	5.29698e-10	16.3996
SMYD2	2.0189	1.50599	2.53182	4.65231	7.81915	9.28774e-12	5.09775e-10	16.3797
PIGG	3.22827	2.40702	4.04952	3.0941	7.80876	9.7564e-12	5.29698e-10	16.3754
LINC01208	-4.00275	-5.02182	-2.98367	-0.879129	-7.80265	1.0043e-11	5.4135e-10	16.3607
TMSB15A	3.66073	2.72775	4.59371	0.382071	7.79445	1.04408e-11	5.59595e-10	16.3486
ZBTB6	-3.35633	-4.21176	-2.5009	-0.954998	-7.79415	1.04559e-11	5.59595e-10	16.3202
WFDC10A	-3.88324	-4.87408	-2.89239	0.34968	-7.78535	1.09008e-11	5.81337e-10	16.2933
CKB	-3.78948	-4.75668	-2.82229	4.67551	-7.78314	1.10155e-11	5.85376e-10	16.2843
CYFIP1	2.10643	1.57038	2.64247	6.03372	7.80612	9.87913e-12	5.34432e-10	16.263
AL021395.1	-4.09365	-5.13962	-3.04768	2.94443	-7.77465	1.14676e-11	6.07256e-10	16.2588
OLIG1	-4.43707	-5.57213	-3.30202	0.799861	-7.76552	1.19741e-11	6.31856e-10	16.2015
C8orf82	-3.79274	-4.764	-2.82148	0.963817	-7.75721	1.24548e-11	6.52643e-10	16.1674
CCDC163	-3.80053	-4.77356	-2.8275	-0.148023	-7.75903	1.23479e-11	6.493e-10	16.1664
RNF182	2.90788	2.16277	3.65299	2.46137	7.7526	1.27299e-11	6.63622e-10	16.1349
SETD2	2.18506	1.62513	2.745	4.18219	7.75207	1.27619e-11	6.63622e-10	16.0798
LIPE-AS1	-3.2554	-4.09104	-2.41976	-0.898607	-7.73883	1.35869e-11	7.02174e-10	16.0693
ERICD	-3.69778	-4.64792	-2.74765	-0.272321	-7.73121	1.4086e-11	7.25475e-10	16.0385
GSTM3	2.14979	1.59885	2.70072	5.68436	7.75149	1.27968e-11	6.63622e-10	16.0126
MXRA8	3.40289	2.52612	4.27966	2.14533	7.70994	1.55767e-11	7.8969e-10	15.9428
MYH7	-4.37987	-5.50846	-3.25129	0.113947	-7.70934	1.56211e-11	7.8969e-10	15.9401
ANKRD40CL	-3.2283	-4.06003	-2.39657	-1.03739	-7.71047	1.55381e-11	7.8969e-10	15.9397
SDSL	-4.07354	-5.12394	-3.02315	0.97093	-7.70388	1.60297e-11	8.00901e-10	15.9226
GADD45A	3.34444	2.48254	4.20634	2.76644	7.70827	1.57003e-11	7.8969e-10	15.9191
PARD6G	-3.60705	-4.53774	-2.67635	1.89407	-7.699	1.64037e-11	8.12914e-10	15.9096
JHY	-3.57166	-4.49323	-2.65009	-0.936518	-7.69895	1.64075e-11	8.12914e-10	15.8892
SRP9P1	2.67897	1.98726	3.37069	-0.521007	7.69362	1.68264e-11	8.29678e-10	15.8853
AC112198.2	-3.70188	-4.65709	-2.74667	-1.33385	-7.69863	1.64323e-11	8.12914e-10	15.8841
ADNP	1.99505	1.48131	2.50879	5.41078	7.71435	1.52553e-11	7.81394e-10	15.866
STK32B	1.98244	1.47193	2.49295	5.66448	7.71407	1.52756e-11	7.81394e-10	15.8524
TPH2	-3.24299	-4.08112	-2.40487	-0.971929	-7.68644	1.74071e-11	8.55506e-10	15.831
NPM2	-2.33633	-2.93841	-1.73426	7.36639	-7.7086	1.56757e-11	7.8969e-10	15.8182
CCDC112	3.64558	2.70175	4.58941	1.01769	7.67294	1.85542e-11	9.05964e-10	15.7838
TRARG1	-3.63226	-4.57328	-2.69125	-0.280645	-7.66781	1.90096e-11	9.25195e-10	15.7502
SAE1	1.59926	1.1869	2.01163	7.26107	7.70419	1.60065e-11	8.00901e-10	15.7296
ECPAS	1.68037	1.24602	2.11471	5.74059	7.68529	1.75023e-11	8.57386e-10	15.7091
FGD5-AS1	3.48956	2.58327	4.39586	0.679453	7.64877	2.07984e-11	1.00252e-09	15.6794
AL662907.2	-3.61947	-4.55909	-2.67985	-0.713743	-7.65214	2.04698e-11	9.93051e-10	15.6772
CEND1	-4.01431	-5.05674	-2.97187	0.227153	-7.6498	2.06967e-11	1.00083e-09	15.6734
CD163L1	-4.15261	-5.23258	-3.07264	0.178231	-7.63831	2.18506e-11	1.04653e-09	15.6215
LINC02059	-3.4707	-4.37586	-2.56553	-1.04096	-7.61689	2.41759e-11	1.15423e-09	15.5175
CLDN10	2.14003	1.58362	2.69644	5.40388	7.64039	2.16372e-11	1.03962e-09	15.5148
FAM110A	-4.06427	-5.12638	-3.00216	3.28078	-7.60153	2.5992e-11	1.237e-09	15.4673
TRMT61B	3.27331	2.41763	4.12899	2.03028	7.59918	2.62828e-11	1.2469e-09	15.4396
RERG-AS1	-3.36263	-4.2418	-2.48345	-1.76165	-7.59789	2.64428e-11	1.25055e-09	15.4269
C1orf127	-4.16041	-5.24969	-3.07112	-0.194543	-7.58725	2.78028e-11	1.30664e-09	15.3887
AC009623.1	-3.58562	-4.52478	-2.64646	2.7069	-7.58426	2.81981e-11	1.3211e-09	15.3884
VPS11	2.45952	1.81617	3.10287	4.84966	7.59441	2.68807e-11	1.26727e-09	15.3303
FLJ36000	-3.52034	-4.44442	-2.59625	-0.806017	-7.56764	3.04957e-11	1.4243e-09	15.295
TRG-AS1	-3.90148	-4.9269	-2.87607	-0.776958	-7.55825	3.18753e-11	1.47955e-09	15.2533
PCCA	2.65111	1.9545	3.34773	4.34879	7.56005	3.16072e-11	1.47164e-09	15.1823
TCEAL8	3.52115	2.59297	4.44934	1.11552	7.53599	3.54003e-11	1.63308e-09	15.1595
KCNN3	3.58265	2.63862	4.52669	2.05114	7.53888	3.49213e-11	1.61594e-09	15.1583
HIST3H2A	3.82425	2.81544	4.83307	1.64788	7.53052	3.63228e-11	1.66542e-09	15.1233
MARVELD1	-3.47733	-4.39499	-2.55967	0.334525	-7.52753	3.68383e-11	1.68392e-09	15.1213
PLCH2	-4.24767	-5.36886	-3.12648	0.779888	-7.52595	3.71137e-11	1.69137e-09	15.1139
HTR5A	-3.7709	-4.76746	-2.77434	0.466901	-7.51678	3.875e-11	1.76061e-09	15.0738
LACTB2	2.6173	1.92513	3.30948	2.32666	7.51153	3.972e-11	1.78847e-09	15.0288
PON1	-3.81798	-4.82834	-2.80762	0.227871	-7.50669	4.06348e-11	1.81877e-09	15.0259
GALNT5	-3.63484	-4.59673	-2.67296	-0.838622	-7.50676	4.06206e-11	1.81877e-09	15.0189
PLEKHO2	-3.43406	-4.34475	-2.52338	0.340171	-7.49084	4.37797e-11	1.95372e-09	14.9534
CDH4	2.82054	2.07481	3.56626	5.20692	7.51353	3.93477e-11	1.77703e-09	14.9512
PTTG1	-2.6155	-3.30504	-1.92596	8.23705	-7.53506	3.5555e-11	1.63521e-09	14.9508
SERPINB6	3.40143	2.49925	4.30361	1.00752	7.48958	4.40402e-11	1.95953e-09	14.9462
FCMR	4.19575	3.08232	5.30917	0.206567	7.48582	4.48269e-11	1.98865e-09	14.9355
ABRAXAS1	3.13375	2.30193	3.96557	1.15488	7.48383	4.52484e-11	2.00144e-09	14.924
UBE2E2	1.80658	1.32909	2.28407	5.93004	7.51587	3.89158e-11	1.76282e-09	14.9072
ACCSL	-4.89501	-6.19527	-3.59474	3.56338	-7.47844	4.64094e-11	2.03484e-09	14.907
MIR548A1HG	-3.65466	-4.62541	-2.68391	-0.53362	-7.47872	4.63473e-11	2.03484e-09	14.8948
RBM47	3.47278	2.54997	4.39559	-0.0933914	7.47576	4.69981e-11	2.05466e-09	14.8933
SLC39A3	-4.32663	-5.47696	-3.1763	0.475973	-7.47165	4.7914e-11	2.0826e-09	14.8685
RGS9BP	-3.4779	-4.40277	-2.55303	-1.45374	-7.4701	4.82647e-11	2.08578e-09	14.8514
AC006058.1	-3.94874	-5.00143	-2.89604	0.825927	-7.45151	5.26719e-11	2.25679e-09	14.7796
NCSTN	2.03706	1.49537	2.57876	4.55347	7.47035	4.82075e-11	2.08578e-09	14.7717
ZAR1	-2.38099	-3.01309	-1.74889	7.01456	-7.48274	4.5479e-11	2.00574e-09	14.7648
HVCN1	1.66909	1.22552	2.11266	5.93159	7.47491	4.71858e-11	2.05689e-09	14.7325
AC005102.1	-3.80488	-4.82091	-2.78886	-0.438485	-7.43921	5.58039e-11	2.38419e-09	14.7174
ZSWIM3	-4.12756	-5.23016	-3.02495	3.5391	-7.43642	5.654e-11	2.40879e-09	14.714
P4HA1	2.44534	1.79355	3.09713	4.03581	7.45282	5.2348e-11	2.24932e-09	14.7107
RFX6	3.82985	2.80524	4.85446	0.0536772	7.42528	5.95773e-11	2.50976e-09	14.6621
CRELD2	-3.69016	-4.67732	-2.703	4.00021	-7.42588	5.94087e-11	2.50968e-09	14.6595
LINC01099	-3.42515	-4.34138	-2.50892	-0.63452	-7.42616	5.93317e-11	2.50968e-09	14.6588
FRZB	4.02407	2.94741	5.10074	1.12699	7.42461	5.97625e-11	2.51052e-09	14.6435
WEE2	-2.3291	-2.94972	-1.70849	7.56552	-7.45518	5.17713e-11	2.23091e-09	14.6388
GC	-3.83327	-4.85973	-2.80682	-1.04575	-7.41857	6.14826e-11	2.57559e-09	14.6224
CLASP1	2.25384	1.6514	2.85628	4.36023	7.43186	5.77632e-11	2.45396e-09	14.6117
KLF14	-3.50935	-4.45042	-2.56828	-0.799501	-7.4079	6.4639e-11	2.69486e-09	14.5745
TMEM99	3.47295	2.54162	4.40428	1.89805	7.40774	6.4688e-11	2.69486e-09	14.5631
PRNP	2.8448	2.08184	3.60775	1.88662	7.40697	6.49231e-11	2.69718e-09	14.5568
RND3	-3.45424	-4.38185	-2.52662	-0.594294	-7.39732	6.79291e-11	2.79122e-09	14.5278
RPS26P47	-3.24854	-4.12216	-2.37492	1.24339	-7.38679	7.13675e-11	2.9126e-09	14.4894
HMGN3	3.4095	2.49256	4.32644	-0.11436	7.3865	7.14642e-11	2.9126e-09	14.4882
LINC02081	2.66757	1.95093	3.38422	2.7268	7.39437	6.8875e-11	2.82238e-09	14.4754
AC005144.1	-3.65581	-4.64008	-2.67154	2.97663	-7.37833	7.42563e-11	2.99584e-09	14.452
OR52I2	-3.22129	-4.08845	-2.35413	-1.53695	-7.3794	7.38856e-11	2.99505e-09	14.4438
KCNA4	-3.58414	-4.54914	-2.61915	-0.369245	-7.3782	7.43034e-11	2.99584e-09	14.4431
PRSS21	3.07138	2.24531	3.89746	3.10121	7.38592	7.16616e-11	2.91275e-09	14.4331
WDR47	1.99421	1.45886	2.52956	4.91082	7.39981	6.71405e-11	2.77397e-09	14.4329
SPSB1	-4.04611	-5.13569	-2.95653	4.12803	-7.37681	7.47858e-11	3.00723e-09	14.4324
ZIC3	3.54665	2.59015	4.50315	-0.139297	7.36587	7.87213e-11	3.12791e-09	14.3942
GEMIN5	-2.24433	-2.84699	-1.64167	7.2523	-7.39785	6.7761e-11	2.79122e-09	14.3875
GPR39	-2.4037	-3.05163	-1.75577	4.33458	-7.36955	7.73777e-11	3.0949e-09	14.3787
ABHD10	3.06167	2.2355	3.88783	1.22379	7.36175	8.02558e-11	3.17623e-09	14.3621
YBX1	1.76331	1.29004	2.23659	6.37577	7.40125	6.66872e-11	2.76283e-09	14.3608
TSPYL6	4.08126	2.97928	5.18324	0.035547	7.35715	8.20048e-11	3.23693e-09	14.3507
PRDX4	2.78897	2.03679	3.54116	3.31076	7.36559	7.88269e-11	3.12791e-09	14.335
SH3BP1	-3.68727	-4.68348	-2.69107	0.172782	-7.35268	8.3743e-11	3.29689e-09	14.3313
DDB2	-3.64222	-4.62661	-2.65784	1.43208	-7.35007	8.47723e-11	3.3287e-09	14.3236
RASGRF2	1.77979	1.30047	2.25911	5.63999	7.37619	7.50069e-11	3.00808e-09	14.3048
SERPINF2	-4.2939	-5.45519	-3.13262	1.09923	-7.34519	8.67309e-11	3.39674e-09	14.3013
NLRP11	-2.34631	-2.97889	-1.71372	6.73588	-7.3681	7.79041e-11	3.10769e-09	14.2742
CATSPER1	-3.83232	-4.86947	-2.79518	-0.247815	-7.34029	8.87451e-11	3.46659e-09	14.2737
AC126773.2	-3.08353	-3.91886	-2.24819	-0.625639	-7.33291	9.18646e-11	3.57915e-09	14.2392
C2CD2L	-3.32593	-4.22721	-2.42465	1.38996	-7.33069	9.28241e-11	3.60719e-09	14.2369
AL356413.1	-3.81146	-4.8445	-2.77842	0.0131838	-7.32932	9.34243e-11	3.62115e-09	14.2265
MESP2	-3.96406	-5.04003	-2.88809	-0.29929	-7.31863	9.82163e-11	3.77769e-09	14.1761
GLYATL3	-3.28426	-4.17629	-2.39223	-1.76529	-7.31388	1.00422e-10	3.84288e-09	14.1493
AC068413.1	2.75549	2.0066	3.50439	0.12532	7.30919	1.02655e-10	3.90841e-09	14.1394
YBX2	-3.30698	-4.20531	-2.40864	4.04733	-7.3128	1.00933e-10	3.85262e-09	14.1355
KIAA1024	2.62209	1.91027	3.3339	3.1316	7.31763	9.86794e-11	3.78581e-09	14.1269
STYK1	-3.56848	-4.53857	-2.5984	-0.409968	-7.30741	1.0351e-10	3.93104e-09	14.1263
ZFP64	2.5133	1.83153	3.19507	4.88905	7.32311	9.61781e-11	3.71831e-09	14.0882
FKBPL	-3.54435	-4.50924	-2.57946	0.531995	-7.29705	1.0865e-10	4.11106e-09	14.0816
FLNC	-3.99714	-5.0855	-2.90878	1.24708	-7.29569	1.09344e-10	4.11106e-09	14.0775
AC122688.3	-3.11774	-3.96662	-2.26886	-0.285207	-7.29599	1.09192e-10	4.11106e-09	14.0749
SYT5	-3.39751	-4.3227	-2.47232	0.132631	-7.29492	1.09738e-10	4.11557e-09	14.0731
OOSP4A	-3.46024	-4.40236	-2.51811	-1.66149	-7.29606	1.09155e-10	4.11106e-09	14.0698
MEX3A	-3.60456	-4.5878	-2.62132	0.210849	-7.28254	1.16279e-10	4.3072e-09	14.0154
LINC01122	-3.24329	-4.12793	-2.35865	-0.819584	-7.28298	1.1604e-10	4.3072e-09	14.0149
LEF1-AS1	-3.55582	-4.52587	-2.58576	-0.492319	-7.2817	1.16734e-10	4.31342e-09	14.01
OXR1	2.58072	1.87755	3.2839	2.94922	7.29071	1.11922e-10	4.18706e-09	14.0035
HSPA1L	-4.09801	-5.2165	-2.97953	2.61172	-7.27834	1.18587e-10	4.37107e-09	14.0013
LMO7	1.7305	1.26087	2.20013	6.22291	7.31995	9.76123e-11	3.76408e-09	14.0007
MRPL41	-3.85043	-4.90151	-2.79935	2.98107	-7.27718	1.19227e-10	4.37329e-09	13.9936
PRG3	-3.20887	-4.08474	-2.33299	-1.81889	-7.27781	1.18875e-10	4.37107e-09	13.9876
MORC4	2.75036	2.00062	3.5001	3.73181	7.28732	1.13708e-10	4.24332e-09	13.9675
COPA	2.21008	1.60756	2.81259	3.85665	7.28669	1.14042e-10	4.24523e-09	13.9624
RUNDC3A	-3.69871	-4.71033	-2.68709	0.496394	-7.26311	1.27333e-10	4.64798e-09	13.9295
PRAME	3.46855	2.52077	4.41633	2.90615	7.26996	1.23322e-10	4.51249e-09	13.9072
TUBAL3	-4.4713	-5.69542	-3.24718	1.6191	-7.25603	1.31613e-10	4.77326e-09	13.9001
OR5P3	-3.72862	-4.74944	-2.7078	-0.267352	-7.25586	1.31718e-10	4.77326e-09	13.8949
APAF1	-3.46759	-4.41797	-2.51722	0.196026	-7.24806	1.36603e-10	4.92654e-09	13.8616
WDR38	-4.26574	-5.43665	-3.09483	1.26016	-7.23706	1.43805e-10	5.1739e-09	13.8151
AC011995.2	-3.41016	-4.34649	-2.47383	-0.767611	-7.23495	1.45224e-10	5.21248e-09	13.7995
BORCS7	2.77922	2.01567	3.54278	0.474638	7.23058	1.48223e-10	5.30487e-09	13.778
RPL27AP5	-3.42782	-4.36962	-2.48602	-1.12317	-7.23017	1.48504e-10	5.30487e-09	13.7768
MAPK1IP1L	1.60925	1.16878	2.04971	5.40387	7.2577	1.30589e-10	4.75529e-09	13.7649
TSR2	1.93396	1.40423	2.46368	5.41169	7.25245	1.33835e-10	4.83834e-09	13.746
CARMIL2	-3.54511	-4.52041	-2.56982	0.376259	-7.2208	1.55144e-10	5.52893e-09	13.7393
SAMD14	-3.86999	-4.93614	-2.80384	-0.0239506	-7.21077	1.62574e-10	5.75282e-09	13.6931
FAM92A	2.27773	1.65046	2.905	3.1235	7.21331	1.60658e-10	5.69842e-09	13.6436
PDP2	-3.24045	-4.13698	-2.34393	0.428888	-7.18017	1.87496e-10	6.57284e-09	13.5587
CDCA7L	1.90226	1.37847	2.42605	5.71817	7.21447	1.59793e-10	5.68115e-09	13.554
PDIA6	2.63055	1.90408	3.35702	4.34893	7.19315	1.76491e-10	6.20152e-09	13.529
PRSS23	3.31261	2.39546	4.22976	2.02787	7.17497	1.92099e-10	6.71855e-09	13.4985
PCDH11Y	-3.43746	-4.39064	-2.48429	-0.141553	-7.16398	2.0219e-10	7.03875e-09	13.484
CADM1	1.65304	1.19748	2.1086	6.27851	7.20821	1.64528e-10	5.8083e-09	13.4839
CNTD2	-4.09069	-5.22424	-2.95713	4.99738	-7.16873	1.97759e-10	6.90046e-09	13.4757
THAP3	3.67051	2.65213	4.68888	0.992767	7.15992	2.06048e-10	7.14042e-09	13.4469
HK2	-3.68028	-4.70266	-2.6579	1.33683	-7.15086	2.14923e-10	7.4304e-09	13.4292
TE_MLT1E1A	-1.47961	-1.88777	-1.07144	7.71713	-7.20113	1.70051e-10	5.98922e-09	13.4198
PLEKHG6	-3.63352	-4.64313	-2.62391	-1.28285	-7.14932	2.16469e-10	7.4667e-09	13.415
RGS11	-3.47641	-4.44282	-2.51001	-1.10984	-7.14601	2.19831e-10	7.56531e-09	13.4009
AC007388.1	-3.60223	-4.60456	-2.59989	1.11047	-7.13917	2.2694e-10	7.75671e-09	13.3763
NIPSNAP3A	2.42243	1.74893	3.09593	3.2929	7.14503	2.20836e-10	7.58255e-09	13.3364
SLAIN1	2.49411	1.80051	3.18772	3.01998	7.14324	2.22678e-10	7.62838e-09	13.3209
PCYT2	-3.61658	-4.62488	-2.60828	0.545589	-7.12522	2.42158e-10	8.2208e-09	13.3128
AL451054.3	-3.31648	-4.24108	-2.39187	-0.713989	-7.12541	2.41938e-10	8.2208e-09	13.3109
CHMP2A	2.11706	1.52968	2.70443	5.50669	7.1599	2.0606e-10	7.14042e-09	13.3023
VMAC	-3.18379	-4.07215	-2.29544	0.863248	-7.11948	2.48699e-10	8.42385e-09	13.2882
GUCY2C	-3.11207	-3.98095	-2.24318	-1.41622	-7.11504	2.53898e-10	8.58061e-09	13.2621
AL512791.2	-3.25579	-4.16491	-2.34666	-1.383	-7.11415	2.5494e-10	8.59649e-09	13.2587
AC022211.2	-3.42683	-4.38389	-2.46976	-1.35461	-7.11281	2.56544e-10	8.62517e-09	13.2525
CDX2	3.42201	2.46571	4.3783	0.461305	7.10849	2.61746e-10	8.76417e-09	13.2253
AC092142.1	2.6866	1.93504	3.43817	0.00442593	7.10115	2.70829e-10	9.03104e-09	13.2009
CLPTM1	2.58059	1.86148	3.29969	6.19487	7.12878	2.38176e-10	8.12229e-09	13.149
TPGS2	2.39841	1.72854	3.06829	4.66522	7.11248	2.56937e-10	8.62517e-09	13.1323
AC106882.1	-4.60415	-5.89522	-3.31309	1.64818	-7.08419	2.93019e-10	9.68508e-09	13.1306
PWWP2A	2.34917	1.69158	3.00676	2.85874	7.09655	2.76673e-10	9.18517e-09	13.1255
HIST1H1C	4.31168	3.10314	5.52022	1.3079	7.08721	2.88942e-10	9.57138e-09	13.1072
TUSC3	1.87999	1.35459	2.4054	5.03827	7.10808	2.62243e-10	8.76417e-09	13.0982
SERPINB5	-3.95209	-5.06273	-2.84144	1.15717	-7.06873	3.14833e-10	1.03154e-08	13.0617
CD46	2.68742	1.93351	3.44133	2.57058	7.0812	2.97121e-10	9.79914e-09	13.0585
AC006538.1	-3.0902	-3.95873	-2.22166	-1.48008	-7.06788	3.1608e-10	1.03337e-08	13.0527
RNFT2	2.86896	2.06289	3.67503	1.3157	7.07039	3.12416e-10	1.02586e-08	13.0486
PKD1P1	2.51935	1.81192	3.22678	2.41382	7.07449	3.06524e-10	1.00871e-08	13.0444
NPDC1	-3.62697	-4.6475	-2.60644	0.820008	-7.06008	3.27728e-10	1.06913e-08	13.023
MAT2B	2.40299	1.73043	3.07556	5.83303	7.09753	2.75422e-10	9.16389e-09	13.0095
MFSD4B	-3.16796	-4.05964	-2.27629	-0.939561	-7.05769	3.31375e-10	1.07869e-08	13.0086
TMEM130	3.24042	2.32639	4.15446	0.826314	7.04252	3.55536e-10	1.15235e-08	12.9267
SECTM1	3.39805	2.43852	4.35758	0.655858	7.03493	3.68265e-10	1.18848e-08	12.8877
AL138749.1	3.14082	2.25331	4.02832	0.316297	7.03009	3.76627e-10	1.21028e-08	12.8787
SOX13	-3.05596	-3.91961	-2.19231	3.76343	-7.02909	3.78369e-10	1.21328e-08	12.8602
MARCH4	-4.09699	-5.25588	-2.93809	1.55261	-7.0228	3.89578e-10	1.24392e-08	12.857
CNOT1	2.45992	1.76633	3.1535	4.78844	7.04546	3.50731e-10	1.13923e-08	12.8351
ST13P12	-3.19071	-4.09448	-2.28694	-1.63242	-7.01324	4.07217e-10	1.29201e-08	12.8099
AKT3	1.693	1.21498	2.17101	4.72858	7.03567	3.67016e-10	1.187e-08	12.7837
ABCA4	-3.74314	-4.80484	-2.68144	1.15837	-7.00366	4.25681e-10	1.33929e-08	12.7718
CTRC	-3.2655	-4.19172	-2.33928	-1.05291	-7.00367	4.25661e-10	1.33929e-08	12.7684
SELENOT	1.84785	1.32575	2.36994	5.07018	7.03079	3.75409e-10	1.20895e-08	12.7455
EMX2OS	-3.9142	-5.02591	-2.8025	0.30078	-6.99428	4.44575e-10	1.39582e-08	12.7292
GRASP	-4.12241	-5.29344	-2.95138	-0.0223919	-6.99315	4.46903e-10	1.4002e-08	12.7239
IQCB1	2.14565	1.53888	2.75243	5.18254	7.02459	3.86346e-10	1.23623e-08	12.7124
KIF5C	-3.58418	-4.60279	-2.56556	1.29906	-6.98986	4.53762e-10	1.41874e-08	12.7101
MDGA1	3.6417	2.60643	4.67698	1.25145	6.98775	4.58221e-10	1.42971e-08	12.6595
DISP1	-3.41918	-4.39219	-2.44617	2.88844	-6.9806	4.73624e-10	1.47166e-08	12.6589
CRTAC1	-3.47269	-4.46144	-2.48393	-0.952118	-6.97697	4.81648e-10	1.49043e-08	12.6504
PYGM	-3.55151	-4.56305	-2.53998	-0.467803	-6.97464	4.86882e-10	1.50354e-08	12.6408
G3BP2	1.8099	1.29738	2.32242	5.35794	7.0151	4.03719e-10	1.28362e-08	12.6358
ABCC6P1	-3.9558	-5.0829	-2.82869	2.37851	-6.97203	4.92788e-10	1.51555e-08	12.6287
DDHD2	2.28034	1.63198	2.9287	3.53986	6.98668	4.605e-10	1.43384e-08	12.5996
AC146944.2	-3.13793	-4.03308	-2.24279	-1.6692	-6.9637	5.12151e-10	1.56869e-08	12.5905
ALG13	1.51073	1.08276	1.93871	6.02351	7.01223	4.09113e-10	1.29257e-08	12.5902
GCA	2.6471	1.89368	3.40052	3.3452	6.97945	4.76154e-10	1.47647e-08	12.5842
PTGDR	-3.56582	-4.58387	-2.54776	-0.903235	-6.95788	5.26107e-10	1.60816e-08	12.5664
AL589843.2	-3.82115	-4.91236	-2.72994	0.867194	-6.95625	5.30077e-10	1.61373e-08	12.561
AC090099.4	-3.48094	-4.47498	-2.4869	-1.28843	-6.95635	5.29833e-10	1.61373e-08	12.5585
ANO4	2.03859	1.45782	2.61935	3.87937	6.97299	4.90614e-10	1.51195e-08	12.5326
EPCAM	1.34696	0.965384	1.72853	7.06282	7.01239	4.08827e-10	1.29257e-08	12.5303
AP003059.1	-3.23976	-4.16612	-2.31341	-0.838177	-6.94747	5.5204e-10	1.66375e-08	12.5204
TLCD1	-3.42281	-4.40089	-2.44472	3.57533	-6.9518	5.41107e-10	1.63736e-08	12.5193
OAZ1	1.75178	1.25602	2.24754	8.38939	7.01939	3.95772e-10	1.26102e-08	12.5061
SLC25A31	2.78415	1.98863	3.57966	1.66902	6.95235	5.39733e-10	1.63736e-08	12.5056
SLC25A4	2.26704	1.62059	2.9135	4.11108	6.96644	5.05698e-10	1.55208e-08	12.4994
AL355981.1	-3.18659	-4.09839	-2.27479	-1.59347	-6.94252	5.64811e-10	1.69884e-08	12.4969
DEFA3	3.2068	2.28831	4.12529	-0.923065	6.93566	5.83e-10	1.73619e-08	12.4666
CAPZA2	2.61339	1.86646	3.36032	3.16048	6.95046	5.44475e-10	1.64425e-08	12.4484
BLOC1S6	2.06937	1.47703	2.66172	2.88142	6.93991	5.71654e-10	1.70917e-08	12.4193
RPS6KL1	-3.37062	-4.33772	-2.40352	0.981855	-6.92352	6.16601e-10	1.8254e-08	12.4158
ID1	2.87536	2.05374	3.69699	4.70862	6.95198	5.4065e-10	1.63736e-08	12.3981
FAM87A	-3.58702	-4.61691	-2.55712	-0.846632	-6.91881	6.30145e-10	1.85871e-08	12.3932
ABLIM1	2.28171	1.62869	2.93473	3.95865	6.94103	5.68722e-10	1.70379e-08	12.3795
ESRRB	-3.51047	-4.51972	-2.50122	-0.790793	-6.90967	6.57292e-10	1.93067e-08	12.3529
STIMATE	-3.46192	-4.45775	-2.46609	1.40143	-6.9059	6.6884e-10	1.95878e-08	12.3367
NOMO3	2.36266	1.6851	3.04023	3.69995	6.9269	6.07066e-10	1.80428e-08	12.335
USP13	-3.73192	-4.80546	-2.65838	2.59614	-6.90562	6.69696e-10	1.95878e-08	12.3311
GRID2	2.50333	1.78457	3.22208	2.8268	6.91875	6.30321e-10	1.85871e-08	12.3306
VDAC2	1.48491	1.05999	1.90984	5.76663	6.94188	5.6649e-10	1.70049e-08	12.2971
LGALSL	2.57589	1.83486	3.31692	2.12011	6.90527	6.7077e-10	1.95878e-08	12.2848
LY86-AS1	3.24964	2.3129	4.18638	-0.832262	6.89134	7.15281e-10	2.07266e-08	12.2693
AC021733.2	-3.04254	-3.92023	-2.16485	-1.5962	-6.8863	7.32116e-10	2.1133e-08	12.2487
TE_MER11B	2.13625	1.52162	2.75088	3.36904	6.9044	6.73496e-10	1.96293e-08	12.2273
UTP4	1.99407	1.42214	2.56601	6.20494	6.92601	6.09554e-10	1.8081e-08	12.2257
JADE1	1.73935	1.23935	2.23935	4.70011	6.91045	6.54954e-10	1.92756e-08	12.2129
TE_LTR1C3	-3.12866	-4.03236	-2.22496	1.44426	-6.8774	7.6276e-10	2.19334e-08	12.21
PRLHR	-3.07611	-3.96461	-2.18761	1.87501	-6.87756	7.62195e-10	2.19334e-08	12.2062
LINC02553	-4.02153	-5.18342	-2.85963	0.535713	-6.87565	7.6895e-10	2.20691e-08	12.2039
RPH3A	-3.59384	-4.63235	-2.55534	3.27728	-6.87448	7.73083e-10	2.21455e-08	12.179
MIR497HG	-3.25378	-4.19501	-2.31255	-1.01886	-6.86721	7.99407e-10	2.28561e-08	12.1653
DST	1.97892	1.40833	2.54952	3.57125	6.88958	7.21104e-10	2.08551e-08	12.1615
LDHD	-3.69871	-4.76903	-2.62839	0.983583	-6.86476	8.08504e-10	2.30723e-08	12.1555
ETV6	1.57473	1.12122	2.02823	4.86615	6.89778	6.94368e-10	2.01595e-08	12.1535
ATP13A5	-3.95584	-5.10238	-2.8093	-0.755136	-6.8539	8.4994e-10	2.4163e-08	12.1068
ACTB	1.67148	1.19282	2.15015	8.75344	6.93681	5.79915e-10	1.73042e-08	12.1035
AC025678.3	-3.16746	-4.08594	-2.24898	-0.917764	-6.85066	8.62739e-10	2.44345e-08	12.0926
YBX3	1.91042	1.36026	2.46058	6.13003	6.89814	6.93201e-10	2.01595e-08	12.0791
NPIPB4	2.31182	1.64193	2.98171	1.95654	6.85553	8.43605e-10	2.40284e-08	12.0754
HIST1H2BC	3.43061	2.43505	4.42616	1.01845	6.84535	8.84058e-10	2.49444e-08	12.0382
TRAP1	3.11574	2.21258	4.01889	3.63447	6.85312	8.53009e-10	2.42045e-08	12.0143
ATP6AP2	2.54032	1.80301	3.27764	3.1499	6.84424	8.88614e-10	2.5026e-08	11.9758
PPM1N	-3.32718	-4.29612	-2.35824	-1.24463	-6.82134	9.87303e-10	2.765e-08	11.9628
FAM81A	-3.26014	-4.20974	-2.31053	0.491002	-6.81999	9.93435e-10	2.777e-08	11.9581
SPOCK3	2.24055	1.59049	2.89061	4.38067	6.84689	8.77842e-10	2.48155e-08	11.9418
CUL2	2.13499	1.5146	2.75538	3.54309	6.8363	9.21653e-10	2.59079e-08	11.9287
CELA2A	-3.13046	-4.04395	-2.21697	-1.41428	-6.8076	1.05164e-09	2.92438e-08	11.9023
RAD23A	2.45857	1.74351	3.17364	3.97884	6.83014	9.48146e-10	2.66029e-08	11.8865
AL391650.1	-3.79929	-4.90869	-2.68989	3.41879	-6.80307	1.0738e-09	2.96853e-08	11.8696
AP1M2	-3.72467	-4.81228	-2.63706	3.63802	-6.80307	1.07376e-09	2.96853e-08	11.8616
SPRY4	-3.23342	-4.17873	-2.28811	-0.786454	-6.79484	1.11516e-09	3.0716e-08	11.8468
AF146191.1	-2.49997	-3.22948	-1.77045	4.41848	-6.80753	1.05199e-09	2.92438e-08	11.8351
PARM1	3.51807	2.48865	4.54749	0.337726	6.78895	1.14573e-09	3.13855e-08	11.7959
CYP2U1	-3.35742	-4.34086	-2.37398	0.154103	-6.78185	1.18365e-09	3.21315e-08	11.79
LMO2	2.54322	1.79922	3.28722	1.98757	6.79047	1.13776e-09	3.12301e-08	11.7733
SH3BGRL3	3.0725	2.17329	3.97171	1.86501	6.78766	1.15253e-09	3.15143e-08	11.7647
C1D	2.73729	1.93598	3.5386	1.85226	6.78593	1.16169e-09	3.16598e-08	11.7493
PRR14L	-3.29655	-4.26282	-2.33028	3.23328	-6.77718	1.20928e-09	3.27094e-08	11.7459
ZNF852	-3.17091	-4.10126	-2.24057	-0.76286	-6.77063	1.24618e-09	3.36342e-08	11.7405
AC092650.1	-3.288	-4.25275	-2.32326	-0.971863	-6.77033	1.24795e-09	3.36342e-08	11.7393
LINC01914	-3.22933	-4.1771	-2.28157	-1.25265	-6.76868	1.25743e-09	3.38291e-08	11.7316
AC109635.5	-3.28696	-4.25218	-2.32174	-1.16323	-6.76483	1.27979e-09	3.43693e-08	11.7148
TUSC8	-3.20099	-4.1417	-2.26028	-0.856121	-6.75956	1.31109e-09	3.50846e-08	11.6919
NAA20	1.53998	1.09078	1.98918	6.28048	6.81027	1.03884e-09	2.89853e-08	11.6862
GUCY1A1	-3.55585	-4.60127	-2.51042	-0.676134	-6.75679	1.32784e-09	3.54697e-08	11.6797
STMN1	1.65173	1.16949	2.13396	5.93055	6.80408	1.06879e-09	2.96559e-08	11.6775
AC007240.2	-3.07857	-3.98419	-2.17295	-1.49225	-6.75293	1.35157e-09	3.5912e-08	11.6624
GSC	-3.80549	-4.92474	-2.68624	2.03703	-6.75419	1.34382e-09	3.58329e-08	11.6623
SYT2	1.645	1.16376	2.12623	5.69529	6.79042	1.13798e-09	3.12301e-08	11.6172
AGMAT	-4.05779	-5.25351	-2.86207	1.0096	-6.7414	1.42494e-09	3.76517e-08	11.6113
HNRNPD	1.75577	1.24285	2.26869	6.58098	6.80002	1.08891e-09	3.00479e-08	11.609
SMIM13	-3.39333	-4.3933	-2.39336	1.64548	-6.74107	1.42705e-09	3.76517e-08	11.6057
ITGBL1	2.6514	1.87128	3.43152	2.4416	6.75159	1.35993e-09	3.60706e-08	11.5946
SLC4A5	-2.86567	-3.71088	-2.02046	-1.16321	-6.73523	1.46576e-09	3.84143e-08	11.585
TMEM14C	1.54777	1.09461	2.00094	5.97733	6.7849	1.1672e-09	3.17423e-08	11.5745
AL161804.1	2.68203	1.89129	3.47276	0.925174	6.73787	1.44813e-09	3.81322e-08	11.5718
AL359694.2	3.53802	2.4945	4.58154	0.262199	6.73517	1.46617e-09	3.84143e-08	11.563
MISP3	-3.41995	-4.4294	-2.4105	0.848951	-6.73013	1.50044e-09	3.91755e-08	11.5618
CHST11	3.12295	2.20178	4.04412	1.58128	6.73463	1.4698e-09	3.84424e-08	11.535
SRSF7	1.53705	1.08657	1.98753	6.43055	6.77807	1.20437e-09	3.26352e-08	11.5292
MRPS22	1.76283	1.24488	2.28079	5.21783	6.76091	1.30301e-09	3.49305e-08	11.5235
ITGAE	-3.12925	-4.05401	-2.20448	2.87251	-6.72197	1.55756e-09	4.05963e-08	11.5043
KCNG4	-3.88276	-5.03197	-2.73354	-0.0875584	-6.71166	1.63277e-09	4.2483e-08	11.4819
MRFAP1	1.23123	0.8708	1.59167	7.95918	6.78586	1.16206e-09	3.16598e-08	11.4736
CLIP4	1.59043	1.12259	2.05826	5.49226	6.75323	1.34974e-09	3.5912e-08	11.4702
EVI5L	-3.15739	-4.09306	-2.22172	0.174856	-6.70343	1.69543e-09	4.39755e-08	11.4457
TRANK1	-3.47563	-4.50562	-2.44565	1.18756	-6.70336	1.69597e-09	4.39755e-08	11.4429
HERC5	1.94606	1.37262	2.5195	5.37947	6.7415	1.42425e-09	3.76517e-08	11.3931
OR5P1P	-3.04603	-3.95103	-2.14102	-1.12387	-6.68611	1.8352e-09	4.71508e-08	11.3699
MYO15A	-3.63258	-4.71189	-2.55326	0.572918	-6.68586	1.83729e-09	4.71508e-08	11.3683
AMMECR1	2.40686	1.6933	3.12043	2.34968	6.70053	1.71809e-09	4.44722e-08	11.3676
BHLHE41	3.69115	2.59501	4.78729	0.0406317	6.68938	1.80792e-09	4.6557e-08	11.3574
IFT57	1.58366	1.11673	2.05059	5.89004	6.73754	1.45034e-09	3.81322e-08	11.3555
CHST13	-3.69283	-4.79184	-2.59382	0.533838	-6.67494	1.9313e-09	4.92285e-08	11.3203
RHBDL3	2.25716	1.58735	2.92698	2.87928	6.69415	1.76896e-09	4.56319e-08	11.3202
PTPRU	3.34333	2.3499	4.33676	1.72484	6.68549	1.84038e-09	4.71508e-08	11.3119
AC037441.1	-3.06841	-3.98204	-2.15478	-1.21061	-6.67164	1.96059e-09	4.98906e-08	11.3066
FECH	2.22944	1.56684	2.89205	3.21125	6.68391	1.85371e-09	4.74115e-08	11.2677
AL137803.1	-3.02507	-3.92713	-2.12302	-1.07193	-6.66181	2.05061e-09	5.17436e-08	11.2637
SLC40A1	3.11879	2.18894	4.04864	-0.321238	6.66286	2.0408e-09	5.15824e-08	11.2541
COTL1	1.93715	1.36272	2.51158	4.92161	6.69907	1.7296e-09	4.46933e-08	11.2486
FAM81B	-3.25454	-4.22553	-2.28355	-0.900916	-6.65833	2.08343e-09	5.24836e-08	11.2485
MKNK1-AS1	2.56017	1.79725	3.32309	1.13403	6.6662	2.00992e-09	5.08876e-08	11.2472
AP003351.1	-3.78514	-4.91517	-2.65511	3.01711	-6.65398	2.12527e-09	5.30049e-08	11.2073
NR1D2	2.69693	1.89327	3.50059	2.54704	6.66632	2.00879e-09	5.08876e-08	11.2029
POFUT2	-2.96484	-3.85008	-2.0796	3.14872	-6.6532	2.13279e-09	5.31044e-08	11.1995
MCM10	-2.86998	-3.72758	-2.01239	2.36347	-6.64796	2.18442e-09	5.42105e-08	11.1883
MON1A	2.29464	1.61244	2.97683	5.2584	6.68183	1.87141e-09	4.77829e-08	11.1817
GRB7	-3.91181	-5.07711	-2.7465	6.16446	-6.66846	1.98926e-09	5.05346e-08	11.1718
ABTB2	-2.66052	-3.45508	-1.86596	4.64315	-6.65167	2.14781e-09	5.33898e-08	11.1386
AC106886.1	-3.0069	-3.90813	-2.10567	-1.62414	-6.62786	2.3942e-09	5.93185e-08	11.1154
CSRP1	-2.55038	-3.31151	-1.78924	5.77834	-6.65628	2.10308e-09	5.27866e-08	11.1006
UFSP2	2.13022	1.49441	2.76602	4.4128	6.65561	2.1095e-09	5.27866e-08	11.0898
KCND3-AS1	3.17011	2.21954	4.12068	0.511153	6.6249	2.42669e-09	5.99262e-08	11.0749
TPI1P2	-3.19016	-4.14783	-2.23249	-1.33167	-6.61736	2.51146e-09	6.18165e-08	11.0697
SPIRE2	-3.67313	-4.77662	-2.56964	0.569249	-6.61238	2.56912e-09	6.29267e-08	11.0469
BTBD11	1.73071	1.21406	2.24737	5.1666	6.65445	2.12071e-09	5.29791e-08	11.034
AC007993.3	-2.79018	-3.62908	-1.95128	-1.11578	-6.60715	2.63106e-09	6.42347e-08	11.0252
NEK5	2.2564	1.57936	2.93345	2.37507	6.62049	2.47595e-09	6.10424e-08	11.0162
MYOC	-3.39615	-4.41811	-2.37418	-0.968565	-6.60145	2.70023e-09	6.56038e-08	11.0004
RAB25	-3.95372	-5.1438	-2.76365	0.261022	-6.59966	2.72231e-09	6.59272e-08	10.9918
LRRC8C	-3.46509	-4.50883	-2.42136	0.172371	-6.59498	2.781e-09	6.70247e-08	10.9708
AL138881.1	3.35485	2.34449	4.36522	-0.771218	6.59606	2.76738e-09	6.68036e-08	10.966
SMAP2	1.87277	1.31045	2.43509	4.00049	6.61596	2.52756e-09	6.21111e-08	10.9378
CNRIP1	1.267	0.888845	1.64515	7.05363	6.6558	2.10769e-09	5.27866e-08	10.9371
ROS1	-3.73234	-4.85818	-2.6065	0.893121	-6.58558	2.90256e-09	6.97309e-08	10.9296
KCTD16	-3.15393	-4.10597	-2.20189	-0.540902	-6.58092	2.96467e-09	7.09963e-08	10.9108
RPL9P9	2.0889	1.46277	2.71502	5.29069	6.62747	2.39843e-09	5.93256e-08	10.8997
VPS35L	1.71943	1.20625	2.23261	7.61901	6.6559	2.1067e-09	5.27866e-08	10.8929
PRKCE	2.00108	1.39977	2.60239	4.31198	6.61083	2.58732e-09	6.32696e-08	10.8915
LNX1	2.64043	1.84589	3.43497	3.86155	6.60159	2.69853e-09	6.56038e-08	10.8879
TH2LCRR	2.69057	1.87797	3.50316	-0.824291	6.57745	3.01184e-09	7.1783e-08	10.8874
MIR4527HG	2.36837	1.65422	3.08252	2.2159	6.58793	2.87161e-09	6.90978e-08	10.8728
AKR1B10	2.35226	1.64426	3.06026	3.53649	6.59998	2.71843e-09	6.59272e-08	10.8618
DNAJA4	1.66983	1.1683	2.17135	5.69864	6.61404	2.54981e-09	6.25557e-08	10.8427
CRLF2	-2.91936	-3.80274	-2.03599	-1.41433	-6.56496	3.18788e-09	7.54999e-08	10.8417
ZNF524	-3.69733	-4.81618	-2.57849	-0.177545	-6.56461	3.1929e-09	7.55001e-08	10.8397
AC090578.1	3.114	2.1719	4.05609	-0.507047	6.56615	3.17065e-09	7.53293e-08	10.8328
PDLIM3	1.77181	1.23878	2.30485	4.78627	6.60312	2.67978e-09	6.5318e-08	10.8319
FUT5	-3.77697	-4.91984	-2.6341	1.80847	-6.56501	3.18715e-09	7.54999e-08	10.8317
PTGDR2	-3.13796	-4.08803	-2.18789	-0.874086	-6.56118	3.24303e-09	7.6565e-08	10.8251
CACNA2D3	2.06728	1.44315	2.6914	3.28804	6.57984	2.97933e-09	7.11209e-08	10.8004
RSL1D1	1.89971	1.32784	2.47158	5.54671	6.59902	2.73025e-09	6.60132e-08	10.7897
CXADR	2.50917	1.7492	3.26914	0.740654	6.55876	3.279e-09	7.71721e-08	10.7822
TE_LTR75B	2.28213	1.59105	2.97322	1.678	6.55994	3.26136e-09	7.68772e-08	10.7675
SYTL4	-3.07646	-4.01181	-2.14111	0.0522762	-6.53382	3.67216e-09	8.58874e-08	10.7051
PTK2	1.52659	1.06571	1.98747	5.25589	6.58	2.97718e-09	7.11209e-08	10.7047
STK31	1.81857	1.26973	2.36741	5.40765	6.58229	2.94629e-09	7.06687e-08	10.7035
EIF2S3	2.02637	1.41187	2.64088	2.81697	6.55063	3.40227e-09	7.9948e-08	10.6931
ABCG4	-3.50637	-4.57294	-2.4398	0.601766	-6.53066	3.72511e-09	8.69905e-08	10.6903
SCIN	-3.5345	-4.60969	-2.4593	-0.346697	-6.53023	3.73238e-09	8.70251e-08	10.6903
IPCEF1	-3.36359	-4.39118	-2.33599	-0.870063	-6.50235	4.23535e-09	9.78425e-08	10.5698
TSC22D1	1.28356	0.895456	1.67166	6.67215	6.56993	3.11658e-09	7.41618e-08	10.5675
FAM9B	2.71343	1.88581	3.54105	1.90557	6.51294	4.03689e-09	9.35452e-08	10.5525
FBXL7	1.81081	1.26079	2.36084	5.31039	6.54005	3.56984e-09	8.37547e-08	10.519
FBXO21	2.14552	1.49146	2.79957	3.28794	6.51639	3.97424e-09	9.22355e-08	10.5165
PPAT	1.83834	1.27904	2.39763	4.61674	6.52941	3.74632e-09	8.72149e-08	10.5107
SPTLC1P2	-3.09162	-4.0382	-2.14504	-1.60494	-6.48811	4.51757e-09	1.03883e-07	10.5085
ANO8	-3.24522	-4.2392	-2.25123	-0.753124	-6.48564	4.56844e-09	1.04648e-07	10.4973
GLDC	-3.08855	-4.03517	-2.14194	-0.427921	-6.48145	4.65585e-09	1.06251e-07	10.4788
COMMD9	2.02816	1.41066	2.64566	5.41266	6.5246	3.829e-09	8.9002e-08	10.4609
SHISA9	2.41717	1.67803	3.1563	2.32544	6.49638	4.35152e-09	1.00372e-07	10.4598
BCDIN3D	-2.81947	-3.68456	-1.95438	-0.868991	-6.47436	4.80786e-09	1.09058e-07	10.4482
DLGAP4	2.02423	1.40899	2.63946	6.60426	6.53598	3.63637e-09	8.51828e-08	10.4395
MAPK8IP2	-3.7445	-4.89412	-2.59487	1.3223	-6.47033	4.89628e-09	1.10896e-07	10.425
CPOX	2.84	1.96996	3.71005	2.24579	6.48434	4.59534e-09	1.05029e-07	10.397
MECOM	-3.68064	-4.8121	-2.54919	1.40094	-6.46213	5.08134e-09	1.14228e-07	10.3866
MTCO1P43	-3.11391	-4.07201	-2.15581	-0.877354	-6.45633	5.21629e-09	1.16258e-07	10.3704
FAM173A	-3.54568	-4.63647	-2.45488	0.912307	-6.45723	5.195e-09	1.16089e-07	10.3684
ITGA11	2.2583	1.56734	2.94925	4.36532	6.49261	4.4266e-09	1.01947e-07	10.3675
RERG	2.43536	1.68877	3.18195	3.07095	6.47994	4.68781e-09	1.06818e-07	10.3647
LPP	-3.13553	-4.10029	-2.17077	1.60052	-6.45625	5.21802e-09	1.16258e-07	10.3605
CEBPB	-3.19103	-4.17246	-2.2096	2.22711	-6.45893	5.15531e-09	1.15373e-07	10.3586
AGR2	-3.41586	-4.46729	-2.36443	-0.236358	-6.4537	5.27868e-09	1.17262e-07	10.3578
ERGIC3	1.72039	1.19548	2.2453	5.88433	6.51077	4.07685e-09	9.43258e-08	10.354
SLC6A9	-3.56112	-4.6562	-2.46604	3.21755	-6.45996	5.13138e-09	1.1518e-07	10.3524
KDELR3	2.57741	1.78535	3.36946	1.67158	6.46426	5.03248e-09	1.13468e-07	10.3449
GABRR3	-3.84807	-5.03423	-2.66191	0.917451	-6.4445	5.50273e-09	1.21879e-07	10.3156
NONO	1.51614	1.05188	1.98039	4.82238	6.48739	4.53241e-09	1.04066e-07	10.3142
GRIK2	1.89596	1.31455	2.47737	4.33874	6.47792	4.73093e-09	1.07637e-07	10.3051
RFC3	2.20421	1.52725	2.88116	3.5287	6.46818	4.94412e-09	1.11811e-07	10.2954
SMAD4	1.90425	1.32098	2.48752	5.01466	6.48548	4.5717e-09	1.04648e-07	10.2877
RRAGB	1.79831	1.24568	2.35093	3.52767	6.46431	5.03146e-09	1.13468e-07	10.2788
CDC23	1.6222	1.12329	2.12111	3.20964	6.45907	5.15195e-09	1.15373e-07	10.2714
ACR	-3.04387	-3.98432	-2.10342	-1.90821	-6.42955	5.88722e-09	1.29631e-07	10.2551
SCARB1	2.48655	1.72395	3.24914	5.23893	6.47728	4.7447e-09	1.07788e-07	10.2549
DHX9	2.23548	1.54752	2.92344	4.0188	6.45499	5.24783e-09	1.16749e-07	10.2144
AC022239.1	2.80783	1.93988	3.67577	0.273988	6.42638	5.97206e-09	1.31307e-07	10.212
LIPC-AS1	-2.82884	-3.70393	-1.95375	1.30024	-6.42162	6.10176e-09	1.33767e-07	10.2119
FNTB	-1.87497	-2.4512	-1.29874	6.28855	-6.4638	5.04296e-09	1.13535e-07	10.1971
GSTM2	3.00461	2.07383	3.9354	-0.424097	6.41254	6.35684e-09	1.38351e-07	10.1619
LINC00354	-3.39026	-4.44211	-2.33842	-0.326439	-6.40282	6.64166e-09	1.43718e-07	10.1385
SYNE1	-2.97626	-3.89837	-2.05415	3.60163	-6.41177	6.37899e-09	1.38509e-07	10.132
EGLN3	-3.19346	-4.18434	-2.20258	1.5048	-6.40224	6.65913e-09	1.43889e-07	10.1255
SPINK2	2.16974	1.4996	2.83988	3.38774	6.43178	5.82802e-09	1.28516e-07	10.124
FZD4	-3.06712	-4.01968	-2.11457	0.554132	-6.39631	6.8394e-09	1.4694e-07	10.1066
CYLC1	3.44221	2.37353	4.51088	-0.748874	6.39853	6.77133e-09	1.45894e-07	10.1005
AL357518.1	-3.09894	-4.06188	-2.13599	-0.75993	-6.39296	6.94353e-09	1.48782e-07	10.0967
M1AP	2.16793	1.49688	2.83898	3.26656	6.41769	6.21091e-09	1.35764e-07	10.0839
WDR97	-3.28372	-4.30506	-2.26237	-0.750233	-6.3868	7.13882e-09	1.52285e-07	10.0704
PI4KA	2.0666	1.42845	2.70474	4.85455	6.43319	5.79106e-09	1.27888e-07	10.0697
SBF2	1.93307	1.33441	2.53173	3.58953	6.41438	6.30421e-09	1.37404e-07	10.0605
KCNH7	-3.60615	-4.72816	-2.48414	-0.0211606	-6.38464	7.20858e-09	1.53292e-07	10.0592
LINC01894	2.9368	2.02382	3.84978	0.0208769	6.39005	7.03509e-09	1.50285e-07	10.0588
HCN4	-3.2573	-4.27135	-2.24325	0.919627	-6.381	7.32792e-09	1.55218e-07	10.0402
CUL3	2.1212	1.46399	2.77841	4.03221	6.41165	6.38251e-09	1.38509e-07	10.0373
WFIKKN2	3.11317	2.14633	4.08002	1.97779	6.39641	6.83627e-09	1.4694e-07	10.0344
MEST	1.65166	1.142	2.16131	5.93173	6.43771	5.67409e-09	1.25489e-07	10.0265
TMEM132B	-2.87511	-3.76851	-1.98171	4.96679	-6.39291	6.94495e-09	1.48782e-07	10.0063
STAT1	1.74929	1.20801	2.29057	5.14058	6.41989	6.14947e-09	1.34617e-07	9.99843
FRRS1L	-2.93055	-3.84481	-2.01629	-0.359882	-6.36749	7.78726e-09	1.64253e-07	9.98548
LINC00885	-3.33336	-4.37365	-2.29306	-0.48263	-6.36525	7.86605e-09	1.65683e-07	9.97674
DPM2	2.32663	1.60437	3.04889	4.27626	6.39917	6.75179e-09	1.45682e-07	9.97075
BEAN1	-3.39748	-4.45795	-2.337	0.455071	-6.36424	7.90201e-09	1.66208e-07	9.97062
TMSB4X	-1.47074	-1.92546	-1.01602	7.11095	-6.42511	6.00624e-09	1.31866e-07	9.95387
AC013652.1	1.96129	1.35071	2.57186	3.32031	6.38103	7.32675e-09	1.55218e-07	9.9211
SOD1	1.23411	0.853796	1.61443	8.54179	6.44611	5.46291e-09	1.21175e-07	9.91725
MYO1E	1.51111	1.04249	1.97972	5.7412	6.40569	6.55612e-09	1.42071e-07	9.90705
ZNF845	2.59517	1.78498	3.40536	1.84038	6.36309	7.94295e-09	1.66835e-07	9.90279
CRISPLD1	2.07377	1.42926	2.71829	4.40397	6.39171	6.98263e-09	1.49377e-07	9.89893
POMGNT1	-2.53691	-3.33006	-1.74376	2.76712	-6.35392	8.27741e-09	1.72895e-07	9.89382
PEX19	1.73233	1.19332	2.27135	4.39158	6.3844	7.2166e-09	1.53292e-07	9.8859
COG6	2.17825	1.49909	2.85742	3.35634	6.37125	7.65659e-09	1.61724e-07	9.88261
PPP2CB	2.04232	1.40685	2.67778	4.16126	6.38441	7.21599e-09	1.53292e-07	9.8785
VPS52	2.89582	1.99002	3.80161	1.40111	6.35084	8.39276e-09	1.75061e-07	9.85991
CEP170B	-2.83035	-3.7163	-1.94439	2.93067	-6.34627	8.56729e-09	1.78454e-07	9.85921
JKAMP	2.31585	1.59207	3.03963	2.9449	6.35614	8.19543e-09	1.7142e-07	9.82985
SUZ12	2.66695	1.83345	3.50045	2.51544	6.35621	8.1926e-09	1.7142e-07	9.82786
FGD4	-2.88496	-3.78909	-1.98082	3.1472	-6.33863	8.86653e-09	1.83724e-07	9.8168
ACTL6A	2.13055	1.46669	2.79441	5.25022	6.37538	7.51564e-09	1.5897e-07	9.80021
ANKH	1.2721	0.878304	1.66589	8.56861	6.41716	6.22581e-09	1.35892e-07	9.79143
NAV3	-3.20599	-4.21403	-2.19795	1.48067	-6.31791	9.7311e-09	1.99926e-07	9.76235
CACNG7	-3.17216	-4.17006	-2.17426	-1.04179	-6.31474	9.87016e-09	2.02231e-07	9.76101
DMRTC2	-3.95959	-5.20448	-2.71469	2.07478	-6.31839	9.70999e-09	1.99926e-07	9.75804
BEND5	3.58757	2.4602	4.71493	-0.0758457	6.32159	9.5715e-09	1.97456e-07	9.74984
SDHAF3	2.19873	1.50965	2.88781	3.45059	6.33856	8.86916e-09	1.83724e-07	9.7345
GALR2	-3.02444	-3.97687	-2.07201	-0.874527	-6.30813	1.01675e-08	2.07756e-07	9.73234
PMEL	-3.60267	-4.737	-2.46834	1.89585	-6.3092	1.0119e-08	2.07046e-07	9.72281
COX11	1.87886	1.29018	2.46755	4.24545	6.34023	8.80289e-09	1.82854e-07	9.7026
CCDC78	-3.19114	-4.19722	-2.18507	-1.17843	-6.30093	1.05013e-08	2.13996e-07	9.70216
ARHGAP26-AS1	-3.15032	-4.1444	-2.15624	-0.981824	-6.29539	1.07654e-08	2.1834e-07	9.67755
TMTC4	2.31978	1.59041	3.04915	2.62433	6.31816	9.7201e-09	1.99926e-07	9.67249
TPO	2.41813	1.6607	3.17555	5.15681	6.34205	8.73133e-09	1.81619e-07	9.66897
MAN1B1	2.6227	1.7997	3.44571	4.0537	6.33049	9.19656e-09	1.90244e-07	9.66346
PCSK9	-3.24294	-4.26669	-2.21919	0.827368	-6.29266	1.08976e-08	2.20577e-07	9.65815
AATF	1.60078	1.09795	2.10361	5.53184	6.3241	9.46414e-09	1.9551e-07	9.58263
EIF3L	2.9307	2.00739	3.85401	3.93816	6.30543	1.02916e-08	2.10007e-07	9.57504
FYTTD1	2.0236	1.38535	2.66185	3.34756	6.29832	1.06247e-08	2.15925e-07	9.56009
POLRMTP1	2.7497	1.87933	3.62008	0.379792	6.2758	1.1753e-08	2.36935e-07	9.55827
SYTL3	1.93626	1.33173	2.54079	8.6043	6.36257	7.96163e-09	1.66994e-07	9.55701
DOK6	-3.07904	-4.05509	-2.103	-0.975656	-6.26664	1.22448e-08	2.45533e-07	9.55338
AC008568.1	2.68784	1.83601	3.53967	-0.978275	6.26817	1.2161e-08	2.44179e-07	9.54612
CDK6	3.18246	2.17432	4.19061	-0.202324	6.27091	1.20131e-08	2.41531e-07	9.54275
BDH1	-3.69049	-4.86057	-2.52042	1.63883	-6.26555	1.23044e-08	2.46399e-07	9.53751
CAPRIN1	1.60505	1.10019	2.10991	5.75131	6.31551	9.8364e-09	2.01814e-07	9.51005
FERMT1	-3.11323	-4.10217	-2.12429	0.0233601	-6.25362	1.29792e-08	2.58194e-07	9.49633
GPM6A	-3.00766	-3.96375	-2.05158	-0.889169	-6.24916	1.32403e-08	2.62347e-07	9.47839
HNRNPA1P8	-3.56288	-4.6943	-2.43147	3.74911	-6.25563	1.28628e-08	2.56217e-07	9.45826
RLN1	-3.187	-4.2008	-2.1732	0.541738	-6.24479	1.35018e-08	2.67176e-07	9.45669
DOCK2	2.1606	1.47881	2.8424	5.14495	6.29524	1.07726e-08	2.1834e-07	9.45306
TTC39A	1.88848	1.29149	2.48546	4.53215	6.284	1.13291e-08	2.29002e-07	9.43983
AP000843.1	-2.82435	-3.72362	-1.92508	-1.27128	-6.23904	1.38531e-08	2.7305e-07	9.4374
NALCN-AS1	-2.66165	-3.50891	-1.81439	0.624186	-6.24059	1.37577e-08	2.71882e-07	9.43379
AC004825.2	-2.7191	-3.58521	-1.85299	-0.990576	-6.23652	1.40104e-08	2.75788e-07	9.42563
WDSUB1	2.10021	1.4358	2.76462	4.47914	6.27939	1.15655e-08	2.33467e-07	9.42236
RSPH14	-3.75849	-4.95607	-2.5609	1.08005	-6.23442	1.41419e-08	2.78014e-07	9.40768
AC060834.2	2.40635	1.64155	3.17116	2.3252	6.25027	1.31749e-08	2.61395e-07	9.39939
ZNF747	-3.15966	-4.16681	-2.15251	1.60775	-6.23214	1.42871e-08	2.79044e-07	9.39308
IRF4	3.43364	2.33932	4.52796	-0.562221	6.23305	1.42291e-08	2.78658e-07	9.38518
NMRK1	-3.17048	-4.1819	-2.15905	-0.109497	-6.22703	1.46168e-08	2.84744e-07	9.38246
ARFGEF1	1.76814	1.20826	2.32803	4.74241	6.27351	1.1874e-08	2.39054e-07	9.38138
HIST1H2BK	2.75134	1.88381	3.61888	6.83865	6.3001	1.05405e-08	2.14503e-07	9.36974
BLCAP	-1.94796	-2.5656	-1.33031	5.72043	-6.26513	1.23277e-08	2.46537e-07	9.36668
GCNT2	3.03726	2.06846	4.00607	0.173782	6.2278	1.45666e-08	2.84134e-07	9.34998
COPB1	1.89946	1.29699	2.50193	4.7681	6.26304	1.24433e-08	2.4852e-07	9.32542
AC007922.3	-2.97778	-3.93032	-2.02524	-0.917951	-6.21013	1.57618e-08	3.039e-07	9.31343
LINC02522	3.14446	2.13954	4.14938	-0.461495	6.21591	1.53604e-08	2.97303e-07	9.30829
TOMM40L	-3.23697	-4.2733	-2.20063	-0.270037	-6.20481	1.61405e-08	3.08826e-07	9.28885
LIG4	-2.74106	-3.61911	-1.86302	-0.810064	-6.20143	1.63852e-08	3.12711e-07	9.27521
LSM1	2.4189	1.64642	3.19137	2.28797	6.22044	1.5053e-08	2.92106e-07	9.26964
ATRAID	-2.40531	-3.1719	-1.63873	5.06286	-6.23303	1.42303e-08	2.78658e-07	9.26885
TDRKH	1.52031	1.03774	2.00287	5.53826	6.25844	1.27024e-08	2.53358e-07	9.26825
BCOR	2.97529	2.02297	3.9276	-0.213773	6.20637	1.60287e-08	3.07862e-07	9.26799
C15orf48	2.52002	1.7135	3.32654	0.472399	6.20694	1.59874e-08	3.07462e-07	9.25792
CPVL	2.18737	1.49031	2.88444	3.7746	6.23359	1.41947e-08	2.78658e-07	9.25152
TMEM252	-3.6422	-4.80913	-2.47526	2.23483	-6.20022	1.64739e-08	3.14007e-07	9.25122
SUPT20HL2	-3.5696	-4.71476	-2.42443	0.87054	-6.19212	1.70801e-08	3.23287e-07	9.22634
TE_MER129	-3.07626	-4.06369	-2.08882	1.12142	-6.18876	1.73377e-08	3.26743e-07	9.21241
PDCD11	2.38266	1.62115	3.14417	3.2853	6.21549	1.53894e-08	2.97483e-07	9.21068
RASGRF1	-2.65505	-3.50386	-1.80625	4.85464	-6.21374	1.55101e-08	2.9943e-07	9.20892
BCL2L12	-3.15819	-4.16919	-2.1472	4.36521	-6.20556	1.60862e-08	3.08328e-07	9.20831
LNX2	2.0185	1.3744	2.66261	4.11815	6.22533	1.47283e-08	2.86545e-07	9.2002
CYFIP2	2.10248	1.43234	2.77262	4.86286	6.23239	1.4271e-08	2.79044e-07	9.19852
PIR	3.03859	2.06376	4.01343	0.505606	6.19199	1.70898e-08	3.23287e-07	9.19037
CNTNAP2	1.32146	0.901576	1.74134	6.49938	6.25198	1.30749e-08	2.59753e-07	9.17455
AL353597.2	-3.30569	-4.36834	-2.24304	0.996332	-6.17962	1.8058e-08	3.37713e-07	9.1725
LRRN4	-3.11075	-4.1109	-2.1106	1.621	-6.1786	1.81404e-08	3.38478e-07	9.16582
KCNQ2	-3.5549	-4.69756	-2.41224	2.11847	-6.18014	1.80158e-08	3.37409e-07	9.1651
AC092326.2	-2.79237	-3.69112	-1.89361	-1.40005	-6.17194	1.86861e-08	3.47368e-07	9.15174
TMEM38A	-3.04172	-4.02091	-2.06254	-1.23497	-6.17084	1.87773e-08	3.48203e-07	9.14682
IGSF22	-2.91399	-3.85198	-1.976	-0.33501	-6.17133	1.87368e-08	3.47881e-07	9.14633
FZD7	2.9295	1.98775	3.87126	-0.000539153	6.17938	1.80769e-08	3.37713e-07	9.14534
CEP295NL	-3.41961	-4.52057	-2.31865	-0.984787	-6.17014	1.88366e-08	3.48872e-07	9.14354
DNAAF2	2.49106	1.69234	3.28978	2.9464	6.19553	1.68224e-08	3.19435e-07	9.13685
MAP7	1.48455	1.01079	1.9583	5.45118	6.22485	1.47595e-08	2.8678e-07	9.12557
AHCYL2	-2.79261	-3.69091	-1.89431	2.80746	-6.17559	1.83849e-08	3.42439e-07	9.12369
DSCR9	-3.29511	-4.35718	-2.23303	-1.28166	-6.16315	1.94312e-08	3.5812e-07	9.11439
NRBF2	1.94532	1.3219	2.56874	3.54137	6.19867	1.65885e-08	3.15391e-07	9.11257
YY1AP1	3.12918	2.12501	4.13336	3.12308	6.19029	1.72196e-08	3.25046e-07	9.10799
ZBTB37	-3.04572	-4.027	-2.06444	1.74777	-6.16575	1.92078e-08	3.55308e-07	9.10437
VEGFB	2.58921	1.75879	3.41964	3.47492	6.1938	1.69527e-08	3.21503e-07	9.09471
FAM178B	2.42385	1.64477	3.20293	2.62022	6.18038	1.79967e-08	3.37409e-07	9.08429
NR2C1	1.62155	1.10334	2.13975	5.59829	6.21603	1.53521e-08	2.97303e-07	9.08134
TDRD5	1.84174	1.25156	2.43191	4.30641	6.19924	1.65465e-08	3.14991e-07	9.07069
FOSB	-3.08295	-4.07706	-2.08884	2.45968	-6.16059	1.96541e-08	3.61784e-07	9.06964
AP002761.3	-3.17386	-4.19859	-2.14912	-0.772362	-6.15268	2.03581e-08	3.71927e-07	9.06839
AL135925.1	-2.95735	-3.91222	-2.00248	-0.894041	-6.15245	2.03782e-08	3.71927e-07	9.06781
AC020637.1	-2.96569	-3.92414	-2.00725	-0.447482	-6.14678	2.08982e-08	3.80495e-07	9.04174
TECPR2	-3.03648	-4.01509	-2.05788	3.96402	-6.16386	1.937e-08	3.57429e-07	9.04129
SAP18	1.259	0.858157	1.65984	7.92063	6.23937	1.3833e-08	2.73011e-07	9.03706
COPRS	-1.82231	-2.4071	-1.23751	5.35352	-6.19021	1.7226e-08	3.25046e-07	9.03611
WASF1	1.90596	1.29551	2.5164	5.33423	6.20236	1.63177e-08	3.11819e-07	9.03516
TMC2	-3.09702	-4.09837	-2.09567	-1.03724	-6.14397	2.11609e-08	3.84811e-07	9.03229
NR4A1	3.30535	2.2394	4.37129	1.50326	6.15986	1.97178e-08	3.62513e-07	9.01912
CCND2	-2.25951	-2.9877	-1.53132	4.20023	-6.16394	1.93636e-08	3.57429e-07	9.01023
PFN2	1.72406	1.17234	2.27578	6.07313	6.20761	1.594e-08	3.06942e-07	9.00143
MAP1B	2.71777	1.84076	3.59477	2.25615	6.156	2.00595e-08	3.67448e-07	8.9886
CNGB3	-3.00426	-3.97746	-2.03106	-0.377348	-6.13233	2.22841e-08	4.01355e-07	8.98077
SPG21	1.27621	0.867663	1.68475	6.62743	6.20546	1.6094e-08	3.08328e-07	8.97499
ASGR2	2.88287	1.95269	3.81305	2.96327	6.1567	1.99974e-08	3.66757e-07	8.96415
PDLIM4	3.21924	2.17687	4.2616	0.160699	6.13514	2.20081e-08	3.97334e-07	8.94863
TVP23B	2.2291	1.50959	2.94861	3.37444	6.15438	2.02042e-08	3.69648e-07	8.94708
TEX19	-3.32966	-4.41018	-2.24913	-1.57971	-6.12146	2.33863e-08	4.18698e-07	8.93801
SSH3	-2.88478	-3.82084	-1.94872	-0.451489	-6.12208	2.33221e-08	4.18545e-07	8.93795
SH3BP4	-3.07485	-4.07303	-2.07667	0.969565	-6.11936	2.36051e-08	4.21613e-07	8.91838
TXNRD1	1.53309	1.03992	2.02625	5.2764	6.17543	1.83982e-08	3.42439e-07	8.90423
DOCK1	1.81563	1.23001	2.40125	4.43041	6.1589	1.98027e-08	3.6363e-07	8.90144
MARCH3	2.46215	1.66501	3.25928	2.31901	6.13583	2.19403e-08	3.96586e-07	8.89801
HPF1	-1.70472	-2.25261	-1.15684	7.24942	-6.18095	1.79516e-08	3.37047e-07	8.89361
RAB15	-3.25821	-4.3164	-2.20001	2.01578	-6.1165	2.39061e-08	4.25976e-07	8.88991
AL023754.1	-3.05308	-4.04603	-2.06012	-1.41165	-6.10797	2.48277e-08	4.41352e-07	8.88065
MANBAL	1.95934	1.32562	2.59306	3.61824	6.14189	2.13582e-08	3.87462e-07	8.87463
CCDC115	3.07022	2.07637	4.06407	3.24225	6.13674	2.18517e-08	3.95936e-07	8.87234
ZFR2	-2.82308	-3.74136	-1.90479	0.432118	-6.10707	2.4927e-08	4.42072e-07	8.86691
TE_LTR17	-1.22182	-1.6143	-0.82934	7.53333	-6.18415	1.7697e-08	3.32681e-07	8.86583
PIAS1	1.52543	1.03549	2.01537	7.17622	6.18498	1.7632e-08	3.31874e-07	8.86309
FAM160A1	-3.15251	-4.17832	-2.1267	1.01368	-6.10489	2.51693e-08	4.45844e-07	8.8556
CCNY	1.55387	1.05205	2.0557	4.918	6.15112	2.04997e-08	3.73691e-07	8.84259
POMC	-3.12967	-4.14904	-2.11031	-1.20705	-6.09901	2.58338e-08	4.5603e-07	8.84227
RASA1	1.9905	1.34606	2.63493	4.06599	6.13584	2.194e-08	3.96586e-07	8.82579
TIGIT	-3.26151	-4.32474	-2.19829	0.657621	-6.09373	2.64456e-08	4.65709e-07	8.81359
AC093390.2	-3.14649	-4.17281	-2.12017	-1.0491	-6.09024	2.68584e-08	4.71323e-07	8.80486
TGM7	-3.62229	-4.80225	-2.44234	3.13649	-6.09829	2.59172e-08	4.56939e-07	8.79998
SENP2	1.74989	1.18306	2.31671	4.34522	6.13265	2.22526e-08	4.01268e-07	8.79918
PHB	2.56442	1.73336	3.39548	4.40245	6.12981	2.25351e-08	4.0539e-07	8.79022
FAM234B	2.14273	1.44698	2.83847	3.05586	6.11798	2.37501e-08	4.23698e-07	8.78654
RWDD2B	-2.81649	-3.73603	-1.89694	0.0516579	-6.08449	2.75504e-08	4.8234e-07	8.77573
AP001476.3	2.94086	1.98207	3.89965	0.256787	6.09313	2.65166e-08	4.66412e-07	8.7721
BUD23	1.83711	1.2415	2.43273	5.14157	6.12715	2.28029e-08	4.09717e-07	8.75022
AC008736.1	-2.93931	-3.9009	-1.97773	-1.21834	-6.07221	2.90891e-08	5.07164e-07	8.72884
U91319.1	2.51845	1.69468	3.34223	-0.928864	6.07317	2.89663e-08	5.05952e-07	8.7153
SRP54	1.70982	1.15499	2.26465	5.03189	6.12178	2.33527e-08	4.18595e-07	8.70923
SLC43A2	-3.5728	-4.74165	-2.40394	2.37738	-6.07209	2.9105e-08	5.07164e-07	8.70614
DDX11L1	-2.93788	-3.89956	-1.97619	0.422652	-6.06864	2.95529e-08	5.13811e-07	8.70575
RIOX1	-2.8994	-3.84874	-1.95005	1.55981	-6.06698	2.97705e-08	5.16996e-07	8.68848
C12orf10	2.48315	1.6746	3.29171	3.67999	6.10074	2.56369e-08	4.53591e-07	8.68739
MSH6	1.86612	1.25912	2.47312	4.50982	6.10717	2.49159e-08	4.42072e-07	8.68017
TKTL1	2.34824	1.58531	3.11117	4.611	6.11429	2.41419e-08	4.29669e-07	8.66844
SARAF	1.48439	1.00254	1.96623	5.56607	6.11966	2.35739e-08	4.21555e-07	8.66275
MIDN	-2.81334	-3.73523	-1.89144	2.23087	-6.06221	3.04045e-08	5.27398e-07	8.6588
FOCAD	1.72267	1.16101	2.28432	3.8692	6.09285	2.65492e-08	4.66441e-07	8.65361
MYO18B	2.56358	1.72727	3.3999	3.66798	6.08928	2.69722e-08	4.72768e-07	8.63656
KCNQ1-AS1	1.443	0.976343	1.90965	7.39059	6.14272	2.12788e-08	3.86487e-07	8.63145
TSHZ3	3.02228	2.03119	4.01337	0.231973	6.05774	3.10123e-08	5.3732e-07	8.61939
AC025277.1	-3.11627	-4.14001	-2.09253	-0.39843	-6.04694	3.25285e-08	5.61005e-07	8.61857
MYH3	2.64663	1.78146	3.5118	2.88044	6.07688	2.84943e-08	4.98286e-07	8.60685
RSPH1	-3.00953	-3.99885	-2.0202	-1.09625	-6.04296	3.31055e-08	5.69649e-07	8.60528
AL138725.1	-2.85394	-3.79221	-1.91566	-1.75208	-6.04229	3.32024e-08	5.70663e-07	8.60399
AL023802.1	3.04814	2.04829	4.048	0.421352	6.05604	3.12463e-08	5.4013e-07	8.6014
FAM90A28P	3.86245	2.59462	5.13028	-0.471502	6.05189	3.18241e-08	5.49486e-07	8.59983
GOLGA2P9	-3.04536	-4.04703	-2.04369	-1.55527	-6.03953	3.36105e-08	5.75705e-07	8.59191
SH3GL2	1.81699	1.22518	2.4088	5.19799	6.099	2.58353e-08	4.5603e-07	8.58294
MAMDC2	2.83974	1.9052	3.77428	0.124004	6.03629	3.40943e-08	5.83327e-07	8.53943
FUT10	-2.95477	-3.92821	-1.98132	1.26723	-6.02977	3.50897e-08	5.98995e-07	8.53511
BNC2	1.87358	1.25908	2.48808	3.2939	6.05676	3.11465e-08	5.39025e-07	8.5161
AC005332.6	2.31598	1.55375	3.07822	1.36195	6.03582	3.41658e-08	5.83885e-07	8.50742
BOK-AS1	-2.94866	-3.92263	-1.97468	-0.713906	-6.01404	3.76115e-08	6.37706e-07	8.4793
DEFA1B	2.98568	1.9998	3.97155	-0.916231	6.01604	3.728e-08	6.33508e-07	8.46859
AC010976.2	-2.88135	-3.83573	-1.92697	-1.52794	-5.99743	4.04668e-08	6.79977e-07	8.41452
LINC02092	-2.78107	-3.70266	-1.85947	-1.30826	-5.99463	4.09693e-08	6.86121e-07	8.40213
RBPJ	1.37443	0.92476	1.82409	6.58695	6.07184	2.91369e-08	5.07164e-07	8.40104
SPINK8	-2.92065	-3.88891	-1.9524	-1.1145	-5.99211	4.14256e-08	6.92221e-07	8.39076
PGRMC1	2.60216	1.74132	3.46301	0.893112	6.00483	3.91686e-08	6.6186e-07	8.3844
NECAP1	1.64756	1.10576	2.18936	4.66852	6.04077	3.34261e-08	5.73199e-07	8.36521
CERK	2.05942	1.37917	2.73967	2.64923	6.01403	3.76119e-08	6.37706e-07	8.35675
CCDC87	-3.05376	-4.06768	-2.03985	-0.610138	-5.98307	4.31065e-08	7.13178e-07	8.35155
TMC3	-2.66853	-3.55423	-1.78282	0.860598	-5.98513	4.27189e-08	7.08324e-07	8.34993
MLPH	-3.929	-5.23208	-2.62591	2.65266	-5.98962	4.18825e-08	6.97532e-07	8.34191
ATP6V1A	2.59874	1.73862	3.45886	1.90687	6.00198	3.96644e-08	6.67988e-07	8.33609
ZNHIT1	-2.78792	-3.7107	-1.86515	4.21941	-6.0017	3.97132e-08	6.68061e-07	8.3306
SLC44A2	-2.97657	-3.96547	-1.98767	0.406571	-5.97936	4.38174e-08	7.24142e-07	8.32743
SOWAHA	2.81588	1.88206	3.7497	0.446026	5.99019	4.1778e-08	6.96856e-07	8.32598
SFRP1	3.33249	2.22698	4.438	0.292352	5.98821	4.21439e-08	7.01108e-07	8.3218
ZNF57	1.68523	1.13134	2.23913	5.90266	6.04399	3.29549e-08	5.67707e-07	8.30859
AP2A2	1.62059	1.08774	2.15343	6.35377	6.04174	3.32841e-08	5.71416e-07	8.30105
NOCT	-2.64153	-3.52083	-1.76224	-0.816744	-5.96777	4.61065e-08	7.57809e-07	8.28762
TRBV20-1	-2.69359	-3.59045	-1.79673	-1.71232	-5.96617	4.64319e-08	7.60526e-07	8.28399
MRC2	-3.12652	-4.1673	-2.08573	0.601409	-5.96748	4.61658e-08	7.57956e-07	8.28081
PEX1	2.14328	1.43307	2.8535	2.92396	5.99486	4.09265e-08	6.86121e-07	8.27536
NHS	2.42436	1.61944	3.22928	1.47841	5.9832	4.30821e-08	7.13178e-07	8.27339
SCRIB	-2.71115	-3.61212	-1.81017	3.24041	-5.97762	4.41529e-08	7.28887e-07	8.27198
NLGN2	-2.91704	-3.88837	-1.9457	0.625343	-5.96572	4.65246e-08	7.60526e-07	8.27125
ATP7B	-3.38599	-4.51345	-2.25853	1.06189	-5.96587	4.64943e-08	7.60526e-07	8.26821
NAALADL2	1.93321	1.2921	2.57432	2.95933	5.99009	4.17956e-08	6.96856e-07	8.25381
TTC17	1.91218	1.27973	2.54463	4.49178	6.00612	3.89468e-08	6.58853e-07	8.24367
B3GAT1	-3.33332	-4.44447	-2.22216	1.0514	-5.95925	4.78667e-08	7.79921e-07	8.24161
LINC00337	-3.25802	-4.34455	-2.1715	-0.539871	-5.95666	4.84139e-08	7.86281e-07	8.24
TMEM8A	-3.03886	-4.05083	-2.02688	2.78213	-5.96529	4.66124e-08	7.61134e-07	8.2358
SCAND1	-3.68971	-4.91988	-2.45954	1.75371	-5.95822	4.80834e-08	7.82604e-07	8.233
LXN	3.47502	2.31811	4.63194	0.00801287	5.96689	4.62864e-08	7.59107e-07	8.23221
CHN1	1.84649	1.23462	2.45835	4.05277	5.99488	4.09233e-08	6.86121e-07	8.2134
DIP2C	1.55125	1.03938	2.06311	6.08187	6.02026	3.65931e-08	6.23243e-07	8.21074
COL12A1	-3.54266	-4.72485	-2.36046	2.02272	-5.95292	4.92155e-08	7.98438e-07	8.20311
MYBPC2	2.24591	1.50284	2.98897	4.95592	6.0042	3.92786e-08	6.62974e-07	8.20091
HMCES	1.60822	1.07773	2.13871	6.59691	6.02219	3.62838e-08	6.18676e-07	8.18713
GNG4	1.95395	1.30638	2.60153	4.30899	5.99394	4.10939e-08	6.87443e-07	8.1841
CYB5RL	-2.67782	-3.57396	-1.78168	-1.31495	-5.93602	5.3005e-08	8.55303e-07	8.15651
TMEM140	-2.81111	-3.75205	-1.87017	-1.0223	-5.9348	5.32903e-08	8.58985e-07	8.15048
ZNF805	-2.88929	-3.85659	-1.92199	1.04179	-5.93362	5.35657e-08	8.61625e-07	8.13373
IQCB2P	-2.78896	-3.72321	-1.85471	-1.47852	-5.93021	5.43734e-08	8.70843e-07	8.13275
UBAP2	1.35269	0.906265	1.79912	7.07577	6.01919	3.67662e-08	6.25483e-07	8.13
BCL9L	-3.00782	-4.01531	-2.00033	0.161235	-5.93064	5.42716e-08	8.70411e-07	8.1279
LINC01252	-2.17994	-2.90798	-1.4519	3.62831	-5.94812	5.02649e-08	8.13708e-07	8.12353
MX2	-2.80926	-3.75012	-1.8684	1.18148	-5.9314	5.40905e-08	8.69089e-07	8.11899
ZNF792	-2.91701	-3.89473	-1.9393	-0.786823	-5.92675	5.5204e-08	8.83205e-07	8.11589
MINDY4B	-2.78535	-3.71834	-1.85237	1.41537	-5.93056	5.42886e-08	8.70411e-07	8.10728
AP002852.1	-2.72608	-3.64048	-1.81167	-1.67221	-5.92226	5.63017e-08	8.96082e-07	8.10016
ZNF295-AS1	-2.98128	-3.9813	-1.98126	-1.25199	-5.9222	5.6316e-08	8.96082e-07	8.09883
ASS1P8	-2.80733	-3.74929	-1.86537	-1.15196	-5.92041	5.67605e-08	9.01394e-07	8.09057
BTN2A1	3.2407	2.15575	4.32565	0.308704	5.93361	5.35687e-08	8.61625e-07	8.08747
RIMS2	-2.76603	-3.6945	-1.83757	-1.23529	-5.91809	5.73391e-08	9.09624e-07	8.08173
COL14A1	-3.00994	-4.02088	-1.999	-0.26419	-5.91455	5.82355e-08	9.19257e-07	8.06283
LCP2	-3.13972	-4.19426	-2.08518	-0.288922	-5.91449	5.8252e-08	9.19257e-07	8.06273
DAB1	-3.04659	-4.06976	-2.02343	0.327698	-5.91505	5.81075e-08	9.18905e-07	8.06218
GALNTL6	-2.96849	-3.96577	-1.97122	-0.6849	-5.91302	5.86268e-08	9.23233e-07	8.05815
DPP6	1.59201	1.06283	2.12119	5.51433	5.9763	4.44107e-08	7.32338e-07	8.05714
SEC13	1.60563	1.07513	2.13613	7.9448	6.01246	3.78737e-08	6.41422e-07	8.05457
PLEK2	-2.11142	-2.81349	-1.40935	6.79184	-5.9743	4.48035e-08	7.38006e-07	8.0469
GPR158	1.91893	1.27961	2.55825	4.98246	5.96255	4.7178e-08	7.69534e-07	8.02079
SLC39A13	-2.87655	-3.84468	-1.90841	-0.415256	-5.90235	6.14311e-08	9.64365e-07	8.01242
TUBAP2	-2.18823	-2.92227	-1.4542	3.4149	-5.922	5.63664e-08	8.96082e-07	8.01222
AGBL1	1.69438	1.12739	2.26138	3.05922	5.93639	5.29184e-08	8.54822e-07	8.00627
SBNO1	1.37297	0.917444	1.8285	6.98906	5.98738	4.22966e-08	7.02872e-07	8.00004
SECISBP2	1.33761	0.892371	1.78285	5.95502	5.96797	4.60662e-08	7.57809e-07	7.99288
HRAT92	-2.83803	-3.79429	-1.88177	-0.221072	-5.89562	6.32681e-08	9.90102e-07	7.98195
AL445524.1	-2.73649	-3.65747	-1.81552	2.09995	-5.90252	6.13857e-08	9.64365e-07	7.97582
MLXIPL	-3.3639	-4.49675	-2.23104	2.23474	-5.89873	6.24112e-08	9.7873e-07	7.97193
NFYC	1.65773	1.10763	2.20782	7.67069	5.98638	4.2483e-08	7.0519e-07	7.96782
KLHL21	2.89064	1.91964	3.86164	1.42488	5.91376	5.84373e-08	9.21215e-07	7.96701
TE_MLT1C2	-1.00741	-1.34074	-0.674077	9.48978	-6.00369	3.93663e-08	6.6371e-07	7.95518
OLFML1	-3.05578	-4.08324	-2.02832	3.99772	-5.90808	5.99101e-08	9.42456e-07	7.95056
PIBF1	2.12289	1.41092	2.83486	3.24169	5.92321	5.60663e-08	8.94148e-07	7.94203
BNIP2	1.68517	1.12127	2.24907	4.37096	5.93652	5.28892e-08	8.54822e-07	7.93599
ODF3L2	-3.59101	-4.80322	-2.37881	1.0159	-5.88478	6.63392e-08	1.03386e-06	7.93033
PPP1R7	1.31814	0.878615	1.75767	6.43165	5.95752	4.82308e-08	7.84155e-07	7.92613
FAM86JP	-3.18252	-4.25721	-2.10782	0.344723	-5.88268	6.6951e-08	1.04016e-06	7.92426
MAGED4	2.69757	1.78708	3.60806	-0.386667	5.88556	6.6111e-08	1.03137e-06	7.91066
USP41	2.5946	1.71866	3.47054	-0.326869	5.88416	6.65187e-08	1.03558e-06	7.90879
FBXL15	-3.33515	-4.4597	-2.2106	3.21847	-5.89152	6.44114e-08	1.0059e-06	7.90596
ZFPM1	-2.97427	-3.97941	-1.96913	0.961566	-5.8782	6.82734e-08	1.05743e-06	7.90183
FAM209B	-2.98417	-3.99305	-1.97529	-0.427996	-5.87588	6.89688e-08	1.0671e-06	7.90143
NEFL	2.18207	1.45062	2.91353	4.26153	5.9261	5.53609e-08	8.84775e-07	7.89683
ITGA4	1.53687	1.0238	2.04994	6.11114	5.95043	4.97563e-08	8.06342e-07	7.89592
MIR9-3HG	-2.73138	-3.65537	-1.80739	-1.12394	-5.87227	7.00657e-08	1.08185e-06	7.88964
ARPC3P5	-2.66755	-3.57001	-1.76508	-1.01632	-5.8718	7.02081e-08	1.08293e-06	7.8869
SPATA2	-1.97615	-2.63959	-1.31271	5.3623	-5.91707	5.75953e-08	9.12152e-07	7.88456
RRM2	-1.76644	-2.35948	-1.17339	5.67389	-5.91698	5.76198e-08	9.12152e-07	7.84864
PDIA5	-2.99294	-4.00656	-1.97933	1.34147	-5.86563	7.21271e-08	1.11139e-06	7.84587
BAZ2B	2.46347	1.63109	3.29586	1.71004	5.87912	6.80002e-08	1.05428e-06	7.82447
AL691420.1	-2.79077	-3.73764	-1.8439	1.05784	-5.85494	7.55696e-08	1.15615e-06	7.79896
RSRC2	1.43948	0.956799	1.92217	6.05209	5.92424	5.58144e-08	8.91076e-07	7.79469
IZUMO1R	-4.11403	-5.51123	-2.71683	0.0417616	-5.84924	7.74743e-08	1.18048e-06	7.78994
CCDC110	2.6933	1.77963	3.60697	-0.551761	5.8558	7.52871e-08	1.15417e-06	7.78963
ABCD1	-2.96217	-3.96806	-1.95628	0.645375	-5.8499	7.72493e-08	1.17825e-06	7.78811
AC110056.1	-3.08435	-4.13228	-2.03641	-1.23061	-5.84681	7.82975e-08	1.18701e-06	7.78423
ARHGAP22	-3.34809	-4.48429	-2.2119	2.16165	-5.85376	7.59595e-08	1.16093e-06	7.78271
ABHD17A	-3.00249	-4.02228	-1.9827	0.708963	-5.84871	7.76523e-08	1.1808e-06	7.78117
PJA2	2.08647	1.38328	2.78966	3.97407	5.89423	6.36537e-08	9.95101e-07	7.78086
CHST4	-3.34389	-4.48022	-2.20757	0.444307	-5.84573	7.86689e-08	1.18905e-06	7.77092
PLCL2	2.70201	1.78662	3.61741	1.15666	5.86364	7.27562e-08	1.11973e-06	7.7691
CADPS	1.54925	1.02727	2.07122	4.62096	5.89604	6.31509e-08	9.89298e-07	7.75776
PGP	-2.85288	-3.82198	-1.88378	2.09346	-5.84798	7.7901e-08	1.18339e-06	7.74649
GRAMD2A	-3.18837	-4.2726	-2.10414	1.17829	-5.84168	8.007e-08	1.20538e-06	7.74606
IER5L	-2.84169	-3.80987	-1.8735	-0.784662	-5.83053	8.4057e-08	1.26035e-06	7.71501
RGMB-AS1	-2.78696	-3.73633	-1.83759	-0.0861766	-5.83155	8.36823e-08	1.25599e-06	7.71309
TRUB1	2.55091	1.68469	3.41712	2.03285	5.85004	7.72036e-08	1.17825e-06	7.69681
PDE4D	1.69379	1.12107	2.26652	4.30873	5.87496	6.9248e-08	1.07032e-06	7.68347
SMAGP	2.36433	1.56331	3.16535	3.4564	5.86345	7.28174e-08	1.11973e-06	7.67717
ANKRD50	2.40598	1.58812	3.22384	2.00777	5.84389	7.93015e-08	1.1962e-06	7.66879
C13orf42	2.00971	1.32663	2.69278	2.45186	5.8446	7.90573e-08	1.19372e-06	7.65158
OR7E148P	-2.45291	-3.29084	-1.61498	-0.671754	-5.81518	8.98638e-08	1.33149e-06	7.6488
TAC1	2.76144	1.81951	3.70336	-0.14948	5.82383	8.65442e-08	1.28993e-06	7.64589
GTF2IP1	1.80971	1.19437	2.42505	3.04134	5.84232	7.9845e-08	1.20319e-06	7.63247
NDUFB1	-1.70878	-2.28941	-1.12814	4.27974	-5.84613	7.85321e-08	1.18817e-06	7.62189
LINC02193	-2.46941	-3.31354	-1.62528	1.03175	-5.8113	9.13933e-08	1.35016e-06	7.62164
GATM	2.59004	1.70778	3.4723	1.97111	5.83178	8.3599e-08	1.25599e-06	7.61362
NHP2	2.39994	1.58447	3.21541	3.79678	5.84629	7.8476e-08	1.18817e-06	7.60466
GTPBP4	1.66434	1.09981	2.22887	4.60345	5.85659	7.50283e-08	1.15138e-06	7.59155
FUCA1P1	-2.82753	-3.79592	-1.85914	-0.987986	-5.80026	9.58891e-08	1.40416e-06	7.59006
DAZAP2	1.22011	0.808021	1.63221	6.42169	5.8816	6.72667e-08	1.04399e-06	7.58555
PSMD5	2.32156	1.52978	3.11333	2.3029	5.82462	8.62449e-08	1.28674e-06	7.57573
ATP5PB	1.33932	0.887067	1.79158	6.57574	5.8829	6.68858e-08	1.04016e-06	7.57467
CDK14	2.49132	1.63947	3.34316	0.586999	5.80975	9.20114e-08	1.35694e-06	7.57413
CERS2	2.37845	1.56629	3.19062	2.79094	5.81757	8.89329e-08	1.32244e-06	7.53901
NCAPG	1.99533	1.31509	2.67556	3.74656	5.827	8.53578e-08	1.27604e-06	7.5328
GFRA1	1.9393	1.2805	2.59809	4.90541	5.84767	7.80061e-08	1.18379e-06	7.53255
IBTK	2.17423	1.43143	2.91704	2.21474	5.81462	9.00842e-08	1.33344e-06	7.53026
DSCAM	2.26161	1.49061	3.03261	3.83903	5.82709	8.53242e-08	1.27604e-06	7.52369
COL23A1	-3.43315	-4.61072	-2.25558	2.21804	-5.79158	9.95725e-08	1.45386e-06	7.52235
LINC00707	1.98901	1.30862	2.66941	1.99072	5.80717	9.30483e-08	1.36656e-06	7.51316
ATP6V0A2	-2.8189	-3.78719	-1.85061	0.389683	-5.78316	1.0328e-07	1.50071e-06	7.50712
VTI1B	1.72377	1.13593	2.31162	4.0787	5.82517	8.60409e-08	1.28497e-06	7.50681
TENT5C	-1.49322	-1.99963	-0.986804	7.18397	-5.85743	7.47534e-08	1.14833e-06	7.49991
PI4KAP1	2.6926	1.77153	3.61368	2.5089	5.80719	9.30398e-08	1.36656e-06	7.49738
CREB5	1.86897	1.2342	2.50373	5.72876	5.84895	7.75703e-08	1.18075e-06	7.4949
NXT2	2.32402	1.52924	3.1188	2.71471	5.80874	9.2415e-08	1.36124e-06	7.48517
CNTN5	2.1767	1.43211	2.92129	3.11622	5.80727	9.30096e-08	1.36656e-06	7.47795
CD177	2.8611	1.87918	3.84301	0.780777	5.78827	1.01013e-07	1.47203e-06	7.4755
IL9	-3.22005	-4.32845	-2.11165	-0.942183	-5.77105	1.08854e-07	1.57409e-06	7.46772
AC084809.2	-2.75333	-3.69956	-1.80711	2.19575	-5.78035	1.04548e-07	1.51474e-06	7.46673
TAOK3	-1.76204	-2.36243	-1.16164	6.16133	-5.82997	8.42621e-08	1.26217e-06	7.46359
TADA1	1.69848	1.11849	2.27847	4.22066	5.81743	8.89892e-08	1.32244e-06	7.4558
RAB27B	1.95088	1.28382	2.61794	3.73551	5.8097	9.20328e-08	1.35694e-06	7.45128
ABCC6	-3.58734	-4.81975	-2.35493	3.61545	-5.78239	1.03624e-07	1.50424e-06	7.4442
DNAJB6	1.18159	0.780703	1.58247	7.04444	5.85512	7.55119e-08	1.15615e-06	7.43419
ME2	2.76501	1.81594	3.71408	1.84681	5.78749	1.01359e-07	1.47564e-06	7.43139
PCNT	1.43412	0.94605	1.92219	6.1813	5.83704	8.17048e-08	1.22876e-06	7.42221
NAALAD2	2.17486	1.4282	2.92152	2.62673	5.78627	1.01894e-07	1.482e-06	7.40506
XYLT1	-1.71957	-2.30689	-1.13225	6.06259	-5.81617	8.94766e-08	1.32706e-06	7.39984
GPRASP1	2.98186	1.95267	4.01105	-0.799334	5.75548	1.1645e-07	1.6679e-06	7.37535
AP003559.1	-2.85581	-3.84351	-1.86812	-1.20723	-5.7438	1.22497e-07	1.74123e-06	7.35691
ARHGAP39	-2.28614	-3.07377	-1.49852	3.51469	-5.76597	1.11278e-07	1.60605e-06	7.3557
BATF2	-3.2375	-4.35682	-2.11817	0.841054	-5.74572	1.21481e-07	1.73171e-06	7.35359
SOX9-AS1	-2.32897	-3.13233	-1.52562	2.6189	-5.75897	1.14707e-07	1.64763e-06	7.35055
TE_MER67B	-1.66488	-2.23351	-1.09626	6.95367	-5.81628	8.94345e-08	1.32706e-06	7.34963
TCEANC2	-2.93393	-3.94853	-1.91933	0.518266	-5.74439	1.22184e-07	1.74008e-06	7.34868
NOXA1	-3.13034	-4.21359	-2.04709	-0.816858	-5.74054	1.24234e-07	1.76426e-06	7.3429
AC114284.1	2.79477	1.82975	3.75978	0.50358	5.7531	1.17658e-07	1.6836e-06	7.33854
C3orf67	-2.89922	-3.90136	-1.89708	2.07792	-5.74702	1.20799e-07	1.72526e-06	7.33691
SS18L1	2.52924	1.65748	3.401	2.03876	5.76346	1.12496e-07	1.61742e-06	7.33311
IKZF4	-2.75809	-3.71284	-1.80334	-0.326506	-5.73863	1.25268e-07	1.7756e-06	7.33172
AC026458.2	-2.84868	-3.83502	-1.86234	-1.27277	-5.73731	1.25986e-07	1.78409e-06	7.33082
MFSD6	2.20294	1.4457	2.96018	3.11358	5.77906	1.05136e-07	1.52179e-06	7.33078
NPC2	1.54667	1.01682	2.07652	5.0377	5.79877	9.65109e-08	1.41052e-06	7.32336
TUBGCP2	2.23685	1.4716	3.0021	5.68636	5.8066	9.32818e-08	1.36865e-06	7.31908
MATR3	1.77493	1.16691	2.38295	5.19634	5.79899	9.6419e-08	1.41052e-06	7.30164
CLEC16A	1.63328	1.07508	2.19147	6.55711	5.81247	9.09291e-08	1.34462e-06	7.29644
TCL1A	-1.76592	-2.36837	-1.16348	8.44487	-5.82294	8.68805e-08	1.29366e-06	7.29338
MAPK13	2.3128	1.51362	3.11199	2.20979	5.74885	1.19847e-07	1.71329e-06	7.27139
NDUFAF8	-2.58483	-3.48151	-1.68815	0.402215	-5.72644	1.32046e-07	1.85668e-06	7.26866
MMP11	-3.19106	-4.29891	-2.08321	-0.710469	-5.72196	1.3463e-07	1.88695e-06	7.26539
ZNF789	2.59139	1.69388	3.4889	0.69517	5.73565	1.26891e-07	1.79353e-06	7.2641
PNPLA2	-2.05833	-2.76771	-1.34894	4.82374	-5.76399	1.12237e-07	1.61525e-06	7.25729
BICDL1	-3.12573	-4.2089	-2.04255	3.02747	-5.73246	1.28653e-07	1.81672e-06	7.25305
TMEM230	1.42749	0.937634	1.91734	5.60437	5.7889	1.00738e-07	1.46945e-06	7.23426
G3BP1	1.67945	1.10121	2.25769	4.70993	5.76966	1.09512e-07	1.58208e-06	7.22831
ZNF75D	2.77879	1.81354	3.74404	-0.195371	5.7188	1.36482e-07	1.90758e-06	7.21125
PPIAP14	-2.63049	-3.54592	-1.71506	-1.16272	-5.70821	1.42868e-07	1.98577e-06	7.21013
CHPF2	-2.75562	-3.7145	-1.79673	-0.431525	-5.70875	1.42533e-07	1.98294e-06	7.20964
THRB-AS1	-2.41947	-3.26129	-1.57765	-0.04325	-5.70941	1.42132e-07	1.97918e-06	7.20749
PRL	2.36693	1.54725	3.18661	2.44924	5.73628	1.26545e-07	1.79032e-06	7.20501
IGF2BP1	3.01402	1.96832	4.05972	0.873453	5.72572	1.32459e-07	1.85999e-06	7.2026
TERF1	1.6389	1.07408	2.20372	4.60674	5.7641	1.12183e-07	1.61525e-06	7.19964
TCEA1	1.91563	1.25446	2.57681	3.90119	5.75552	1.1643e-07	1.6679e-06	7.19704
SLC25A42	-3.05219	-4.11198	-1.99241	3.2659	-5.72116	1.35094e-07	1.89169e-06	7.19467
RECQL5	-3.19593	-4.30462	-2.08725	4.16804	-5.72635	1.321e-07	1.85668e-06	7.18395
RELL2	-2.58788	-3.48963	-1.68612	-1.52028	-5.70089	1.47456e-07	2.04198e-06	7.18211
KEAP1	-3.08406	-4.15753	-2.01058	1.70262	-5.70716	1.43515e-07	1.99291e-06	7.18126
TUBA4A	-1.78013	-2.38951	-1.17074	9.0027	-5.80293	9.47809e-08	1.38929e-06	7.17745
LINC02391	-2.51878	-3.39664	-1.64093	-0.474438	-5.69977	1.48168e-07	2.04996e-06	7.17083
CD164	1.53579	1.00804	2.06354	6.64765	5.78083	1.04331e-07	1.51306e-06	7.14306
PPM1E	-2.9742	-4.01136	-1.93705	1.73494	-5.69663	1.50191e-07	2.07413e-06	7.12802
PML	2.15276	1.40602	2.8995	3.37156	5.72686	1.31807e-07	1.85604e-06	7.12616
AC092810.3	-2.08433	-2.81004	-1.35862	2.59917	-5.70552	1.44537e-07	2.00525e-06	7.12494
BCAS2	1.64693	1.07944	2.21441	6.0054	5.76511	1.11691e-07	1.61047e-06	7.12337
NPFFR2	2.49742	1.62749	3.36735	1.02699	5.70291	1.46171e-07	2.02605e-06	7.11402
DLX6	1.83559	1.20097	2.47022	4.71165	5.74578	1.2145e-07	1.73171e-06	7.10809
MOSMO	2.03281	1.32713	2.73849	2.994	5.72239	1.34382e-07	1.88523e-06	7.0995
RPL19P11	-3.4421	-4.64572	-2.23849	0.668147	-5.68103	1.60641e-07	2.20227e-06	7.08606
SIPA1L2	-3.0903	-4.17053	-2.01007	2.30803	-5.68295	1.59314e-07	2.18606e-06	7.07014
MSI2	-1.95623	-2.63435	-1.27811	5.62155	-5.73063	1.29678e-07	1.82776e-06	7.07013
RCE1	2.42343	1.58173	3.26512	4.07451	5.71959	1.36017e-07	1.90284e-06	7.06422
LINC02022	-2.80905	-3.79287	-1.82522	0.152281	-5.67191	1.67073e-07	2.2718e-06	7.05232
ZFP36	-3.25366	-4.39247	-2.11486	1.91801	-5.67562	1.64427e-07	2.2419e-06	7.0475
AL606970.2	-2.74433	-3.70657	-1.78209	-1.17117	-5.66557	1.71697e-07	2.32208e-06	7.03513
GNG12-AS1	2.7808	1.80804	3.75356	0.385787	5.67875	1.6222e-07	2.21785e-06	7.02972
OXT	-2.9787	-4.01438	-1.94301	5.28036	-5.71332	1.3975e-07	1.94963e-06	7.02805
HERC2P7	-2.90236	-3.91934	-1.88537	1.34682	-5.66925	1.69e-07	2.29179e-06	7.02781
MMADHC	2.00866	1.30843	2.70889	2.88628	5.69842	1.49035e-07	2.06006e-06	7.02223
PTRH2	-2.85656	-3.85619	-1.85692	3.14916	-5.67664	1.63705e-07	2.23409e-06	7.01222
ZNF70	-2.7694	-3.74189	-1.7969	-0.871053	-5.65704	1.78115e-07	2.39167e-06	6.99843
PRKAB2	2.18305	1.4202	2.94589	2.23452	5.68482	1.58032e-07	2.17045e-06	6.99168
PLK3	-3.65134	-4.9291	-2.37359	4.16821	-5.67671	1.63657e-07	2.23409e-06	6.98857
VLDLR	1.39548	0.912459	1.87851	6.22608	5.73913	1.24995e-07	1.77339e-06	6.98528
PRR15	-1.97764	-2.66308	-1.29219	7.31062	-5.73141	1.2924e-07	1.8233e-06	6.98032
SUGCT	-2.94698	-3.97938	-1.91459	3.37352	-5.67052	1.68077e-07	2.28132e-06	6.97742
ZNF850	-2.8027	-3.78833	-1.81708	-1.29912	-5.64879	1.84549e-07	2.46924e-06	6.96793
TEAD2	-2.81932	-3.81051	-1.82812	-0.202291	-5.65035	1.83313e-07	2.4549e-06	6.9675
NR2F1	2.26485	1.4738	3.05589	3.05672	5.68755	1.56184e-07	2.14899e-06	6.9539
MAGEC1	3.63161	2.35781	4.90541	0.240728	5.66354	1.73203e-07	2.34034e-06	6.9533
AL354714.2	1.82598	1.18548	2.46647	1.29889	5.66331	1.73378e-07	2.3406e-06	6.95
CCDC150	1.94741	1.26775	2.62707	3.88007	5.69188	1.53301e-07	2.11126e-06	6.94672
NRXN3	1.96378	1.27847	2.64909	4.04431	5.69242	1.5294e-07	2.10821e-06	6.945
TMEM235	3.12854	2.02995	4.22714	-0.125609	5.65712	1.78054e-07	2.39167e-06	6.9445
CDH5	-3.38442	-4.57585	-2.19299	0.591592	-5.64296	1.89232e-07	2.52293e-06	6.9331
ATP6V1G1	1.18141	0.772831	1.58998	7.68692	5.74404	1.22366e-07	1.74103e-06	6.92901
TE_LTR21B	-2.50868	-3.39162	-1.62574	1.09451	-5.64422	1.88204e-07	2.51145e-06	6.92463
GTF2I	1.90125	1.23526	2.56724	2.86145	5.67102	1.67719e-07	2.27852e-06	6.92216
NR1D1	2.62436	1.7047	3.54401	2.37921	5.66876	1.69357e-07	2.29455e-06	6.91943
LINC01194	2.5036	1.62217	3.38502	-0.96332	5.64245	1.89641e-07	2.52614e-06	6.91482
GJA3	2.70688	1.75475	3.65901	0.518602	5.64759	1.85504e-07	2.47982e-06	6.89104
TMUB1	-3.19765	-4.32575	-2.06956	-0.202827	-5.63088	1.99306e-07	2.64318e-06	6.88848
RNF4	1.3946	0.909528	1.87967	6.4537	5.7113	1.40975e-07	1.9649e-06	6.87835
CLNS1A	1.8658	1.21267	2.51892	4.33258	5.67489	1.64944e-07	2.24691e-06	6.85601
CENPI	-3.00821	-4.07004	-1.94637	1.51229	-5.62782	2.01936e-07	2.67334e-06	6.85331
SLC10A3	-3.69372	-4.9986	-2.38884	1.2118	-5.62321	2.05976e-07	2.71964e-06	6.84447
EIF4E3	1.80383	1.17208	2.43559	4.0917	5.67199	1.67016e-07	2.2718e-06	6.84184
IGHV3-30	2.89869	1.87503	3.92234	-0.950405	5.62521	2.04219e-07	2.69881e-06	6.84011
ACTG2	1.34403	0.876763	1.81129	7.20105	5.71394	1.39374e-07	1.9462e-06	6.8343
VAMP2	1.78898	1.16134	2.41661	3.13398	5.66223	1.74185e-07	2.34729e-06	6.83048
UBC	1.3085	0.857096	1.75991	10.394	5.75834	1.15017e-07	1.65052e-06	6.82736
REEP5	1.76924	1.14791	2.39056	3.15935	5.65664	1.78425e-07	2.3937e-06	6.82031
EGF	-3.53029	-4.77883	-2.28175	1.07198	-5.61691	2.11617e-07	2.78192e-06	6.82005
SPG11	1.87849	1.21858	2.5384	3.38926	5.65475	1.79878e-07	2.41104e-06	6.81576
OGDH	2.0683	1.34503	2.79156	5.55388	5.68075	1.60834e-07	2.2029e-06	6.81475
TST	-3.45516	-4.67851	-2.23181	-0.493641	-5.61058	2.17441e-07	2.851e-06	6.80823
TNIK	1.27048	0.827292	1.71367	6.31589	5.69466	1.51471e-07	2.08988e-06	6.80218
MORF4L2	1.45843	0.948823	1.96804	5.73333	5.68509	1.5785e-07	2.16993e-06	6.79868
HIST1H2BD	3.27489	2.11732	4.43246	0.261338	5.62003	2.08802e-07	2.75212e-06	6.77674
PPP1R2	1.77951	1.15567	2.40336	5.43292	5.66649	1.7102e-07	2.315e-06	6.74968
UPB1	2.16189	1.40277	2.921	5.05543	5.65738	1.77857e-07	2.39167e-06	6.74768
BCCIP	1.57047	1.01936	2.12157	5.21592	5.66085	1.75218e-07	2.35909e-06	6.74236
TTC16	-2.93325	-3.97509	-1.89141	-0.671512	-5.59291	2.34529e-07	3.03296e-06	6.73636
PDZD7	-3.56826	-4.83538	-2.30114	0.577415	-5.59407	2.33376e-07	3.02824e-06	6.73331
BCAP29	1.91038	1.23732	2.58345	3.59228	5.63835	1.93012e-07	2.5665e-06	6.73096
STEAP1B	2.45451	1.58521	3.32381	0.96944	5.609	2.18917e-07	2.86536e-06	6.7288
DOCK10	-2.8429	-3.85265	-1.83315	0.618878	-5.5929	2.34546e-07	3.03296e-06	6.72555
NBR1	1.5439	0.999381	2.08842	3.72165	5.63244	1.97979e-07	2.63016e-06	6.7214
DLAT	1.80976	1.17102	2.44849	3.0533	5.62845	2.01396e-07	2.66854e-06	6.72129
LIPT2	-2.67723	-3.62856	-1.72589	-0.0113538	-5.59039	2.37078e-07	3.06044e-06	6.71953
DNAH7	2.52835	1.6351	3.4216	2.69975	5.62282	2.06317e-07	2.72176e-06	6.71062
TMEM178A	2.78685	1.79897	3.77473	1.04847	5.60402	2.23634e-07	2.91947e-06	6.69865
CPNE4	1.68827	1.09408	2.28246	4.62096	5.64424	1.88194e-07	2.51145e-06	6.69815
C2CD3	-2.73036	-3.70088	-1.75984	1.84551	-5.58862	2.38877e-07	3.07838e-06	6.68784
DCX	-3.01055	-4.0826	-1.93851	-0.900522	-5.57857	2.49366e-07	3.19712e-06	6.67875
KSR2	-2.89101	-3.91993	-1.8621	1.03923	-5.58162	2.46137e-07	3.1611e-06	6.67607
AC008393.1	2.45276	1.58008	3.32544	-0.549953	5.58327	2.44409e-07	3.1416e-06	6.6675
MCOLN2	-2.88884	-3.91718	-1.86049	1.07237	-5.58053	2.47293e-07	3.17324e-06	6.66321
SLC4A1AP	1.65267	1.07074	2.23459	4.9016	5.64166	1.90287e-07	2.5325e-06	6.66214
USP43	-3.20854	-4.35164	-2.06543	0.945053	-5.57584	2.52295e-07	3.23191e-06	6.65348
C1orf167	3.33364	2.14888	4.5184	0.37404	5.58956	2.37923e-07	3.06871e-06	6.64972
COPS8	1.39469	0.906857	1.88252	7.58144	5.67935	1.61807e-07	2.21421e-06	6.64961
FP671120.1	-2.95307	-4.00644	-1.8997	-1.38645	-5.56907	2.59709e-07	3.30997e-06	6.64156
GBE1	2.08237	1.34408	2.82065	2.77067	5.60302	2.24594e-07	2.92692e-06	6.63443
MEGF6	-3.14163	-4.26129	-2.02196	1.54586	-5.57388	2.5442e-07	3.25359e-06	6.63008
SIRT4	-2.86273	-3.88435	-1.84112	-0.918799	-5.5665	2.62575e-07	3.34084e-06	6.62996
SOX4	2.01017	1.2983	2.72204	3.30647	5.60949	2.18456e-07	2.86181e-06	6.62964
EXOC3L1	-2.69956	-3.66304	-1.73609	-1.22508	-5.56598	2.63151e-07	3.3425e-06	6.62964
TE_LTR72B	-2.652	-3.5971	-1.7069	1.85196	-5.57425	2.54015e-07	3.25118e-06	6.62408
KLHDC7A	-2.49306	-3.38279	-1.60333	1.37436	-5.56625	2.62848e-07	3.34149e-06	6.60461
AC140134.1	-2.61903	-3.55459	-1.68348	-0.258881	-5.56109	2.68703e-07	3.41015e-06	6.60251
CREBL2	1.75046	1.13044	2.37049	3.79082	5.60831	2.1956e-07	2.87127e-06	6.5999
MBNL2	1.847	1.19089	2.5031	2.70464	5.5922	2.35246e-07	3.03941e-06	6.5928
PSMC3IP	2.15725	1.38975	2.92474	2.1273	5.58358	2.44084e-07	3.14011e-06	6.59101
SNX11	1.90091	1.23045	2.57137	5.25582	5.63224	1.98149e-07	2.63016e-06	6.58891
DBH	2.36412	1.52736	3.20089	4.4249	5.61253	2.15632e-07	2.83222e-06	6.58778
ARL16	2.44062	1.57401	3.30722	3.0942	5.59461	2.32837e-07	3.02387e-06	6.58645
DYNC1LI1	1.2885	0.833657	1.74335	5.44374	5.62744	2.02269e-07	2.67539e-06	6.58195
TLR4	2.62163	1.68639	3.55687	0.0793134	5.56851	2.60326e-07	3.31502e-06	6.58034
CTRB2	1.78374	1.15803	2.40945	7.81048	5.66303	1.73585e-07	2.34129e-06	6.56848
PCAT7	-2.63768	-3.58207	-1.69329	-1.39245	-5.54829	2.83792e-07	3.56256e-06	6.55825
PLCD4	-2.8167	-3.82503	-1.80837	-0.216459	-5.54917	2.82736e-07	3.55822e-06	6.5551
AOC2	-2.73194	-3.70984	-1.75404	0.0633308	-5.54968	2.82121e-07	3.55345e-06	6.55432
TFAP4	-2.76093	-3.74943	-1.77242	-0.0833596	-5.54836	2.83712e-07	3.56256e-06	6.55125
CHUK	-2.6625	-3.61523	-1.70976	1.50488	-5.55145	2.79989e-07	3.52955e-06	6.54294
AC119427.1	-2.60464	-3.53784	-1.67145	-1.19447	-5.54457	2.88336e-07	3.60456e-06	6.54161
DDIT4L	2.99637	1.92484	4.06791	-0.118175	5.55494	2.75858e-07	3.48918e-06	6.53289
SPART	1.78331	1.14995	2.41668	3.78559	5.59323	2.34217e-07	3.03296e-06	6.53083
WDR54	-3.04204	-4.1305	-1.95358	2.25694	-5.55189	2.79466e-07	3.52591e-06	6.53057
PRDM11	-2.50316	-3.40025	-1.60607	-0.205432	-5.54295	2.90335e-07	3.62654e-06	6.52759
CRABP1	2.05648	1.32638	2.78657	3.89571	5.59541	2.32032e-07	3.01762e-06	6.52454
ATP8B5P	-2.26133	-3.07195	-1.45072	-0.501055	-5.54169	2.919e-07	3.64305e-06	6.52355
RCN3	2.79878	1.80051	3.79704	2.19509	5.56946	2.59277e-07	3.30726e-06	6.51256
AREG	3.26606	2.09826	4.43385	0.353537	5.5558	2.74845e-07	3.48222e-06	6.50955
KDM5B	1.6082	1.03703	2.17937	4.1893	5.59323	2.34214e-07	3.03296e-06	6.5069
ARCN1	1.57968	1.02042	2.13894	5.58018	5.61104	2.17009e-07	2.84782e-06	6.50368
EGR1	-2.3663	-3.21372	-1.51889	2.43984	-5.54707	2.85269e-07	3.56919e-06	6.49636
MT1H	-3.88084	-5.27416	-2.48752	-1.06368	-5.53306	3.02829e-07	3.76384e-06	6.49539
DIRAS1	-2.79228	-3.79466	-1.78989	0.75132	-5.53367	3.02037e-07	3.75711e-06	6.48199
THSD4	1.39724	0.901918	1.89257	5.51378	5.60364	2.24001e-07	2.92173e-06	6.48078
UBA2	1.67968	1.08239	2.27697	4.24231	5.58639	2.41166e-07	3.10521e-06	6.47404
LGALS12	-3.2122	-4.36396	-2.06045	2.6186	-5.5403	2.93623e-07	3.66042e-06	6.47272
ADAMTSL5	-3.04335	-4.13765	-1.94905	0.238594	-5.52466	3.13866e-07	3.88177e-06	6.45262
TUBB8P5	2.04473	1.31323	2.77622	2.39978	5.55284	2.78335e-07	3.51598e-06	6.44573
PGAM1	2.43091	1.56169	3.30013	2.66091	5.55556	2.75129e-07	3.48288e-06	6.44291
TAF7L	2.68299	1.71866	3.64733	-0.574877	5.52688	3.10902e-07	3.85144e-06	6.43454
TPP1	2.51064	1.60981	3.41147	0.838344	5.53645	2.9849e-07	3.71605e-06	6.43003
MED6	1.74311	1.11896	2.36726	2.58489	5.54786	2.84312e-07	3.56509e-06	6.42936
ADCY1	2.5954	1.66689	3.52391	2.81667	5.55275	2.78445e-07	3.51598e-06	6.42146
AC010420.1	-2.79479	-3.80166	-1.78792	-0.449959	-5.51398	3.28451e-07	4.04551e-06	6.41406
ADAMTS15	-2.43273	-3.30627	-1.5592	3.03865	-5.53227	3.03848e-07	3.77206e-06	6.4094
GRN	1.95268	1.2623	2.64305	7.53699	5.6187	2.09997e-07	2.76545e-06	6.40658
EIF3KP2	-3.0611	-4.16466	-1.95754	-0.957378	-5.51023	3.33728e-07	4.08708e-06	6.40209
MED4	1.78115	1.14336	2.41893	2.96114	5.54773	2.84468e-07	3.56509e-06	6.39746
MT1G	-4.37683	-5.95548	-2.79819	-0.327963	-5.50762	3.37451e-07	4.12523e-06	6.3896
AC008550.1	-2.83988	-3.86441	-1.81535	-1.37366	-5.50636	3.39266e-07	4.14141e-06	6.38848
TUBGCP3	1.41526	0.910684	1.91984	5.00655	5.57184	2.56645e-07	3.27926e-06	6.38514
AL137186.1	-2.36244	-3.21388	-1.511	1.0145	-5.51185	3.31447e-07	4.07074e-06	6.38019
CXorf57	3.15277	2.01652	4.28903	-1.13746	5.51197	3.31278e-07	4.07074e-06	6.37922
IQGAP3	-2.46533	-3.35409	-1.57656	1.20626	-5.51033	3.33588e-07	4.08708e-06	6.37663
H1FOO	-2.67036	-3.61733	-1.72339	8.67609	-5.60175	2.25825e-07	2.94042e-06	6.37305
AC104257.1	-2.88552	-3.92734	-1.8437	-1.75352	-5.50201	3.45601e-07	4.21532e-06	6.37199
OVCH1	2.54179	1.6269	3.45667	1.03077	5.51903	3.21478e-07	3.96287e-06	6.35751
DUSP22	1.10007	0.710321	1.48982	7.92505	5.60692	2.20879e-07	2.88601e-06	6.35263
LAS1L	1.81146	1.16548	2.45743	5.66835	5.5706	2.58008e-07	3.29388e-06	6.34624
ACYP1	-2.59579	-3.53318	-1.65839	0.674232	-5.50093	3.4719e-07	4.23127e-06	6.34353
MTND1P23	1.72718	1.11641	2.33795	7.88044	5.61758	2.1101e-07	2.77636e-06	6.34288
FBXL16	2.32602	1.48923	3.16281	2.06747	5.52187	3.17615e-07	3.92491e-06	6.32532
KDM4A	-2.4499	-3.33529	-1.56451	1.07495	-5.49671	3.53474e-07	4.30437e-06	6.32333
DEPTOR	1.99824	1.27987	2.71662	2.66088	5.52571	3.1246e-07	3.86756e-06	6.32108
PIGS	2.34933	1.50694	3.19171	3.75976	5.54018	2.93778e-07	3.66042e-06	6.31673
KIFAP3	1.35226	0.868769	1.83574	5.0593	5.55601	2.74597e-07	3.48201e-06	6.3092
UBXN2B	2.14491	1.37185	2.91796	1.88384	5.51175	3.31582e-07	4.07074e-06	6.30066
WDR45	-3.15893	-4.30309	-2.01478	0.831866	-5.4846	3.72119e-07	4.50951e-06	6.28511
EMC4	1.86075	1.19459	2.5269	4.83209	5.54884	2.83126e-07	3.56015e-06	6.28373
KRTCAP3	3.02418	1.93605	4.11231	2.58712	5.52098	3.18818e-07	3.93653e-06	6.2837
ZPBP2	-2.74413	-3.73913	-1.74914	-1.51896	-5.47865	3.81638e-07	4.60261e-06	6.27657
NAMPT	1.72764	1.10728	2.34801	4.08336	5.53216	3.03992e-07	3.77206e-06	6.27089
SRP9	1.73278	1.11227	2.3533	4.73763	5.5473	2.85001e-07	3.5688e-06	6.27048
AL035404.1	-3.58341	-4.88302	-2.2838	-0.622462	-5.47738	3.83692e-07	4.61628e-06	6.26618
FANCB	-2.57511	-3.50899	-1.64123	0.221845	-5.47768	3.83212e-07	4.61419e-06	6.25861
SLC22A31	-3.31194	-4.51366	-2.11021	-0.116066	-5.47476	3.87978e-07	4.65666e-06	6.25323
POMZP3	-1.93664	-2.62422	-1.24907	9.09636	-5.59529	2.32156e-07	3.01762e-06	6.25099
CFAP58	-2.41511	-3.28294	-1.54728	5.56928	-5.5283	3.09027e-07	3.83137e-06	6.2453
LRRC45	-3.81939	-5.20486	-2.43392	2.24839	-5.4763	3.85456e-07	4.63379e-06	6.23946
FLJ33534	-2.57545	-3.50902	-1.64188	1.68653	-5.48018	3.79163e-07	4.58011e-06	6.23922
KMT5C	-2.79457	-3.8093	-1.77985	0.0809072	-5.47087	3.94435e-07	4.71534e-06	6.23608
MDC1	1.67547	1.07135	2.2796	3.40427	5.50935	3.3498e-07	4.09907e-06	6.22672
IL4I1	-2.58457	-3.52394	-1.64521	-1.06607	-5.46571	4.03161e-07	4.80439e-06	6.22275
ZNF681	2.84053	1.81045	3.87061	0.113319	5.47794	3.82792e-07	4.61283e-06	6.21526
VN1R32P	-2.9886	-4.07537	-1.90183	-1.28496	-5.46287	4.08043e-07	4.85611e-06	6.21238
RFXAP	2.4511	1.56183	3.34036	0.150107	5.47545	3.86842e-07	4.64673e-06	6.20746
NOS1AP	-2.26989	-3.09266	-1.44712	2.82077	-5.48045	3.78725e-07	4.57849e-06	6.20326
GPRASP2	3.27848	2.08805	4.46892	-0.864816	5.47088	3.9442e-07	4.71534e-06	6.20318
DCUN1D3	-2.48194	-3.38258	-1.58131	2.43719	-5.47435	3.88653e-07	4.66105e-06	6.19818
DNAAF3	-2.43417	-3.31841	-1.54993	1.52202	-5.46851	3.98394e-07	4.7589e-06	6.19813
KLRG1	-2.79621	-3.81337	-1.77905	-0.259377	-5.46099	4.11296e-07	4.87814e-06	6.19742
TE_UCON49	-2.70208	-3.68403	-1.72012	1.07212	-5.46633	4.021e-07	4.79935e-06	6.19411
MYL4	-2.53331	-3.45593	-1.6107	-1.14379	-5.45456	4.22643e-07	5.00089e-06	6.17756
PEX6	-3.00014	-4.09296	-1.90731	-0.0725638	-5.45356	4.24436e-07	5.01422e-06	6.16702
ZNF512B	-2.8931	-3.94699	-1.83922	0.581964	-5.45332	4.24876e-07	5.01547e-06	6.16042
PELI2	2.10418	1.34162	2.86675	2.33717	5.48146	3.77106e-07	4.56504e-06	6.16029
RPS3P6	-2.9312	-3.99975	-1.86264	-0.686132	-5.44927	4.32226e-07	5.08627e-06	6.15366
RBM23	1.59202	1.01904	2.165	5.18357	5.51949	3.2084e-07	3.95826e-06	6.15173
TBC1D9B	1.6975	1.08522	2.30978	4.46703	5.50747	3.37666e-07	4.12523e-06	6.14478
CREB3L1	-3.00864	-4.10563	-1.91166	0.0314771	-5.44827	4.3405e-07	5.09975e-06	6.14334
MUM1L1	2.69307	1.71339	3.67275	0.12578	5.46077	4.11684e-07	4.8789e-06	6.1423
AL513304.1	-2.77814	-3.79182	-1.76446	-1.27108	-5.44432	4.41365e-07	5.16954e-06	6.13729
SPDYC	-2.63622	-3.58932	-1.68311	5.77209	-5.49452	3.56768e-07	4.34097e-06	6.12742
KCNJ4	-2.98162	-4.07006	-1.89318	-1.19701	-5.44172	4.46238e-07	5.21039e-06	6.12718
AL627309.1	-2.7724	-3.78389	-1.7609	0.778343	-5.44478	4.40506e-07	5.1635e-06	6.12239
CCNG2	2.2424	1.42952	3.05529	2.89408	5.47992	3.79587e-07	4.58155e-06	6.10754
OCRL	1.3706	0.87665	1.86455	5.34153	5.51212	3.31061e-07	4.07074e-06	6.10346
NFKBIZ	2.6138	1.66096	3.56664	0.10652	5.44931	4.32152e-07	5.08627e-06	6.10026
SEC24B	1.77091	1.1302	2.41161	3.87347	5.49068	3.62634e-07	4.39811e-06	6.09835
RPN1	1.69341	1.08304	2.30378	5.99699	5.51135	3.32149e-07	4.07438e-06	6.08255
CHAMP1	-2.35353	-3.21301	-1.49405	1.51612	-5.43968	4.50117e-07	5.2516e-06	6.08232
HOXB7	2.21463	1.41391	3.01535	4.19166	5.49429	3.57132e-07	4.34188e-06	6.08189
MT1E	-4.60307	-6.28687	-2.91927	0.625934	-5.43058	4.67754e-07	5.41953e-06	6.07391
OR7E162P	-2.19673	-3.00066	-1.3928	-0.713171	-5.42812	4.72649e-07	5.4573e-06	6.06726
ABALON	-3.08744	-4.21736	-1.95753	-0.197039	-5.42803	4.72828e-07	5.4573e-06	6.06492
IFI27	-3.25633	-4.44774	-2.06492	0.465853	-5.42947	4.69955e-07	5.43835e-06	6.06381
INSM1	2.62443	1.66575	3.58311	0.0243288	5.43814	4.5306e-07	5.27775e-06	6.05494
RASL11B	2.15298	1.37004	2.93593	2.64802	5.46262	4.0847e-07	4.85611e-06	6.04659
KCNN1	-2.68187	-3.66454	-1.69919	-0.901307	-5.42145	4.86154e-07	5.59822e-06	6.04354
OACYLP	-3.08248	-4.21185	-1.95311	0.208455	-5.42193	4.8516e-07	5.59105e-06	6.03746
GLUD1	1.75515	1.11648	2.39382	3.04025	5.45918	4.14456e-07	4.90788e-06	6.03722
GNPAT	-2.3391	-3.19109	-1.48712	4.12611	-5.4539	4.23833e-07	5.01102e-06	6.03398
KRT80	-2.7532	-3.7621	-1.7443	0.196773	-5.42099	4.87106e-07	5.60488e-06	6.03362
NOTCH4	-2.88382	-3.94112	-1.82652	-0.394064	-5.41824	4.92775e-07	5.66146e-06	6.02813
CALR	2.23945	1.42661	3.05228	4.33179	5.473	3.90885e-07	4.68407e-06	6.02435
AC007318.1	1.72615	1.09532	2.35698	1.39115	5.43573	4.57698e-07	5.31531e-06	6.01905
LOXL3	-2.59231	-3.54308	-1.64153	0.286304	-5.41624	4.96961e-07	5.70519e-06	6.01217
DNM1L	1.3379	0.854001	1.82179	5.56093	5.49239	3.60014e-07	4.36985e-06	6.01191
PATJ	1.52363	0.970404	2.07685	4.35508	5.471	3.9421e-07	4.71534e-06	6.0077
FARSB	1.7587	1.11916	2.39824	3.94363	5.46277	4.08211e-07	4.85611e-06	6.00188
RAB6D	-2.79007	-3.81403	-1.7661	-0.0757739	-5.41276	5.04301e-07	5.77623e-06	6.00181
EBLN1	-3.83311	-5.24016	-2.42606	1.82278	-5.41168	5.06614e-07	5.78949e-06	5.98131
LINC01293	2.00023	1.26871	2.73176	1.85423	5.43176	4.65438e-07	5.39685e-06	5.98113
MOB3B	-2.46608	-3.36992	-1.56223	2.39141	-5.42002	4.89085e-07	5.62336e-06	5.98008
AL589987.1	2.47739	1.57211	3.38267	2.33057	5.43626	4.56665e-07	5.31021e-06	5.9711
TTLL1	2.17773	1.38341	2.97204	3.54091	5.44627	4.37732e-07	5.13499e-06	5.96321
MCM8	2.08547	1.32432	2.84661	3.07673	5.44285	4.44122e-07	5.19374e-06	5.96288
UBXN10	-3.21404	-4.39645	-2.03164	-0.889962	-5.39978	5.32689e-07	6.0376e-06	5.95703
PDIA4	1.6003	1.02162	2.17897	6.66591	5.49362	3.58142e-07	4.35065e-06	5.95559
SUCLA2	2.06065	1.30873	2.81257	3.23505	5.44408	4.41817e-07	5.1708e-06	5.95506
ARHGAP33	-3.11085	-4.25459	-1.96712	1.18568	-5.4031	5.25286e-07	5.9666e-06	5.94836
TTL	-2.62181	-3.58473	-1.65888	2.0581	-5.40878	5.12851e-07	5.85188e-06	5.93853
ZNF8	-2.49916	-3.41966	-1.57865	-1.07284	-5.39333	5.47352e-07	6.17063e-06	5.93131
LINC01508	1.78764	1.13592	2.43935	4.12143	5.44893	4.32835e-07	5.08946e-06	5.92894
MFSD3	-3.12077	-4.26898	-1.97256	1.74784	-5.39922	5.33949e-07	6.04673e-06	5.92396
NFATC3	2.72438	1.72758	3.72117	2.95719	5.4294	4.70102e-07	5.43835e-06	5.92098
FOXP1	1.754	1.1131	2.3949	3.32416	5.43662	4.55968e-07	5.30752e-06	5.91639
ZNF391	1.99564	1.26318	2.7281	1.33958	5.4124	5.05085e-07	5.7808e-06	5.91472
CACYBP	1.20711	0.76964	1.64459	6.48727	5.48134	3.77309e-07	4.56504e-06	5.90726
STAMBP	1.48668	0.943996	2.02937	4.17254	5.44201	4.45696e-07	5.20809e-06	5.90527
MESP1	-2.74014	-3.74713	-1.73316	2.82982	-5.40556	5.19867e-07	5.91845e-06	5.9036
COPS7A	2.15091	1.36538	2.93644	3.99748	5.43938	4.50675e-07	5.25403e-06	5.89331
UBALD1	-2.73127	-3.73745	-1.7251	1.74979	-5.3924	5.49493e-07	6.19014e-06	5.89271
MYL6B	2.17559	1.3776	2.97359	2.55779	5.41585	4.97786e-07	5.7103e-06	5.88709
KCTD12	2.7949	1.76606	3.82373	0.144894	5.39648	5.40138e-07	6.10076e-06	5.88661
OXLD1	-3.09651	-4.23844	-1.95458	1.04963	-5.3867	5.62845e-07	6.29808e-06	5.88568
LINC00526	-2.69826	-3.69445	-1.70208	-1.28836	-5.38064	5.77384e-07	6.44639e-06	5.88221
RF00017	-2.80489	-3.84041	-1.76936	-0.844066	-5.38077	5.77059e-07	6.44639e-06	5.87915
TRAF1	-2.65557	-3.63622	-1.67492	-1.08064	-5.3794	5.80408e-07	6.47534e-06	5.87622
ATXN10	1.37272	0.872377	1.87306	5.16285	5.4501	4.30709e-07	5.07636e-06	5.87387
DAND5	-2.64462	-3.62138	-1.66787	-0.430944	-5.37858	5.82417e-07	6.48332e-06	5.86784
CTSA	2.54269	1.6094	3.47599	2.40845	5.4121	5.05718e-07	5.78365e-06	5.86529
FAM19A1	2.21887	1.40295	3.03479	1.47563	5.40227	5.27119e-07	5.9829e-06	5.86125
RBFOX3	1.88747	1.19961	2.57534	5.40822	5.45087	4.293e-07	5.06372e-06	5.85594
ACADSB	-2.52037	-3.45185	-1.58889	0.0366759	-5.37502	5.91196e-07	6.55679e-06	5.84924
NSMCE4A	-1.49574	-2.04127	-0.950205	6.19915	-5.44657	4.37186e-07	5.13259e-06	5.83508
EDRF1	1.66906	1.05683	2.28128	3.6612	5.41563	4.98236e-07	5.71111e-06	5.83116
C17orf107	-2.7427	-3.75746	-1.72795	-0.492243	-5.36917	6.05928e-07	6.70041e-06	5.8305
GJA4	-3.29771	-4.51837	-2.07705	-1.22892	-5.36671	6.12211e-07	6.75995e-06	5.82739
ARIH2	1.89658	1.20316	2.59001	4.99795	5.43326	4.62504e-07	5.36697e-06	5.8246
AC004552.1	-1.9035	-2.60781	-1.1992	-0.012031	-5.36885	6.06726e-07	6.70431e-06	5.8216
SEMA6D	2.72849	1.72288	3.73411	1.15921	5.38991	5.55281e-07	6.24131e-06	5.82045
AP000695.2	2.46439	1.55344	3.37534	-0.110192	5.37408	5.93546e-07	6.57799e-06	5.80164
OR7E12P	-2.20297	-3.01859	-1.38735	0.531177	-5.36549	6.1536e-07	6.78475e-06	5.80107
FOXJ2	2.22803	1.4064	3.04966	1.54703	5.38686	5.62477e-07	6.29808e-06	5.79863
DRG1	1.14374	0.72774	1.55974	7.02683	5.46163	4.10178e-07	4.86872e-06	5.79322
FOXO1B	-2.78453	-3.81677	-1.75229	-0.947994	-5.3587	6.33177e-07	6.95569e-06	5.79286
DHX15	1.52682	0.967849	2.08579	4.83638	5.42611	4.76682e-07	5.49756e-06	5.79203
AL031663.2	-2.69443	-3.69323	-1.69563	-0.273098	-5.35893	6.32542e-07	6.9538e-06	5.78812
NRN1	2.64714	1.67268	3.6216	2.99307	5.39639	5.40342e-07	6.10076e-06	5.76698
MYO5B	1.39391	0.883796	1.90402	5.31339	5.42824	4.72405e-07	5.4573e-06	5.76446
NOBOX	2.56205	1.62071	3.50339	4.25236	5.40668	5.17399e-07	5.89482e-06	5.76331
USP4	1.91352	1.211	2.61604	4.69007	5.41085	5.08385e-07	5.80532e-06	5.7528
DCTN6	1.98908	1.25704	2.72111	3.47946	5.39767	5.37434e-07	6.07704e-06	5.75258
TMEM43	-2.31416	-3.17092	-1.4574	2.72657	-5.36569	6.14851e-07	6.78411e-06	5.74348
SLK	1.7228	1.0899	2.3557	4.13805	5.4074	5.15835e-07	5.88146e-06	5.74088
GPR18	-2.83296	-3.88592	-1.78	-0.952134	-5.34464	6.71659e-07	7.30375e-06	5.73667
C1orf122	-2.4109	-3.30499	-1.51681	2.39096	-5.35658	6.3884e-07	7.00767e-06	5.71943
MAPK4	1.19821	0.760352	1.63607	6.77506	5.43614	4.56906e-07	5.31021e-06	5.71074
TE_UCON51	-2.67157	-3.66573	-1.6774	-0.774161	-5.33824	6.89914e-07	7.48601e-06	5.70911
RPL5	1.243	0.791263	1.69473	8.38977	5.46609	4.02507e-07	4.8004e-06	5.70766
ZWINT	1.95398	1.23386	2.6741	4.27427	5.39023	5.54544e-07	6.23769e-06	5.70521
PARP4	2.00588	1.26622	2.74554	3.30107	5.3872	5.61673e-07	6.29808e-06	5.70157
SOST	-2.70078	-3.7061	-1.69546	-0.464892	-5.33673	6.94296e-07	7.51729e-06	5.70086
SLC25A36	1.76367	1.1133	2.41404	3.63148	5.38701	5.62105e-07	6.29808e-06	5.69557
IL17D	-2.66077	-3.65183	-1.6697	-0.840137	-5.33329	7.04384e-07	7.61518e-06	5.68975
FAM118B	-1.67337	-2.28997	-1.05678	5.3995	-5.39116	5.52384e-07	6.21805e-06	5.6848
C11orf45	2.69674	1.69599	3.69748	0.854626	5.35308	6.48276e-07	7.08019e-06	5.68315
NOP53	-2.11219	-2.89467	-1.32972	3.64992	-5.36232	6.23615e-07	6.86068e-06	5.6765
TNKS2-AS1	-2.45604	-3.37168	-1.54041	-1.53516	-5.32847	7.1874e-07	7.73738e-06	5.67538
AL513324.1	-3.0186	-4.14366	-1.89353	0.122611	-5.32988	7.14518e-07	7.70297e-06	5.66896
RPS18	1.20687	0.76792	1.64583	8.8567	5.46177	4.09944e-07	4.86872e-06	5.6609
C9orf92	1.97734	1.24513	2.70955	2.55438	5.36459	6.17682e-07	6.80536e-06	5.65967
HARBI1	-2.75223	-3.7788	-1.72567	0.112211	-5.32584	7.26715e-07	7.81205e-06	5.65317
POLR3C	1.65869	1.04784	2.26954	5.19581	5.39413	5.45507e-07	6.15445e-06	5.64886
RALB	1.39645	0.883117	1.90979	5.70664	5.40398	5.23334e-07	5.95341e-06	5.63608
PTPRD	1.30259	0.822113	1.78307	4.64529	5.38547	5.65757e-07	6.32596e-06	5.63307
KIZ	1.51934	0.958217	2.08046	4.51866	5.37883	5.8179e-07	6.48332e-06	5.6215
TE_LTR26B	-2.561	-3.51851	-1.60349	-0.572267	-5.31319	7.6622e-07	8.16668e-06	5.60775
CELA3A	2.26689	1.42042	3.11335	-0.602818	5.32	7.44694e-07	7.9825e-06	5.60642
CHRNB4	2.73962	1.72005	3.75918	1.52196	5.33784	6.91079e-07	7.49325e-06	5.59894
PLXDC2	2.0641	1.29628	2.83192	1.90441	5.34023	6.8418e-07	7.42915e-06	5.59553
AL390036.1	-2.78404	-3.82592	-1.74215	-1.31433	-5.30816	7.82494e-07	8.32833e-06	5.59363
RFK	2.12614	1.33395	2.91832	1.29814	5.33157	7.09488e-07	7.65422e-06	5.58206
ABCB10	1.98952	1.24786	2.73117	1.29608	5.32887	7.17547e-07	7.73007e-06	5.58107
COG8	-2.42549	-3.33199	-1.519	2.16317	-5.31526	7.59628e-07	8.11943e-06	5.57511
GLRX3	1.3828	0.871876	1.89373	5.01024	5.37639	5.87807e-07	6.53365e-06	5.5738
HDDC2	1.43693	0.905441	1.96841	4.69495	5.37073	6.01963e-07	6.66146e-06	5.57036
PKP4	1.47684	0.930787	2.0229	4.92296	5.37263	5.97177e-07	6.61337e-06	5.56686
HSPA9	1.18142	0.747113	1.61573	6.77204	5.40378	5.23772e-07	5.9539e-06	5.56454
ARPC5	1.3785	0.869069	1.88794	5.10755	5.37539	5.90281e-07	6.55385e-06	5.55616
TE_MLT1-int	-2.44445	-3.35932	-1.52958	1.23114	-5.30774	7.83868e-07	8.33705e-06	5.55181
AL606834.1	-2.82468	-3.88386	-1.7655	-0.890172	-5.2977	8.17461e-07	8.63329e-06	5.54867
DECR1	2.08317	1.30703	2.85932	2.12858	5.33181	7.08752e-07	7.65178e-06	5.54753
COMMD2	1.51984	0.956133	2.08354	4.05336	5.35594	6.40541e-07	7.02121e-06	5.54702
PPIC	1.87139	1.17625	2.56654	3.90124	5.34783	6.62715e-07	7.23264e-06	5.5382
MRVI1-AS1	-2.46103	-3.38374	-1.53831	0.369315	-5.29832	8.15348e-07	8.61702e-06	5.53571
PPM1M	2.62092	1.64125	3.6006	0.910345	5.31451	7.62012e-07	8.13335e-06	5.53289
TSPYL2	2.10634	1.32376	2.88891	3.831	5.34675	6.65728e-07	7.26025e-06	5.53032
TPI1	1.2482	0.789003	1.7074	7.33081	5.39975	5.32741e-07	6.0376e-06	5.52845
AL157886.1	2.31142	1.44558	3.17726	-0.154732	5.30311	7.99201e-07	8.47615e-06	5.52295
UBE2A	1.25753	0.79308	1.72198	5.87358	5.37861	5.82333e-07	6.48332e-06	5.51611
UBB	2.49394	1.5744	3.41348	7.49188	5.38771	5.60462e-07	6.29015e-06	5.5102
KCTD3	1.86306	1.16968	2.55644	3.3217	5.33761	6.9174e-07	7.49502e-06	5.50996
LIX1	-3.10696	-4.27399	-1.93993	-0.146915	-5.28864	8.4899e-07	8.91618e-06	5.50879
C1S	2.72658	1.71122	3.74194	2.65585	5.33443	7.01027e-07	7.58471e-06	5.50587
NCL	1.08873	0.68744	1.49002	6.96372	5.38954	5.56152e-07	6.24643e-06	5.50012
ASCC1	2.07048	1.29491	2.84604	1.06925	5.30325	7.9872e-07	8.47615e-06	5.4931
MRPL49	2.13778	1.33797	2.93759	1.89501	5.30965	7.7765e-07	8.28263e-06	5.4852
AC068050.1	2.63509	1.64623	3.62394	-0.378011	5.29362	8.31537e-07	8.76348e-06	5.48382
RHPN1	-3.29521	-4.53414	-2.05627	0.53651	-5.28353	8.67286e-07	9.08295e-06	5.48244
LAP3	1.81766	1.14213	2.4932	4.48377	5.34509	6.70381e-07	7.3004e-06	5.48077
GRHL3	-3.00566	-4.13407	-1.87725	1.63492	-5.29129	8.39656e-07	8.83666e-06	5.48059
COX7A2L	1.23867	0.781059	1.69628	6.52246	5.3771	5.86055e-07	6.51899e-06	5.47743
TBC1D13	2.29579	1.43867	3.15291	2.71029	5.32083	7.42101e-07	7.96573e-06	5.47379
STAT4	2.87025	1.79233	3.94817	-0.353681	5.28959	8.4564e-07	8.89341e-06	5.46719
SERTAD1	-3.36732	-4.63265	-2.10198	2.00927	-5.28651	8.56576e-07	8.9833e-06	5.46573
SCAMP2	1.66384	1.04895	2.27873	6.86631	5.3753	5.90496e-07	6.55385e-06	5.45995
MRPS2	1.96971	1.23771	2.70171	5.07219	5.34543	6.6942e-07	7.29523e-06	5.45886
LRRC40	2.3182	1.45296	3.18344	3.19428	5.32235	7.37421e-07	7.92148e-06	5.45652
CCDC117	1.80775	1.13439	2.48111	4.17606	5.33313	7.04856e-07	7.61518e-06	5.45438
HKR1	2.44933	1.53486	3.3638	3.57457	5.32067	7.42599e-07	7.96573e-06	5.45115
AL356417.1	-2.35907	-3.24796	-1.47018	-1.31747	-5.27208	9.09696e-07	9.48746e-06	5.45026
GPALPP1	2.26552	1.41742	3.11362	2.4628	5.30656	7.87776e-07	8.37269e-06	5.4411
MOS	-3.17171	-4.36108	-1.98234	4.26403	-5.29744	8.18369e-07	8.63681e-06	5.43996
CSPG4P11	-2.42947	-3.34497	-1.51396	-0.151024	-5.27157	9.11622e-07	9.49437e-06	5.43935
GLCE	1.77306	1.11035	2.43576	3.32034	5.31488	7.6081e-07	8.12629e-06	5.43623
KIAA1211	2.14934	1.34374	2.95493	2.21265	5.30001	8.0963e-07	8.56463e-06	5.4327
KMT2E	1.69782	1.06784	2.32781	5.59312	5.35366	6.46705e-07	7.07846e-06	5.43
HNRNPH3	1.36428	0.857216	1.87135	5.44605	5.34476	6.713e-07	7.30375e-06	5.42706
ICE1	-2.24548	-3.08712	-1.40384	3.79001	-5.29995	8.09821e-07	8.56463e-06	5.426
RAP1B	1.60639	1.01038	2.20241	6.09317	5.35406	6.45625e-07	7.07178e-06	5.41768
RPL7	1.40623	0.888716	1.92375	8.53162	5.39788	5.36957e-07	6.07622e-06	5.41616
IGHG1	-3.00476	-4.13848	-1.87104	0.168469	-5.26495	9.37145e-07	9.73324e-06	5.41175
TMEM69	1.27207	0.800028	1.74412	6.04672	5.35326	6.478e-07	7.08013e-06	5.4094
AL355773.1	-2.20274	-3.03216	-1.37332	1.9059	-5.2757	8.96064e-07	9.35827e-06	5.40835
SMPD4	2.00742	1.25749	2.75736	4.20336	5.31746	7.5264e-07	8.05619e-06	5.40665
TYW3	-2.55529	-3.51818	-1.5924	2.02386	-5.27172	9.11054e-07	9.49437e-06	5.39244
FAM181B	-2.70561	-3.72774	-1.68347	0.211922	-5.25831	9.63391e-07	9.96453e-06	5.38213
KLHL29	2.01121	1.26004	2.76237	4.6068	5.31876	7.48563e-07	8.01826e-06	5.38134
MAGI2	1.46253	0.915826	2.00923	4.0995	5.31427	7.6278e-07	8.13578e-06	5.37765
STARD10	-2.95431	-4.06966	-1.83897	1.85815	-5.26185	9.49297e-07	9.84584e-06	5.37421
SLC27A2	1.91406	1.19695	2.63116	3.52114	5.30227	8.02006e-07	8.4999e-06	5.35636
MAP7D3	1.41283	0.88592	1.93974	5.21373	5.32653	7.24606e-07	7.79496e-06	5.35263
GANAB	1.83984	1.14839	2.5313	2.71781	5.28578	8.59185e-07	9.00437e-06	5.35065
SLC45A1	-2.8887	-3.98132	-1.79608	0.989901	-5.25196	9.89201e-07	1.01825e-05	5.34566
WIPF3	2.61048	1.62458	3.59639	-0.0275571	5.25986	9.57185e-07	9.90717e-06	5.33723
PPIL6	-2.37054	-3.26842	-1.47265	-0.553348	-5.24464	1.01978e-06	1.04615e-05	5.3326
PTPRM	1.84958	1.15459	2.54458	3.0246	5.28667	8.55987e-07	8.9833e-06	5.33026
TE_L1HS	1.50055	0.944119	2.05697	7.17551	5.35712	6.37381e-07	6.99677e-06	5.32639
TE_AluYc	-1.4925	-2.04633	-0.938662	7.98859	-5.35331	6.47647e-07	7.08013e-06	5.32149
AC124068.2	-2.65479	-3.66147	-1.64811	-0.932425	-5.23874	1.04507e-06	1.06699e-05	5.31611
METRN	-2.86701	-3.95377	-1.78025	0.0430221	-5.24065	1.03684e-06	1.06075e-05	5.31481
SBK1	-2.4893	-3.43249	-1.54611	0.879458	-5.24284	1.02745e-06	1.05186e-05	5.31234
SGF29	1.70485	1.07336	2.33633	8.48041	5.36308	6.21618e-07	6.84372e-06	5.30844
KCNG2	-2.99965	-4.13747	-1.86184	-0.382352	-5.23708	1.05233e-06	1.07222e-05	5.30485
METTL3	2.06326	1.28831	2.83821	3.93263	5.28898	8.47793e-07	8.90983e-06	5.29993
INA	1.47628	0.924643	2.02791	5.13733	5.31627	7.56424e-07	8.09094e-06	5.29259
ZFHX2	-2.72589	-3.76047	-1.69132	-0.142401	-5.23404	1.0657e-06	1.08438e-05	5.29143
FOLR1	3.01712	1.87994	4.1543	1.74791	5.27053	9.1561e-07	9.52932e-06	5.29131
SOX9	2.73858	1.70136	3.77581	-0.282916	5.24496	1.01841e-06	1.04545e-05	5.28723
ZNF644	1.75606	1.09448	2.41765	2.81391	5.27282	9.0691e-07	9.46497e-06	5.28164
DBH-AS1	-2.56401	-3.53807	-1.58994	-0.925796	-5.22904	1.08807e-06	1.10599e-05	5.2778
LYPD6B	-2.65778	-3.66785	-1.64771	-0.486463	-5.22706	1.09703e-06	1.11249e-05	5.26587
HECTD1	1.32239	0.826869	1.81791	5.13722	5.30136	8.05084e-07	8.52652e-06	5.26405
AC012073.1	-2.69645	-3.72162	-1.67127	-1.13043	-5.22495	1.10666e-06	1.12075e-05	5.26323
AC132008.1	2.6982	1.67616	3.72024	0.792727	5.24441	1.02074e-06	1.04642e-05	5.262
SIGLEC10	-2.81553	-3.88547	-1.7456	0.368138	-5.22748	1.09512e-06	1.1113e-05	5.26168
VWA5A	-2.75399	-3.79732	-1.71065	3.18459	-5.24358	1.0243e-06	1.04935e-05	5.24526
AFTPH	1.89161	1.17978	2.60345	3.79433	5.27889	8.8423e-07	9.24752e-06	5.24385
AMZ1	2.32053	1.44966	3.19139	5.13181	5.29327	8.3272e-07	8.7698e-06	5.23495
ZBTB3	-2.52163	-3.48156	-1.5617	-0.622184	-5.21832	1.13755e-06	1.14662e-05	5.2326
AL021937.3	-2.36871	-3.27015	-1.46727	-0.07422	-5.21994	1.12994e-06	1.1407e-05	5.23022
PPARGC1A	1.9294	1.20028	2.65852	2.46476	5.25673	9.6977e-07	1.00099e-05	5.22962
ABCB4	-2.76657	-3.81079	-1.72235	5.32032	-5.26308	9.4446e-07	9.80244e-06	5.22625
SLX4	-3.05004	-4.21054	-1.88954	1.13231	-5.22097	1.12511e-06	1.13713e-05	5.2243
HIGD1C	-2.72359	-3.76114	-1.68604	-0.664329	-5.21463	1.15511e-06	1.16276e-05	5.21778
MARVELD3	2.62622	1.6277	3.62474	-0.310426	5.22472	1.10775e-06	1.1211e-05	5.20957
CHKA	2.14304	1.33065	2.95543	1.77515	5.24028	1.0384e-06	1.06163e-05	5.20848
IRF5	3.58519	2.22823	4.94214	1.72258	5.24851	1.00349e-06	1.03095e-05	5.20568
CYP2R1	1.6649	1.03475	2.29504	2.61323	5.24848	1.0036e-06	1.03095e-05	5.20189
STAT5A	-2.91975	-4.03241	-1.80708	0.575345	-5.2128	1.16389e-06	1.17004e-05	5.20051
GPRC5A	1.98958	1.2372	2.74197	2.74534	5.25304	9.84772e-07	1.01438e-05	5.20023
IDH3G	1.90249	1.189	2.61599	5.80374	5.29693	8.20103e-07	8.64904e-06	5.19637
OSBPL11	-2.31941	-3.20139	-1.43743	2.35428	-5.22408	1.11067e-06	1.12329e-05	5.19127
SPATS2L	1.95682	1.2166	2.69705	2.92194	5.25144	9.91345e-07	1.01976e-05	5.19097
TLK1	2.03596	1.26714	2.80478	3.83516	5.2606	9.54272e-07	9.88382e-06	5.17305
DNAJC10	1.59104	0.990821	2.19126	4.10672	5.26575	9.33998e-07	9.70726e-06	5.17104
SRSF6	1.75389	1.0912	2.41657	3.88524	5.25758	9.6635e-07	9.98141e-06	5.16413
PMPCB	1.68008	1.04487	2.31529	3.86806	5.25417	9.80137e-07	1.01098e-05	5.15611
FAM86C2P	-2.3893	-3.30106	-1.47755	1.21095	-5.20574	1.19846e-06	1.19838e-05	5.15077
TBXT	2.92023	1.8064	4.03407	-0.53995	5.20821	1.18625e-06	1.18855e-05	5.14646
AC004918.3	-2.40441	-3.32385	-1.48496	-1.08322	-5.19485	1.2537e-06	1.24534e-05	5.14365
ETV1	-2.36167	-3.26509	-1.45825	-0.888286	-5.193	1.26336e-06	1.25081e-05	5.13544
PLXNA1	-2.32617	-3.21143	-1.44091	3.43232	-5.21989	1.13016e-06	1.1407e-05	5.12946
TOP1MT	1.81875	1.13435	2.50314	6.12699	5.27905	8.83664e-07	9.24752e-06	5.12829
SLC15A1	2.34679	1.45038	3.2432	-0.236737	5.20066	1.22391e-06	1.22139e-05	5.12036
HASPIN	-2.90141	-4.01178	-1.79104	-0.0773804	-5.19075	1.27518e-06	1.26085e-05	5.11962
CORO1A	-2.85878	-3.95324	-1.76432	-0.601679	-5.18885	1.28524e-06	1.26912e-05	5.11833
LRTOMT	-2.17396	-3.00614	-1.34177	-0.618569	-5.18944	1.28211e-06	1.26686e-05	5.1175
AL109763.1	-2.5363	-3.50637	-1.56623	0.353389	-5.19381	1.2591e-06	1.24906e-05	5.11678
OR51B6	-2.61571	-3.6179	-1.61353	-1.2026	-5.18481	1.30689e-06	1.28628e-05	5.10605
IRGQ	-2.47859	-3.42798	-1.52921	-0.189449	-5.18625	1.29914e-06	1.28201e-05	5.10378
AC007773.1	-2.68973	-3.72004	-1.65942	-0.374427	-5.18596	1.30066e-06	1.28266e-05	5.10215
ACTG1	1.23568	0.776364	1.69499	10.503	5.34425	6.72756e-07	7.31038e-06	5.09869
DUXB	2.72718	1.68904	3.76532	2.42714	5.21851	1.13666e-06	1.1465e-05	5.0899
CKS1B	-1.37306	-1.8871	-0.859031	8.86794	-5.30627	7.88705e-07	8.37664e-06	5.08873
ATAT1	-2.62336	-3.62902	-1.61769	0.00414777	-5.18197	1.32232e-06	1.30062e-05	5.08202
CLDN18	1.66845	1.03587	2.30103	4.20806	5.23947	1.04192e-06	1.0645e-05	5.08186
KHDC3L	-2.212	-3.04466	-1.37933	7.52605	-5.2772	8.90483e-07	9.30644e-06	5.08112
PPCS	1.83393	1.14054	2.52733	5.28998	5.25401	9.80797e-07	1.01098e-05	5.08101
MGAT4B	-2.23586	-3.09108	-1.38064	2.12753	-5.19344	1.26107e-06	1.25018e-05	5.07299
PRKN	2.32823	1.44029	3.21618	1.9318	5.2087	1.18382e-06	1.1869e-05	5.06758
FBXL20	-2.51645	-3.47861	-1.55428	2.75841	-5.19549	1.25038e-06	1.24286e-05	5.06121
UBE2Z	1.45275	0.903878	2.00162	5.35913	5.25787	9.65179e-07	9.97617e-06	5.05978
BNIP3L	1.07467	0.669432	1.47991	6.5577	5.26809	9.24946e-07	9.61982e-06	5.04111
HECA	1.98053	1.22531	2.73576	2.25607	5.2095	1.17992e-06	1.18378e-05	5.04102
AC092171.2	-2.83099	-3.91763	-1.74434	1.25392	-5.17535	1.35899e-06	1.33232e-05	5.03798
CHORDC1	1.72352	1.06656	2.38049	2.80957	5.21152	1.17006e-06	1.17546e-05	5.03619
ACP5	-2.74146	-3.79517	-1.68775	-0.326533	-5.16834	1.39893e-06	1.36614e-05	5.03053
TMC5	1.49092	0.925402	2.05644	4.49958	5.23717	1.05194e-06	1.07222e-05	5.02573
XPA	-2.52433	-3.49265	-1.55601	2.21564	-5.17865	1.34057e-06	1.31564e-05	5.02123
CLK4	1.95996	1.21082	2.7091	2.26577	5.19727	1.24124e-06	1.23541e-05	5.01344
EYA1	1.86863	1.15624	2.58103	3.39411	5.21066	1.17426e-06	1.17889e-05	5.00959
GSTZ1	-2.95752	-4.09432	-1.82071	1.49774	-5.16808	1.4004e-06	1.36668e-05	5.00785
AP000936.3	-2.20473	-3.0531	-1.35635	-0.497766	-5.16245	1.43333e-06	1.3961e-05	5.00472
CCNJ	-2.4138	-3.33854	-1.48906	3.05283	-5.18529	1.3043e-06	1.28457e-05	5.00374
PCAT1	1.54886	0.957129	2.14059	2.83148	5.1997	1.22882e-06	1.22437e-05	4.99937
TMEM98	2.73624	1.68496	3.78753	-0.150564	5.17039	1.38714e-06	1.35644e-05	4.98933
SNHG18	-2.57702	-3.56424	-1.58981	3.75381	-5.18556	1.30285e-06	1.28398e-05	4.98535
MEAF6	1.30224	0.808293	1.79619	5.72727	5.23722	1.0517e-06	1.07222e-05	4.97714
PLEKHM1	-2.43716	-3.37487	-1.49945	2.37335	-5.16302	1.42997e-06	1.39458e-05	4.96319
PEG3	2.57172	1.58362	3.55982	0.750844	5.17027	1.38778e-06	1.35644e-05	4.95569
GPS1	1.90829	1.18407	2.63252	6.19753	5.23432	1.06444e-06	1.08382e-05	4.95123
EXTL3-AS1	-2.70403	-3.74829	-1.65977	-0.990749	-5.14392	1.54714e-06	1.49533e-05	4.94335
TBCB	1.71073	1.06475	2.3567	7.41769	5.26082	9.53371e-07	9.88129e-06	4.94086
STK24	2.13751	1.32339	2.95163	5.23198	5.21566	1.15016e-06	1.15856e-05	4.93816
AOX1	1.81723	1.12402	2.51043	4.39782	5.20759	1.18928e-06	1.19078e-05	4.93542
GOLGA7	1.48749	0.922275	2.0527	5.79819	5.22796	1.09295e-06	1.10985e-05	4.9171
TMEM64	2.0102	1.2379	2.7825	2.16419	5.17064	1.3857e-06	1.35644e-05	4.89785
RPSAP4	-2.32177	-3.22041	-1.42312	-0.765797	-5.13237	1.62244e-06	1.56409e-05	4.89368
PACSIN2	-1.83049	-2.53267	-1.12831	4.45947	-5.17856	1.3411e-06	1.31564e-05	4.88946
DMTF1	1.77191	1.09413	2.44969	4.28469	5.19326	1.26199e-06	1.25027e-05	4.88207
BPNT1	-2.68472	-3.72462	-1.64482	-0.484396	-5.12858	1.64792e-06	1.58156e-05	4.87922
MARC2	1.98457	1.22047	2.74866	1.99711	5.1595	1.4509e-06	1.40865e-05	4.87482
HOXD9	2.48503	1.52782	3.44223	1.66811	5.15722	1.46456e-06	1.42101e-05	4.87372
NOB1	1.55245	0.962336	2.14257	6.7062	5.22602	1.10179e-06	1.11657e-05	4.87324
DDB1	1.17173	0.726585	1.61688	6.75537	5.22896	1.08841e-06	1.10599e-05	4.87196
PRICKLE2	-2.25419	-3.12435	-1.38402	2.62904	-5.14611	1.53324e-06	1.48381e-05	4.86074
SLC39A14	-2.15748	-2.98926	-1.3257	3.70268	-5.1526	1.49277e-06	1.4465e-05	4.85487
AC105450.1	-2.65248	-3.68098	-1.62398	-0.103462	-5.12314	1.68522e-06	1.61221e-05	4.8534
SPON1	1.50096	0.928014	2.07391	5.65202	5.2041	1.20663e-06	1.20575e-05	4.84331
EXOC6	1.80919	1.11289	2.50548	2.83933	5.16155	1.43866e-06	1.40039e-05	4.83689
LINC01118	-1.43002	-1.97636	-0.883682	6.27787	-5.19959	1.22933e-06	1.22437e-05	4.8291
SAMD4A	-1.51322	-2.0934	-0.93305	5.53833	-5.18126	1.32621e-06	1.30274e-05	4.82813
AP002001.1	2.03881	1.25293	2.82469	2.35127	5.15359	1.48667e-06	1.44152e-05	4.82806
TIAM1	-1.27616	-1.76339	-0.788925	6.90096	-5.20303	1.21196e-06	1.21027e-05	4.80786
WDR7	1.14345	0.707724	1.57918	6.58651	5.21304	1.16272e-06	1.16964e-05	4.8032
SSRP1	1.40766	0.870608	1.94472	6.39446	5.20679	1.19321e-06	1.19393e-05	4.802
TSN	1.19413	0.737459	1.6508	5.79726	5.19442	1.25594e-06	1.24674e-05	4.79796
ELFN2	-3.07222	-4.2661	-1.87833	1.46312	-5.11187	1.76513e-06	1.68331e-05	4.78502
TERF2IP	1.67157	1.02932	2.31382	4.08109	5.17022	1.3881e-06	1.35644e-05	4.7779
EMC2	1.60205	0.987865	2.21624	5.1826	5.18162	1.32425e-06	1.30166e-05	4.77753
LINC00378	1.77668	1.08938	2.46397	2.18615	5.13518	1.6038e-06	1.54811e-05	4.77675
ANKRD46	1.72873	1.06324	2.39422	4.09449	5.1603	1.44612e-06	1.40493e-05	4.76689
TCP11L2	-2.96247	-4.1153	-1.80963	1.12469	-5.10476	1.81738e-06	1.72439e-05	4.76643
ZKSCAN4	-2.54788	-3.53818	-1.55758	2.1629	-5.11096	1.77168e-06	1.68849e-05	4.76541
MFSD6L	-2.64234	-3.67247	-1.61222	-1.19244	-5.09554	1.88743e-06	1.78635e-05	4.75672
PALB2	-2.58906	-3.59624	-1.58187	1.8206	-5.10648	1.80457e-06	1.71548e-05	4.75444
TNNT2	-2.87583	-3.9973	-1.75436	-1.03186	-5.09406	1.89894e-06	1.79272e-05	4.75137
POLE3	1.48392	0.913814	2.05402	5.07317	5.17066	1.38556e-06	1.35644e-05	4.74501
DMRT3	2.65913	1.62507	3.6932	0.253707	5.10836	1.79073e-06	1.70448e-05	4.73596
NPIPA5	2.04626	1.25248	2.84005	1.807	5.12094	1.70054e-06	1.62378e-05	4.7331
IKBKB	-2.19137	-3.04133	-1.34141	3.68292	-5.1216	1.69592e-06	1.62142e-05	4.72635
JAZF1	1.23672	0.764255	1.70919	6.8723	5.19984	1.22808e-06	1.22437e-05	4.72591
IDH3A	2.21629	1.35827	3.07432	2.95621	5.1312	1.6303e-06	1.57066e-05	4.72584
EMC8	-1.57531	-2.1817	-0.968908	5.63076	-5.16056	1.44452e-06	1.4047e-05	4.72312
SSC4D	-2.8407	-3.95027	-1.73113	-1.12743	-5.08583	1.96403e-06	1.84376e-05	4.71986
ARHGAP29	-2.44613	-3.39907	-1.49318	1.95676	-5.0992	1.85934e-06	1.76109e-05	4.71685
RETSAT	-2.7543	-3.82938	-1.67922	0.656452	-5.08933	1.9361e-06	1.82095e-05	4.71201
DYRK1B	2.70004	1.65014	3.74993	0.625943	5.10873	1.78799e-06	1.70295e-05	4.71189
CSE1L	1.206	0.744999	1.66701	6.93806	5.19677	1.24382e-06	1.23715e-05	4.70442
AC016546.1	-2.37097	-3.29788	-1.44406	-1.45694	-5.08134	2.00046e-06	1.87328e-05	4.70362
RNF5	-2.56624	-3.56926	-1.56321	-0.531283	-5.08246	1.99131e-06	1.86588e-05	4.69965
NCAM1	1.80554	1.10598	2.5051	3.11095	5.12708	1.65814e-06	1.58833e-05	4.69877
LRCOL1	-2.83459	-3.94321	-1.72597	-1.55506	-5.07922	2.01794e-06	1.88379e-05	4.69661
UBE2SP1	-1.79156	-2.48528	-1.09785	4.33392	-5.13027	1.63655e-06	1.57568e-05	4.69398
ESD	1.65448	1.01545	2.29352	4.189	5.14315	1.55204e-06	1.49911e-05	4.69144
TE_LTR31	-2.02716	-2.81767	-1.23665	2.2756	-5.09414	1.89832e-06	1.79272e-05	4.66818
LIPE	-2.86485	-3.98662	-1.74309	-0.662493	-5.07328	2.06756e-06	1.92295e-05	4.66785
CSTB	-1.30148	-1.79942	-0.803553	7.98317	-5.19229	1.26704e-06	1.25362e-05	4.66665
CREG1	1.64202	1.00614	2.27791	3.33671	5.12967	1.64058e-06	1.57837e-05	4.66606
SRSF9	2.03954	1.2497	2.82939	4.04326	5.12954	1.64144e-06	1.57837e-05	4.66161
AC023043.4	-2.35508	-3.27424	-1.43591	2.36998	-5.08982	1.93217e-06	1.81922e-05	4.65986
SDHAF1	-2.7445	-3.81956	-1.66945	-0.0656784	-5.07135	2.08396e-06	1.9358e-05	4.65437
BAG2	1.77979	1.08914	2.47044	3.06156	5.1192	1.71273e-06	1.63437e-05	4.65428
MAL2	2.1855	1.33892	3.03208	3.62308	5.12831	1.64978e-06	1.58234e-05	4.65317
ZNF618	-1.86812	-2.58724	-1.149	6.8953	-5.16049	1.44496e-06	1.4047e-05	4.65301
AL592293.1	-2.88997	-4.02072	-1.75922	1.09737	-5.07712	2.03536e-06	1.89652e-05	4.65294
RIBC2	-3.03495	-4.22232	-1.84758	1.81645	-5.07757	2.03165e-06	1.89424e-05	4.64766
AL049838.1	2.53916	1.5462	3.53212	-0.595498	5.07982	2.01298e-06	1.8815e-05	4.64652
MCAM	-2.60422	-3.62256	-1.58589	1.88968	-5.08017	2.0101e-06	1.87997e-05	4.64208
UBTD1	-2.87399	-4.00101	-1.74697	-0.72344	-5.06576	2.13219e-06	1.97645e-05	4.63846
OTUD7B	-2.13165	-2.96355	-1.29975	2.91804	-5.09017	1.92941e-06	1.81807e-05	4.63708
TIMM23	1.05454	0.648785	1.46029	6.46461	5.16287	1.43084e-06	1.39458e-05	4.63084
GRB2	1.56742	0.96035	2.17449	4.28243	5.12905	1.64479e-06	1.58057e-05	4.62612
GLYATL1	-2.82413	-3.92964	-1.71862	1.98435	-5.07471	2.05551e-06	1.91411e-05	4.62394
CPNE9	-3.1777	-4.41809	-1.93732	4.11319	-5.08917	1.93739e-06	1.82102e-05	4.61588
XPOT	1.61741	0.9907	2.24411	4.44898	5.12678	1.66018e-06	1.58927e-05	4.60266
THOC3	1.41755	0.87024	1.96486	5.90695	5.1451	1.53959e-06	1.48899e-05	4.59987
PER3	1.57185	0.962118	2.18158	4.30175	5.12108	1.69954e-06	1.62378e-05	4.59774
HEATR6	-2.65966	-3.70495	-1.61436	-0.516137	-5.05449	2.23268e-06	2.05743e-05	4.59263
ZKSCAN5	-2.34777	-3.26834	-1.4272	2.17873	-5.06627	2.12773e-06	1.97402e-05	4.58241
SIRT3	-2.55478	-3.55538	-1.55418	2.78822	-5.07205	2.07801e-06	1.93147e-05	4.58191
AL031727.1	1.90488	1.15679	2.65297	-0.832569	5.05827	2.19841e-06	2.02958e-05	4.5809
RPL13P12	-1.86524	-2.59325	-1.13724	3.6792	-5.08971	1.93305e-06	1.81922e-05	4.57815
CTTNBP2NL	-1.85124	-2.57243	-1.13004	4.50462	-5.09917	1.85958e-06	1.76109e-05	4.56087
DSCAML1	2.1316	1.30142	2.96178	3.63816	5.10064	1.84837e-06	1.75269e-05	4.55959
PDHB	1.39629	0.853223	1.93936	3.99937	5.10753	1.79681e-06	1.70919e-05	4.55885
TTC32	1.78422	1.08709	2.48135	2.48542	5.08422	1.97708e-06	1.8537e-05	4.55768
AL359513.1	-2.7351	-3.81149	-1.6587	0.101505	-5.04767	2.29572e-06	2.11423e-05	4.55299
MLX	1.89234	1.15457	2.63011	4.10894	5.09528	1.88945e-06	1.78714e-05	4.53329
THAP1	1.43808	0.878623	1.99754	4.58432	5.10628	1.80609e-06	1.71584e-05	4.52455
GABBR2	1.28911	0.789804	1.78841	6.43778	5.12879	1.6465e-06	1.58121e-05	4.50298
VLDLR-AS1	-2.39591	-3.3406	-1.45123	1.22835	-5.03817	2.38641e-06	2.18703e-05	4.49409
CALHM4	-2.85861	-3.98919	-1.72803	-1.80477	-5.02277	2.5409e-06	2.30752e-05	4.47977
ZNF530	-2.5598	-3.57078	-1.54881	0.76296	-5.0298	2.46924e-06	2.25306e-05	4.4797
TOM1L1	1.67436	1.0203	2.32842	4.35763	5.08535	1.96791e-06	1.84625e-05	4.47025
FNBP1	-2.03354	-2.8307	-1.23638	4.38865	-5.06754	2.11675e-06	1.96505e-05	4.45596
TSPAN15	2.45034	1.49443	3.40624	4.83021	5.09214	1.91392e-06	1.8046e-05	4.45276
KLF3	2.66847	1.61469	3.72225	-0.471012	5.03039	2.46328e-06	2.24926e-05	4.45019
MAGED4B	2.49268	1.50838	3.47697	-0.1258	5.03074	2.45979e-06	2.2488e-05	4.44504
ZNF727	-2.49409	-3.48252	-1.50566	-1.1865	-5.01251	2.64928e-06	2.39582e-05	4.43567
ZC3H10	-2.48101	-3.46277	-1.49926	1.27146	-5.02013	2.56832e-06	2.32951e-05	4.43452
KIAA2012	1.55019	0.945718	2.15466	5.32406	5.09447	1.89571e-06	1.79193e-05	4.43313
MRPL9	1.90694	1.15898	2.6549	3.62864	5.06461	2.14219e-06	1.98377e-05	4.4281
UBL7-AS1	-2.31891	-3.23839	-1.39944	-1.49947	-5.00996	2.67681e-06	2.41781e-05	4.42768
TRIB3	2.80311	1.69661	3.9096	0.393625	5.03245	2.44272e-06	2.23455e-05	4.42539
AC012085.1	2.10701	1.27323	2.9408	-0.426857	5.02	2.56975e-06	2.32951e-05	4.42461
MFSD5	-1.78379	-2.48458	-1.083	4.60409	-5.05645	2.21481e-06	2.0423e-05	4.41864
ZNF503-AS2	-2.61146	-3.6462	-1.57673	0.737212	-5.01353	2.63824e-06	2.38727e-05	4.41864
AKR1C8P	2.54336	1.53737	3.54934	-0.0415304	5.02233	2.54546e-06	2.31027e-05	4.41458
TE_MLT1L	-1.04206	-1.44528	-0.638842	8.33872	-5.13383	1.61276e-06	1.55576e-05	4.4088
TOP3BP1	-2.29819	-3.21002	-1.38636	-0.559125	-5.00681	2.71138e-06	2.4461e-05	4.40825
RAP2C	2.03835	1.23395	2.84274	1.2673	5.03381	2.42914e-06	2.22349e-05	4.40448
KMT2D	-2.56582	-3.58217	-1.54947	1.79605	-5.01504	2.62212e-06	2.37412e-05	4.40338
AC025252.2	-2.6504	-3.70286	-1.59794	-0.993003	-5.0026	2.75817e-06	2.48087e-05	4.39688
ABCC2	-2.55179	-3.56469	-1.53888	-0.123308	-5.00457	2.73611e-06	2.46693e-05	4.39506
ECM2	2.00424	1.21235	2.79612	1.26626	5.02777	2.48975e-06	2.2638e-05	4.39222
RPF1	1.20377	0.734315	1.67322	5.88761	5.09379	1.90102e-06	1.79356e-05	4.38504
SLC25A5	1.45137	0.889142	2.0136	8.15965	5.12808	1.65136e-06	1.58284e-05	4.37657
ZNF383	-2.57651	-3.60089	-1.55214	-0.789046	-4.99646	2.82775e-06	2.53587e-05	4.36981
UNG	1.16651	0.712586	1.62044	6.80718	5.10496	1.81588e-06	1.72405e-05	4.3673
FAAP20	-2.54639	-3.55734	-1.53544	1.24027	-5.00362	2.74676e-06	2.47356e-05	4.36714
ZNF263	2.17996	1.31722	3.0427	1.16184	5.01947	2.57526e-06	2.33309e-05	4.36384
MT-RNR1	-1.49988	-2.07869	-0.921072	10.0356	-5.14767	1.5234e-06	1.47523e-05	4.35285
SLC29A4	1.83534	1.11861	2.55207	6.19863	5.08689	1.95556e-06	1.83696e-05	4.35253
KLHDC2	1.79539	1.0885	2.50228	3.6612	5.04542	2.31684e-06	2.13107e-05	4.35111
MDK	2.16551	1.31196	3.01906	3.02186	5.03988	2.36983e-06	2.17448e-05	4.35032
SNX30	1.56709	0.951434	2.18275	4.24931	5.05644	2.2149e-06	2.0423e-05	4.34286
PAMR1	-2.39466	-3.34449	-1.44483	2.57384	-5.00827	2.6953e-06	2.43305e-05	4.34062
OPHN1	-2.38508	-3.33345	-1.43671	0.838666	-4.99589	2.83433e-06	2.53875e-05	4.33864
SHISA8	-2.14704	-2.99519	-1.29889	3.90621	-5.02872	2.48008e-06	2.25911e-05	4.33817
CREM	1.3014	0.790394	1.81241	4.56249	5.05909	2.19106e-06	2.02546e-05	4.33764
BDNF	-1.65315	-2.30627	-1.00003	3.53417	-5.02816	2.48573e-06	2.26152e-05	4.33721
LAMTOR1	1.37101	0.834946	1.90708	5.85241	5.08057	2.00685e-06	1.8781e-05	4.33289
SLC13A3	2.0613	1.24942	2.87318	3.64386	5.04359	2.33419e-06	2.14441e-05	4.3279
MYO1C	1.76654	1.07379	2.45929	5.09619	5.06567	2.13297e-06	1.97645e-05	4.3271
HLX	2.98942	1.80242	4.17642	-0.21824	5.00294	2.75429e-06	2.47886e-05	4.32708
MYOCOS	-1.50107	-2.08877	-0.913362	6.69723	-5.07376	2.06355e-06	1.9204e-05	4.30334
TRIM11	-1.99527	-2.78352	-1.20701	4.73642	-5.02833	2.48405e-06	2.26135e-05	4.30122
UBAP2L	1.21547	0.740111	1.69082	6.28368	5.07942	2.01629e-06	1.88342e-05	4.30075
ANKRD18CP	-2.2359	-3.1281	-1.34369	-1.31849	-4.97824	3.04467e-06	2.70299e-05	4.30056
SLIT3	2.02108	1.23042	2.81174	6.44777	5.07789	2.02897e-06	1.89291e-05	4.29879
PGLS	-2.85104	-3.9882	-1.71387	0.389305	-4.98045	3.01757e-06	2.68528e-05	4.2975
ISPD	-3.06725	-4.28648	-1.84802	2.85515	-4.9975	2.8159e-06	2.52826e-05	4.29678
THSD1	-2.9595	-4.13979	-1.77921	0.685319	-4.98103	3.01049e-06	2.68186e-05	4.29268
GABRA2	2.64837	1.59338	3.70335	-0.767623	4.9868	2.94088e-06	2.63104e-05	4.28776
H2AFZ	1.88789	1.14161	2.63417	3.10589	5.02533	2.51462e-06	2.28503e-05	4.27784
PSTK	1.62001	0.981651	2.25837	4.27759	5.04131	2.35605e-06	2.16316e-05	4.27502
EIF4B	1.19931	0.728515	1.6701	5.85254	5.06048	2.17871e-06	2.01634e-05	4.26166
KMT2A	-2.29938	-3.21656	-1.38219	1.6469	-4.98016	3.02109e-06	2.68682e-05	4.25724
AC100756.2	-2.55755	-3.57731	-1.5378	2.20659	-4.98218	2.99653e-06	2.6713e-05	4.24653
ARSA	-2.59592	-3.63503	-1.5568	-0.997104	-4.96269	3.24257e-06	2.86012e-05	4.24359
DOT1L	-2.28283	-3.19253	-1.37313	2.88611	-4.985	2.96245e-06	2.64563e-05	4.24215
PGR	2.57065	1.54378	3.59751	-0.0949694	4.973	3.11001e-06	2.75613e-05	4.21617
GPSM2	1.22991	0.745707	1.71411	5.51392	5.04586	2.31268e-06	2.12854e-05	4.21061
EML1	1.30388	0.789803	1.81795	5.06246	5.03849	2.38333e-06	2.18554e-05	4.21035
C3orf56	-1.52627	-2.12558	-0.926962	7.67896	-5.05907	2.19125e-06	2.02546e-05	4.20276
WDR63	-2.52206	-3.53356	-1.51056	-0.589961	-4.95312	3.37056e-06	2.96432e-05	4.20275
NTN1	1.18801	0.721488	1.65453	6.59093	5.05869	2.1947e-06	2.0274e-05	4.2015
RGS6	1.6502	0.992987	2.30742	2.39698	4.98792	2.92752e-06	2.62065e-05	4.19509
PCBP2	1.12504	0.681974	1.56811	5.79074	5.04416	2.3288e-06	2.14076e-05	4.1897
SLC25A10	-2.66472	-3.73461	-1.59483	-1.02679	-4.94768	3.44556e-06	3.02144e-05	4.18584
AC026355.1	-1.77392	-2.47866	-1.06918	4.36793	-5.00027	2.78438e-06	2.50145e-05	4.1824
TE_LTR10D	-2.24182	-3.14039	-1.34325	1.1224	-4.95609	3.33038e-06	2.93069e-05	4.18056
GPATCH1	1.46462	0.886259	2.04299	5.39749	5.03053	2.46186e-06	2.24926e-05	4.17943
VCAN	-2.68885	-3.76843	-1.60928	-0.177817	-4.9477	3.44525e-06	3.02144e-05	4.17891
AP001000.1	1.57034	0.943757	2.19693	2.0971	4.97855	3.04088e-06	2.70123e-05	4.17332
ZNF653	-2.55215	-3.57824	-1.52606	-1.08194	-4.94096	3.5403e-06	3.0955e-05	4.16064
RPUSD1	-2.6666	-3.73737	-1.59582	1.1347	-4.94709	3.45375e-06	3.02686e-05	4.15611
SV2C	2.30705	1.38491	3.22918	1.47436	4.96996	3.14852e-06	2.78369e-05	4.15348
TMPRSS6	-2.68788	-3.76922	-1.60654	-1.10398	-4.93786	3.58495e-06	3.13058e-05	4.14847
MTIF3	1.23067	0.745227	1.71611	6.1365	5.0361	2.4066e-06	2.2042e-05	4.14253
RAMP1	2.03032	1.22843	2.83221	5.79484	5.02968	2.47044e-06	2.25306e-05	4.1325
LINC02298	2.64632	1.58461	3.70803	0.103092	4.95138	3.39432e-06	2.98347e-05	4.13234
IQCM	-2.43067	-3.40933	-1.45201	-1.03427	-4.93382	3.64379e-06	3.17491e-05	4.1318
TENT5A	1.61666	0.978047	2.25527	5.58614	5.02888	2.47852e-06	2.25906e-05	4.13046
RAB36	-2.94974	-4.13645	-1.76303	1.19303	-4.93774	3.58667e-06	3.13058e-05	4.12196
CLN8	-2.24887	-3.14972	-1.34801	3.20119	-4.95907	3.2905e-06	2.89837e-05	4.11677
ZNF738	1.73454	1.04034	2.42873	2.16546	4.96354	3.23146e-06	2.85199e-05	4.10397
UBE3C	1.42011	0.855558	1.98467	4.53858	4.99695	2.82215e-06	2.53236e-05	4.10322
PARVB	-2.56303	-3.59532	-1.53075	1.11655	-4.93223	3.6673e-06	3.19354e-05	4.09509
ATP11C	1.75381	1.05473	2.4529	3.49066	4.98362	2.97904e-06	2.65886e-05	4.087
NGLY1	1.31468	0.792421	1.83694	4.71612	5.00063	2.7803e-06	2.49928e-05	4.08452
C7orf26	-2.01872	-2.82641	-1.21103	4.1283	-4.96501	3.21235e-06	2.83679e-05	4.08069
CARHSP1	1.74254	1.04783	2.43726	4.22598	4.9827	2.99012e-06	2.66716e-05	4.07374
IER2	-1.46623	-2.04756	-0.884906	6.71147	-5.01041	2.67199e-06	2.41491e-05	4.06847
WSB1	1.87439	1.12368	2.62511	3.07166	4.95993	3.27909e-06	2.89064e-05	4.04744
SLC35D1	-2.0712	-2.90635	-1.23605	1.99805	-4.92661	3.75141e-06	3.26301e-05	4.04336
PPP5C	2.27136	1.3591	3.18363	2.06629	4.94602	3.46871e-06	3.0382e-05	4.03818
REXO5	1.91807	1.1483	2.68783	2.61748	4.9499	3.41478e-06	2.9997e-05	4.0342
C5AR1	-2.48427	-3.48965	-1.47888	-0.739878	-4.90859	4.0337e-06	3.47638e-05	4.03395
LINC01089	-2.28259	-3.20638	-1.3588	-0.608236	-4.90843	4.03628e-06	3.47661e-05	4.03023
ATG4A	-2.11092	-2.96238	-1.25945	1.98831	-4.92487	3.77775e-06	3.28213e-05	4.02993
WWP1	1.82495	1.09237	2.55753	2.53151	4.94865	3.43203e-06	3.0131e-05	4.02783
SMAP1	1.4651	0.879023	2.05119	3.79635	4.96592	3.20049e-06	2.82798e-05	4.01951
RNF122	-2.33575	-3.27966	-1.39183	1.62023	-4.91568	3.9203e-06	3.39082e-05	4.01748
DNM1P34	2.2192	1.32709	3.1113	2.14665	4.94163	3.53071e-06	3.08891e-05	4.01264
AC006449.6	-2.42336	-3.40582	-1.4409	-1.11001	-4.89997	4.1761e-06	3.58882e-05	4.00409
LMO3	1.47282	0.884356	2.06129	4.38838	4.97185	3.12456e-06	2.76576e-05	4.0037
HAUS6	1.82701	1.09296	2.56105	2.54112	4.94435	3.49223e-06	3.05702e-05	3.99887
DNAJB5-DT	-2.3443	-3.29406	-1.39454	0.283338	-4.90331	4.12032e-06	3.54494e-05	3.99692
ZNF143	1.51589	0.913174	2.1186	6.05255	4.99628	2.82987e-06	2.53626e-05	3.99628
GAPDHP37	-2.75323	-3.86998	-1.63649	-1.00769	-4.89755	4.21683e-06	3.62176e-05	3.99426
RPS26	-1.41479	-1.97962	-0.849968	5.58444	-4.97587	3.07415e-06	2.72756e-05	3.98993
AC117382.2	-2.55431	-3.59079	-1.51784	-1.11708	-4.89558	4.25032e-06	3.64636e-05	3.98786
LINC00871	2.50995	1.49627	3.52364	0.482764	4.91872	3.8726e-06	3.35677e-05	3.98749
MEPCE	-1.56434	-2.18823	-0.940442	6.34812	-4.98091	3.01194e-06	2.68186e-05	3.98633
PPP2R1A	1.50767	0.90918	2.10616	6.63154	5.00425	2.73971e-06	2.46869e-05	3.98392
CCDC106	-2.56668	-3.60714	-1.52622	1.15162	-4.90046	4.16782e-06	3.58375e-05	3.97195
AL109976.1	-2.67047	-3.75533	-1.58562	-1.47156	-4.88998	4.34702e-06	3.72082e-05	3.96984
KLHL18	-1.42557	-1.99524	-0.855906	5.85217	-4.97116	3.13327e-06	2.77184e-05	3.96952
SQLE	1.31228	0.789443	1.83512	5.52956	4.98596	2.95085e-06	2.6384e-05	3.9677
KDM6B	-2.13971	-3.00527	-1.27416	2.73951	-4.91078	3.99831e-06	3.44932e-05	3.96214
CTNNAL1	1.8963	1.13357	2.65903	2.84885	4.93886	3.57048e-06	3.12007e-05	3.95925
ATP5F1D	-2.30944	-3.24158	-1.37729	3.36285	-4.92168	3.82666e-06	3.32078e-05	3.94793
LINC00607	2.30597	1.37402	3.23792	1.49117	4.91531	3.92615e-06	3.39341e-05	3.94676
DNAH17	1.5091	0.907013	2.11118	5.99282	4.97908	3.03431e-06	2.69699e-05	3.94138
AL139020.1	-2.28092	-3.20893	-1.3529	-0.616335	-4.88254	4.47894e-06	3.8135e-05	3.93204
CDC25B	-1.42435	-1.99305	-0.855645	6.58266	-4.97531	3.08108e-06	2.73209e-05	3.92662
RPLP0P6	1.35315	0.808567	1.89773	3.79083	4.93597	3.61232e-06	3.15114e-05	3.91722
KRTAP10-2	-2.65756	-3.7407	-1.57441	-1.45553	-4.87399	4.63522e-06	3.92727e-05	3.90804
C1orf109	1.85466	1.10558	2.60374	2.49577	4.9184	3.87745e-06	3.35904e-05	3.90655
HOXA13	2.51904	1.4941	3.54397	-1.22163	4.88234	4.48257e-06	3.8135e-05	3.90362
PRR14	-2.46751	-3.46539	-1.46964	4.13025	-4.91216	3.97613e-06	3.43266e-05	3.89345
RPL23AP24	-2.09529	-2.94927	-1.24132	0.00425785	-4.87407	4.63368e-06	3.92727e-05	3.89203
MAP3K6	-2.54758	-3.58132	-1.51384	2.97892	-4.89561	4.2499e-06	3.64636e-05	3.87874
IFNW1	-2.40738	-3.39052	-1.42425	-1.34737	-4.86431	4.81861e-06	4.06205e-05	3.87038
FAM216A	1.81189	1.07648	2.5473	1.44455	4.8943	4.27234e-06	3.66315e-05	3.86266
SAMD15	-2.85734	-4.02471	-1.68998	-0.529987	-4.86234	4.85669e-06	4.08957e-05	3.85566
AC142381.2	2.26855	1.34266	3.19443	-0.896782	4.86721	4.76285e-06	4.01955e-05	3.84548
SP6	-2.54743	-3.58979	-1.50507	-0.65495	-4.85482	5.00504e-06	4.20054e-05	3.82943
PSMD10	1.47339	0.883171	2.06362	6.35985	4.95898	3.29172e-06	2.89837e-05	3.82214
TMEM154	-2.5129	-3.54089	-1.48491	0.328822	-4.85596	4.98229e-06	4.18596e-05	3.82101
TE_L1ME3G	-1.20586	-1.68637	-0.72536	8.33029	-4.9853	2.9588e-06	2.64393e-05	3.8177
CPE	2.66738	1.57753	3.75723	-0.670012	4.86193	4.86471e-06	4.09404e-05	3.81352
LINC00643	-2.39845	-3.38111	-1.41578	-1.25279	-4.84856	5.13206e-06	4.29022e-05	3.8102
FOXN3	1.13503	0.678036	1.59203	4.93301	4.93385	3.6434e-06	3.17491e-05	3.80559
LGALS1	-2.29207	-3.2203	-1.36383	4.60162	-4.90522	4.08885e-06	3.51987e-05	3.80558
ZNF234	-2.29688	-3.23812	-1.35564	-0.830287	-4.84762	5.15131e-06	4.30153e-05	3.80215
TLX2	-2.62855	-3.70599	-1.55112	-0.994937	-4.84636	5.17744e-06	4.32095e-05	3.80034
REXO1	-2.8061	-3.95496	-1.65725	1.0617	-4.85209	5.06008e-06	4.24183e-05	3.79919
MAP2K3	-2.43302	-3.42284	-1.44319	4.15137	-4.88289	4.47269e-06	3.81319e-05	3.79023
SELENON	-2.51739	-3.54751	-1.48726	1.87582	-4.85455	5.01057e-06	4.20268e-05	3.7873
AC120057.3	-2.35646	-3.32313	-1.38979	-1.17884	-4.84253	5.25722e-06	4.36822e-05	3.78652
TET1	-2.45429	-3.46137	-1.44721	-1.85184	-4.84119	5.28546e-06	4.38918e-05	3.78649
SLC35E3	1.66417	0.98607	2.34227	2.16781	4.87521	4.61247e-06	3.91461e-05	3.77441
TELO2	-2.79866	-3.94672	-1.65059	0.47296	-4.84253	5.25731e-06	4.36822e-05	3.77143
ABCA7	-2.79148	-3.93722	-1.64575	-0.258958	-4.83995	5.31175e-06	4.40858e-05	3.76763
TRAPPC8	1.59227	0.948574	2.23597	4.40717	4.91389	3.94867e-06	3.41091e-05	3.76434
NTAN1	1.99622	1.18869	2.80375	4.75916	4.91068	4.00001e-06	3.44932e-05	3.76298
AC136944.2	2.27893	1.34969	3.20817	1.82049	4.87182	4.67567e-06	3.95042e-05	3.76201
TYRO3	2.24699	1.33106	3.16292	2.45614	4.87335	4.64708e-06	3.93511e-05	3.73425
SNRNP40	1.83468	1.08821	2.58115	3.44983	4.88243	4.48085e-06	3.8135e-05	3.72818
TUFM	1.40258	0.836746	1.96841	6.04986	4.92413	3.78903e-06	3.29002e-05	3.72149
HNRNPA3	1.31975	0.78692	1.85258	5.41343	4.92032	3.8477e-06	3.33711e-05	3.72017
HID1	2.25999	1.34223	3.17776	4.04331	4.89178	4.31576e-06	3.69617e-05	3.71968
CRTAP	-2.29015	-3.23258	-1.34772	0.274677	-4.82732	5.58644e-06	4.58594e-05	3.71273
ZNF329	-2.21252	-3.12254	-1.30249	0.70026	-4.82973	5.53286e-06	4.54941e-05	3.71081
ZNF629	-2.6509	-3.74081	-1.56099	1.55967	-4.83162	5.49136e-06	4.52766e-05	3.70443
WNT8B	-2.23243	-3.15239	-1.31247	-1.1172	-4.82057	5.73881e-06	4.70076e-05	3.70339
USP12	2.22375	1.31155	3.13595	0.543803	4.84268	5.25404e-06	4.36822e-05	3.70215
TRPA1	-2.44825	-3.45246	-1.44403	2.42623	-4.84305	5.24639e-06	4.36638e-05	3.70091
PRR36	-2.59351	-3.65881	-1.52821	2.00917	-4.83622	5.39147e-06	4.45367e-05	3.69888
ERC2	-1.84663	-2.59763	-1.09562	5.06911	-4.88458	4.44243e-06	3.78955e-05	3.69738
AL136442.1	-2.2555	-3.18512	-1.32588	-0.634781	-4.81976	5.75738e-06	4.71084e-05	3.69334
FAM215A	-2.48755	-3.51336	-1.46173	-1.11411	-4.81717	5.81706e-06	4.75192e-05	3.69141
ZNF394	2.31886	1.37596	3.26177	4.41127	4.88535	4.42863e-06	3.77992e-05	3.6898
PRPF39	2.15131	1.27022	3.03239	1.56441	4.85035	5.09536e-06	4.26462e-05	3.68454
LINC00632	1.9562	1.1585	2.75391	3.02448	4.87147	4.68232e-06	3.95381e-05	3.68294
LINC01588	1.932	1.13843	2.72557	0.834604	4.83629	5.38995e-06	4.45367e-05	3.67984
TE_LTR1C1	-2.40751	-3.39631	-1.41871	2.73914	-4.8367	5.38101e-06	4.45132e-05	3.67968
ALG1L15P	-3.10352	-4.3797	-1.82735	2.9465	-4.83096	5.50581e-06	4.53401e-05	3.6742
NCK2	1.78026	1.06233	2.49818	6.63656	4.92598	3.76087e-06	3.26935e-05	3.67211
TE_MLT2D	-1.39759	-1.96222	-0.83296	6.70952	-4.91705	3.89862e-06	3.37544e-05	3.67045
TRIL	1.93555	1.14504	2.72607	2.79875	4.86388	4.8268e-06	4.06668e-05	3.66801
HEBP2	1.69102	0.997651	2.38438	1.78718	4.8448	5.20983e-06	4.34076e-05	3.66746
HIPK4	1.72222	1.02799	2.41646	7.09161	4.92802	3.73009e-06	3.24634e-05	3.66736
PPIB	2.01027	1.18882	2.83173	3.01316	4.86141	4.87489e-06	4.09802e-05	3.66725
PKHD1L1	-2.55976	-3.6169	-1.50262	-1.26751	-4.81012	5.98289e-06	4.8636e-05	3.66536
LINC01545	-2.53617	-3.5835	-1.48885	-1.41938	-4.81047	5.97436e-06	4.86106e-05	3.66515
EXOC1	1.56581	0.92926	2.20236	4.32886	4.88649	4.40842e-06	3.76695e-05	3.65977
SNTA1	-2.91404	-4.11284	-1.71525	2.62497	-4.82883	5.55289e-06	4.56089e-05	3.65957
NLRP4	-1.13294	-1.58556	-0.68031	10.37	-4.97227	3.11927e-06	2.76271e-05	3.65747
CALML3	2.63228	1.54687	3.71769	-1.06913	4.81757	5.80783e-06	4.74695e-05	3.65237
PLEKHG4	2.79115	1.64744	3.93486	1.6801	4.84793	5.14492e-06	4.29858e-05	3.65135
NDST1	-2.30733	-3.2587	-1.35597	1.71517	-4.81784	5.8017e-06	4.74452e-05	3.6475
FAM86C1	-2.34444	-3.31157	-1.37732	1.26553	-4.81557	5.85432e-06	4.77716e-05	3.64257
CAB39	1.54588	0.915562	2.17619	3.99744	4.87201	4.67221e-06	3.94971e-05	3.63749
ZNF414	-2.74595	-3.8813	-1.6106	-0.236374	-4.80454	6.11712e-06	4.96467e-05	3.63514
C16orf95	-2.43956	-3.44874	-1.43037	-0.937596	-4.80209	6.17701e-06	5.00517e-05	3.6326
NCOA1	1.08329	0.645513	1.52107	6.63118	4.91564	3.92089e-06	3.39082e-05	3.63145
AC133963.1	-2.91972	-4.12757	-1.71187	-0.353202	-4.80195	6.1806e-06	5.00539e-05	3.62831
CCDC170	2.25107	1.32702	3.17511	2.03872	4.83933	5.32478e-06	4.41208e-05	3.6238
WASHC5	1.54864	0.9173	2.17998	4.27103	4.87278	4.6577e-06	3.9398e-05	3.62371
IRF2BP1	-2.63135	-3.71936	-1.54333	0.716032	-4.80432	6.12259e-06	4.96643e-05	3.62214
BNC1	1.3997	0.829078	1.97032	4.77475	4.87277	4.65786e-06	3.9398e-05	3.60946
HELB	-2.29681	-3.24801	-1.34561	-0.538107	-4.79672	6.31049e-06	5.09412e-05	3.6048
ZNF761	2.36898	1.39452	3.34344	1.84962	4.82933	5.54172e-06	4.55421e-05	3.6019
SYPL1	1.54038	0.913632	2.16713	4.96645	4.8823	4.48319e-06	3.8135e-05	3.60006
EAF1	1.71273	1.0106	2.41486	3.02175	4.84574	5.19011e-06	4.32901e-05	3.59622
PSAT1	2.64513	1.55299	3.73728	0.0537033	4.81123	5.95635e-06	4.85346e-05	3.59466
ABI2	1.29068	0.764734	1.81663	4.87364	4.87491	4.6182e-06	3.91727e-05	3.59456
ISM2	2.54888	1.49596	3.6018	-0.319808	4.80889	6.01207e-06	4.88468e-05	3.59283
CCDC153	-2.38957	-3.38009	-1.39905	-0.566913	-4.79233	6.4215e-06	5.17263e-05	3.59186
ETS1	-2.65498	-3.75373	-1.55623	0.869034	-4.80012	6.22579e-06	5.03927e-05	3.59101
DENND1C	-2.86337	-4.04881	-1.67792	0.97082	-4.79828	6.27154e-06	5.07084e-05	3.58994
MTERF2	1.68692	0.993467	2.38037	2.30169	4.83246	5.47299e-06	4.51747e-05	3.5854
ITPR3	2.54603	1.50098	3.59108	3.01528	4.83968	5.31743e-06	4.41034e-05	3.58351
MAP7D1	-1.71199	-2.41307	-1.01091	4.98278	-4.85093	5.08351e-06	4.2591e-05	3.57474
TBC1D10B	-1.50402	-2.1179	-0.890145	5.99981	-4.86701	4.76672e-06	4.02057e-05	3.56053
AL136309.2	-2.34713	-3.32172	-1.37254	-0.568484	-4.78416	6.63348e-06	5.31491e-05	3.55986
IQGAP2	-1.9471	-2.74665	-1.14756	4.53704	-4.83769	5.3599e-06	4.4363e-05	3.55598
RPL22P2	-2.34995	-3.3266	-1.3733	-0.917033	-4.7798	6.74924e-06	5.38889e-05	3.54434
ATG3	1.20097	0.71219	1.68974	5.81714	4.88101	4.50643e-06	3.8311e-05	3.54048
SYN2	1.16602	0.691111	1.64093	5.79933	4.87737	4.57273e-06	3.88308e-05	3.53871
TE_LTR1D	-1.23175	-1.73506	-0.728448	5.67587	-4.86163	4.87046e-06	4.09658e-05	3.53444
TE_LTR7C	-1.78588	-2.51944	-1.05231	4.55958	-4.83616	5.39274e-06	4.45367e-05	3.53247
SIN3A	-1.24173	-1.74713	-0.736319	6.91791	-4.88062	4.51363e-06	3.83505e-05	3.53201
SDK1	1.79355	1.05966	2.52744	4.5189	4.85481	5.00523e-06	4.20054e-05	3.52656
SCCPDH	0.909622	0.540304	1.27894	6.63824	4.89272	4.29954e-06	3.68437e-05	3.52475
SCEL	2.03735	1.19544	2.87927	1.55496	4.80714	6.05422e-06	4.91627e-05	3.52395
FLAD1	-2.41792	-3.41797	-1.41786	3.52932	-4.80295	6.15614e-06	4.99095e-05	3.5207
ART5	-2.55295	-3.61001	-1.49589	3.18436	-4.7977	6.2859e-06	5.07973e-05	3.50732
SLC25A29	-2.63079	-3.72636	-1.53522	-0.222898	-4.77019	7.01159e-06	5.54694e-05	3.50707
TSPAN13	1.64924	0.970147	2.32833	3.03822	4.82443	5.6512e-06	4.63657e-05	3.50661
COPZ1	1.45126	0.855357	2.04716	4.11461	4.83794	5.35443e-06	4.43421e-05	3.50409
MED26	2.24913	1.32216	3.17609	3.07185	4.81993	5.7534e-06	4.71014e-05	3.50261
AL353133.1	-2.94535	-4.1666	-1.72409	3.19751	-4.79093	6.45729e-06	5.19589e-05	3.5003
KLHL22	-2.43308	-3.44738	-1.41878	-1.23242	-4.76517	7.15235e-06	5.63753e-05	3.49759
MUC20P1	2.23871	1.30995	3.16747	0.792616	4.78833	6.52449e-06	5.24435e-05	3.49603
TRIM23	1.98459	1.16153	2.80766	0.699419	4.78991	6.48363e-06	5.21429e-05	3.49593
ENO1	1.39838	0.83008	1.96668	7.07752	4.88808	4.38044e-06	3.74729e-05	3.49201
RPF2	1.46532	0.862835	2.06781	3.76335	4.83141	5.49586e-06	4.52889e-05	3.49196
PTCD1	-2.25432	-3.19159	-1.31704	1.67197	-4.77789	6.80059e-06	5.41816e-05	3.4904
TM9SF2	1.30731	0.771886	1.84273	4.86893	4.85033	5.09576e-06	4.26462e-05	3.48993
TFAP2A	-2.23704	-3.16956	-1.30452	-0.493771	-4.76547	7.14386e-06	5.63385e-05	3.4889
NAP1L3	2.41233	1.40791	3.41674	-1.27262	4.77104	6.98801e-06	5.53181e-05	3.48745
AC105105.4	-2.61607	-3.70718	-1.52497	-1.00616	-4.7629	7.21695e-06	5.67283e-05	3.48663
PRXL2A	1.54955	0.910375	2.18873	3.22436	4.81587	5.84729e-06	4.77402e-05	3.48154
PHF23	-2.57003	-3.63781	-1.50224	2.38657	-4.78127	6.71006e-06	5.36769e-05	3.4799
PGK1	1.28244	0.761035	1.80385	7.02991	4.88597	4.41766e-06	3.77269e-05	3.47881
AC022167.2	-2.24784	-3.18562	-1.31006	-0.741924	-4.76163	7.25354e-06	5.69342e-05	3.47789
HOXB13	2.97617	1.73794	4.21441	-0.697452	4.77469	6.88761e-06	5.47767e-05	3.47417
MCM4	1.74993	1.03022	2.46965	4.27319	4.83003	5.52628e-06	4.54648e-05	3.47066
AC110749.1	-2.27454	-3.22306	-1.32602	0.170405	-4.76362	7.19634e-06	5.66034e-05	3.46623
KLF16	-2.60151	-3.6847	-1.51832	2.2326	-4.77101	6.98879e-06	5.53181e-05	3.46379
SGK1	1.94564	1.14223	2.74906	3.28553	4.81075	5.96789e-06	4.85929e-05	3.4533
CDK2	2.23172	1.3045	3.15893	1.1383	4.78134	6.70817e-06	5.36769e-05	3.4521
LEMD2	-2.06329	-2.92266	-1.20391	1.79472	-4.76941	7.03314e-06	5.55814e-05	3.45097
NPIPB6	-1.90145	-2.69432	-1.10857	0.932617	-4.76395	7.18717e-06	5.65609e-05	3.44901
COIL	1.16251	0.685926	1.63909	5.33745	4.84561	5.19286e-06	4.32901e-05	3.44219
RILPL2	2.83417	1.65354	4.01481	-0.239128	4.7687	7.05302e-06	5.57092e-05	3.44102
AGGF1	1.61572	0.951469	2.27998	4.64091	4.83195	5.48408e-06	4.52414e-05	3.43637
MFSD14C	-2.17413	-3.08271	-1.26555	-0.0522294	-4.75348	7.4914e-06	5.84656e-05	3.43528
LRRC14	-2.57825	-3.65626	-1.50023	-0.216057	-4.75104	7.56396e-06	5.89051e-05	3.43493
RNF180	2.03566	1.18962	2.8817	1.5959	4.77974	6.7509e-06	5.38889e-05	3.43375
PLEKHG5	-2.95138	-4.17311	-1.72965	4.68668	-4.79888	6.25663e-06	5.06151e-05	3.43326
LRRC46	-2.77069	-3.92833	-1.61305	0.772042	-4.75448	7.46163e-06	5.82634e-05	3.43159
NDUFS6	-1.42423	-2.00883	-0.839622	6.06681	-4.83957	5.31974e-06	4.41034e-05	3.42399
IZUMO4	-2.71915	-3.85751	-1.58079	-0.999268	-4.74509	7.74417e-06	6.00952e-05	3.41989
VPS51	2.15084	1.2599	3.04177	3.05503	4.79567	6.33676e-06	5.11259e-05	3.41874
ARL14EP	-1.34174	-1.89442	-0.789052	5.35937	-4.82258	5.69294e-06	4.66827e-05	3.41768
KRT33B	3.05953	1.78392	4.33514	-0.200894	4.7646	7.16861e-06	5.64739e-05	3.41746
F2	1.6009	0.94507	2.25673	6.31681	4.84911	5.12071e-06	4.28311e-05	3.41644
AKT2	-1.61637	-2.28696	-0.945773	3.88889	-4.78818	6.52823e-06	5.24456e-05	3.41264
PPP1R8	1.53034	0.898369	2.16231	3.88407	4.81038	5.97653e-06	4.86106e-05	3.40204
SIX1	2.06803	1.21162	2.92444	2.92808	4.79695	6.3047e-06	5.09218e-05	3.40002
COPG1	1.58045	0.92803	2.23286	4.74668	4.81221	5.93327e-06	4.83896e-05	3.39035
KIF1A	-2.85404	-4.04193	-1.66616	3.78207	-4.77282	6.93867e-06	5.51245e-05	3.38717
RFESD	1.66212	0.972443	2.35179	2.87806	4.78748	6.54655e-06	5.25646e-05	3.37873
KRT33A	2.63041	1.52867	3.73215	-1.24895	4.74279	7.81472e-06	6.0549e-05	3.37808
PTPRT	1.76954	1.03287	2.50621	2.17491	4.77173	6.96869e-06	5.52171e-05	3.37653
SLC1A2	-2.48765	-3.53165	-1.44364	-0.954196	-4.73342	8.10951e-06	6.25431e-05	3.37528
UBE2SP2	-2.17884	-3.09099	-1.26669	1.69008	-4.74513	7.74298e-06	6.00952e-05	3.36882
ADAM8	-2.96635	-4.20361	-1.72909	3.35973	-4.76267	7.22354e-06	5.67283e-05	3.36365
MAMDC4	-2.48046	-3.52227	-1.43865	-1.44486	-4.72968	8.23007e-06	6.33753e-05	3.36335
SLC25A44	-2.14838	-3.04552	-1.25125	3.0127	-4.75713	7.38381e-06	5.78059e-05	3.36015
EFTUD2	1.09929	0.648422	1.55016	6.75335	4.84342	5.2386e-06	4.36231e-05	3.35619
HAUS4	2.29073	1.33726	3.2442	2.51088	4.77262	6.94416e-06	5.51359e-05	3.35573
ZNF556	-2.02915	-2.88121	-1.17709	0.236015	-4.73081	8.19349e-06	6.3126e-05	3.34728
SPEG	-2.46641	-3.50376	-1.42906	-1.19994	-4.72314	8.44546e-06	6.49342e-05	3.33677
SYNJ2BP	-2.12611	-3.01748	-1.23473	1.70167	-4.73822	7.95735e-06	6.15273e-05	3.33562
COPS6	1.35083	0.794254	1.90741	5.55349	4.82132	5.72175e-06	4.68934e-05	3.33278
SERPINB1	2.5003	1.45316	3.54744	0.277421	4.74328	7.79982e-06	6.04647e-05	3.33176
ZCCHC12	1.56035	0.911316	2.20938	3.39773	4.77579	6.85764e-06	5.45672e-05	3.31897
MAPK14	1.3882	0.811228	1.96517	3.63373	4.77956	6.75571e-06	5.38988e-05	3.31834
SNX7	1.75977	1.02384	2.49569	1.53065	4.75017	7.58993e-06	5.89896e-05	3.31647
MTMR3	-2.08284	-2.9525	-1.21318	3.84239	-4.75769	7.36746e-06	5.7738e-05	3.30916
SLC37A1	2.37195	1.3869	3.35699	3.96143	4.78342	6.65307e-06	5.32777e-05	3.30821
TMCO3	1.82401	1.06476	2.58326	3.23207	4.77234	6.95204e-06	5.51433e-05	3.30797
LINC01694	-2.47738	-3.5204	-1.43437	0.0681441	-4.71837	8.60558e-06	6.59293e-05	3.30736
NUDT16	-1.81994	-2.57947	-1.06041	3.83831	-4.75994	7.30212e-06	5.72856e-05	3.30724
PSMD8	1.03851	0.611462	1.46556	6.74955	4.83086	5.5081e-06	4.53401e-05	3.30092
B3GALT4	-2.75289	-3.91321	-1.59257	-0.443847	-4.71305	8.78808e-06	6.72248e-05	3.29468
TMEM199	-1.92184	-2.72997	-1.11371	1.6302	-4.72417	8.41115e-06	6.47035e-05	3.28569
PDIA3	1.39725	0.81642	1.97808	4.02449	4.77876	6.77717e-06	5.40413e-05	3.27813
MAIP1	1.63252	0.955756	2.30928	4.84692	4.79194	6.43164e-06	5.17802e-05	3.27802
NTRK2	-2.07301	-2.94253	-1.20349	2.98063	-4.73599	8.02773e-06	6.20077e-05	3.27587
OSTF1	1.49835	0.877385	2.11932	5.12708	4.7933	6.39694e-06	5.15561e-05	3.27469
GLIS3	1.80781	1.05378	2.56184	3.36213	4.76273	7.2219e-06	5.67283e-05	3.27203
LIMCH1	1.91608	1.11588	2.71627	2.60418	4.75671	7.39602e-06	5.78714e-05	3.26925
NFIB	1.60659	0.934736	2.27843	2.59586	4.75031	7.58599e-06	5.89895e-05	3.26518
LRRC41	2.15438	1.25479	3.05397	3.15761	4.75737	7.37691e-06	5.77819e-05	3.26463
TCAM1P	-2.48359	-3.53235	-1.43482	-0.844102	-4.70425	9.09795e-06	6.92429e-05	3.2641
CLPS	-2.62332	-3.73066	-1.51598	0.00643267	-4.70607	9.03291e-06	6.88525e-05	3.26213
CNST	-2.33675	-3.31981	-1.35369	2.30886	-4.72196	8.48481e-06	6.52034e-05	3.25806
EP400P1	-2.58644	-3.67515	-1.49772	2.28095	-4.7193	8.57411e-06	6.57552e-05	3.25746
ZP1	-2.80006	-3.97234	-1.62779	4.2293	-4.74491	7.74973e-06	6.01074e-05	3.25236
TTLL11	2.31273	1.34576	3.2797	2.94956	4.75118	7.55974e-06	5.89051e-05	3.2466
TUBB8	-1.24286	-1.74804	-0.737674	11.8377	-4.88723	4.39536e-06	3.75792e-05	3.24372
HSPBP1	-2.28443	-3.24467	-1.32419	3.13115	-4.72591	8.35336e-06	6.42918e-05	3.24308
ZNF562	-2.29356	-3.26224	-1.32488	0.658966	-4.70349	9.12514e-06	6.94148e-05	3.24178
FBXO3	1.58732	0.924327	2.25031	3.44001	4.75605	7.41563e-06	5.79645e-05	3.22429
ZNFX1	-1.95784	-2.78295	-1.13273	2.45979	-4.71361	8.76863e-06	6.71101e-05	3.21782
IGF2	2.82966	1.64151	4.01782	1.53835	4.731	8.18734e-06	6.3111e-05	3.21445
ANO1	-2.59428	-3.6927	-1.49587	-0.0270245	-4.69183	9.55342e-06	7.21087e-05	3.21145
C12orf77	-2.52243	-3.59033	-1.45452	0.0341475	-4.69218	9.54008e-06	7.20609e-05	3.20986
ZNF132	-2.55016	-3.6291	-1.47121	1.28209	-4.69523	9.42634e-06	7.13092e-05	3.20005
BOK	2.05991	1.19686	2.92295	3.28249	4.74137	7.8587e-06	6.0827e-05	3.19713
TFB2M	1.38113	0.804304	1.95795	3.90929	4.75643	7.40439e-06	5.79067e-05	3.18988
AC092723.5	-2.41092	-3.43364	-1.38821	-0.818663	-4.68294	9.8926e-06	7.43874e-05	3.18678
DNAH5	-2.54708	-3.62584	-1.46831	0.875835	-4.69033	9.60955e-06	7.24401e-05	3.18667
CFAP74	-2.86188	-4.07361	-1.65015	1.31153	-4.69176	9.556e-06	7.21087e-05	3.18555
GPC4	2.09897	1.21556	2.98237	1.61273	4.71991	8.55339e-06	6.56633e-05	3.18516
FO538757.1	1.69486	0.980397	2.40933	1.59901	4.7124	8.81052e-06	6.73622e-05	3.18199
HIF1A	1.42884	0.834314	2.02336	5.08938	4.77424	6.89984e-06	5.4845e-05	3.17931
PBDC1	2.84955	1.6452	4.0539	-0.126024	4.70017	9.24494e-06	7.01616e-05	3.17718
FOXI3	-2.53332	-3.60893	-1.45771	-1.45349	-4.6787	1.00588e-05	7.53859e-05	3.17687
RP1L1	-2.60635	-3.71298	-1.49972	-0.857818	-4.67866	1.00605e-05	7.53859e-05	3.17085
ANKRD31	-2.44663	-3.48576	-1.4075	-0.982981	-4.67721	1.01177e-05	7.57393e-05	3.16603
HECW2	-2.30039	-3.27445	-1.32634	1.65811	-4.69146	9.56723e-06	7.21573e-05	3.16379
SEMA3C	1.92044	1.10857	2.73232	0.580034	4.69894	9.28978e-06	7.04522e-05	3.16351
COP1	1.57659	0.919398	2.23378	4.82955	4.76559	7.14061e-06	5.63385e-05	3.16315
TMEM175	-2.8499	-4.05922	-1.64057	1.20192	-4.6814	9.95254e-06	7.47633e-05	3.15557
ING2	-2.12217	-3.01688	-1.22746	3.30734	-4.7118	8.8314e-06	6.74533e-05	3.15122
EXOC4	1.15122	0.672517	1.62992	5.93666	4.77731	6.81627e-06	5.42667e-05	3.1453
DFFB	-2.64536	-3.77027	-1.52045	-0.749598	-4.6715	1.03471e-05	7.72255e-05	3.14394
PARL	-1.31146	-1.85735	-0.765581	6.41668	-4.7725	6.94744e-06	5.51359e-05	3.13896
UFC1	1.36584	0.794474	1.93721	4.8484	4.7487	7.63422e-06	5.93032e-05	3.13656
SUMO2	1.13908	0.667181	1.61098	7.11889	4.79507	6.352e-06	5.12213e-05	3.13343
HACL1	1.29766	0.755001	1.84031	4.74023	4.75035	7.58454e-06	5.89895e-05	3.13302
ZNF550	-2.58191	-3.67833	-1.48549	1.38561	-4.67795	1.00885e-05	7.5558e-05	3.13232
RGS3	-2.56978	-3.66321	-1.47634	-0.396727	-4.66866	1.04627e-05	7.79724e-05	3.12984
HSD11B1L	-2.03689	-2.89803	-1.17576	2.83195	-4.69882	9.29431e-06	7.04522e-05	3.12963
AL356277.3	-2.47947	-3.53359	-1.42534	0.591154	-4.67257	1.03037e-05	7.69404e-05	3.12714
EBP	-1.27337	-1.80255	-0.744187	7.33717	-4.78011	6.74092e-06	5.38664e-05	3.1099
AL008707.1	2.52175	1.45664	3.58686	2.16048	4.70325	9.13364e-06	6.94443e-05	3.1075
NXT1	-1.54456	-2.18842	-0.900705	6.59634	-4.76547	7.14392e-06	5.63385e-05	3.10655
AJUBA	1.71048	0.988631	2.43233	2.21266	4.70719	8.99312e-06	6.85839e-05	3.10499
RASSF8-AS1	-2.23758	-3.19116	-1.284	-0.673659	-4.66134	1.07672e-05	7.99249e-05	3.10345
THYN1	1.07136	0.629005	1.51372	8.62258	4.81118	5.95751e-06	4.85346e-05	3.10063
VCPKMT	2.1372	1.23093	3.04348	0.736442	4.68464	9.82703e-06	7.39313e-05	3.09801
AKR7A2	-2.26568	-3.22294	-1.30842	4.04685	-4.70176	9.1874e-06	6.98177e-05	3.09458
EBF4	-2.50545	-3.57417	-1.43672	-1.25615	-4.65704	1.09501e-05	8.10315e-05	3.09438
JPT1	1.10939	0.648133	1.57064	6.72773	4.77784	6.80197e-06	5.41816e-05	3.09235
ARHGAP21	1.29733	0.752913	1.84175	4.24839	4.73378	8.098e-06	6.24863e-05	3.08896
HINT1	-1.07698	-1.52453	-0.629435	7.33646	-4.78033	6.73507e-06	5.38483e-05	3.08677
MPC1L	2.93554	1.69381	4.17726	1.77496	4.69625	9.38854e-06	7.1059e-05	3.08538
DDX5	1.12812	0.65977	1.59648	7.19411	4.78489	6.61423e-06	5.30231e-05	3.08294
EYA2	1.2891	0.750984	1.82721	5.93438	4.75884	7.33399e-06	5.75056e-05	3.07862
CRYZ	1.36988	0.799328	1.94042	6.20766	4.76957	7.0288e-06	5.55763e-05	3.07685
PTPRG	1.27498	0.740574	1.80939	4.8438	4.73937	7.92114e-06	6.12788e-05	3.07255
AC012313.5	-2.38865	-3.40859	-1.36872	-0.711085	-4.65232	1.11543e-05	8.23109e-05	3.07121
RPL23AP53	-2.24332	-3.20081	-1.28582	-0.0866829	-4.65418	1.10733e-05	8.18737e-05	3.06935
ZSWIM4	-2.39497	-3.41845	-1.37148	-1.03278	-4.64844	1.13248e-05	8.3405e-05	3.06179
RHBDF2	-2.81294	-4.0027	-1.62319	4.41406	-4.6967	9.37218e-06	7.09709e-05	3.06141
FBXO9	-2.2503	-3.20912	-1.29148	1.62052	-4.66223	1.07297e-05	7.96859e-05	3.05746
RPRD2	1.29391	0.752887	1.83493	6.00614	4.75093	7.5673e-06	5.89051e-05	3.05638
AL136372.2	1.92287	1.10399	2.74174	0.259176	4.66469	1.06266e-05	7.90739e-05	3.05531
PACRG	2.39392	1.37562	3.41223	0.546435	4.67005	1.04059e-05	7.76261e-05	3.05395
MORN4	-2.17733	-3.10779	-1.24687	-0.280609	-4.64852	1.13209e-05	8.3405e-05	3.05256
SIRT6	-2.13909	-3.05259	-1.22559	0.675745	-4.65168	1.11819e-05	8.24739e-05	3.05117
CFAP65	-2.39319	-3.41675	-1.36963	-1.20904	-4.64464	1.14942e-05	8.44875e-05	3.0484
NDUFS3	1.17292	0.683871	1.66197	6.57325	4.76436	7.17539e-06	5.64978e-05	3.04789
GABARAPL2	0.880169	0.513775	1.24656	6.8702	4.77207	6.9593e-06	5.51718e-05	3.0467
RAC2	-2.70333	-3.85576	-1.55089	2.1107	-4.65986	1.08297e-05	8.03093e-05	3.04246
CACNA1A	1.48445	0.857219	2.11168	3.41364	4.7014	9.20028e-06	6.98803e-05	3.03864
SSUH2	2.2044	1.26917	3.13963	1.81599	4.68231	9.91729e-06	7.45358e-05	3.03628
TMEM147	-1.49801	-2.12658	-0.869445	5.95618	-4.73427	8.08222e-06	6.23966e-05	3.03558
[truncated: 13,041 more rows]

## Sheet: Secondary
Supplementary Table 1. Results of the differential expression analysis for one follicle stage versus all others.
genes	logFC	CI.L	CI.R	AveExpr	t	P.Value	adj.P.Val	B
LINC01152	5.93901	5.06294	6.81508	0.182958	13.4668	2.43388e-23	3.66032e-19	41.692
MT-CO3	3.63865	3.01552	4.26179	11.5732	11.5997	1.32997e-19	7.18601e-16	34.1289
AC079760.2	4.97853	4.12476	5.8323	2.45932	11.5838	1.43347e-19	7.18601e-16	33.7275
MT-ND3	5.01979	4.1443	5.89529	8.43935	11.3899	3.57094e-19	1.34258e-15	33.1655
LYPD4	5.25537	4.32451	6.18624	0.210428	11.2152	8.15347e-19	2.4524e-15	31.7697
MT-TS1	5.70746	4.69247	6.72244	0.264579	11.1705	1.00731e-18	2.52481e-15	31.6514
PTTG1	4.05049	3.29711	4.80387	8.23705	10.6803	1.03419e-17	2.22189e-14	29.8538
ZAR1	3.69035	2.99079	4.38991	7.01456	10.4793	2.69959e-17	5.0749e-14	28.904
MTCO1P12	3.28333	2.64703	3.91963	10.0128	10.2505	8.0644e-17	1.34756e-13	27.8141
LINC01030	3.94844	3.16406	4.73281	2.80466	9.9998	2.682e-16	4.03346e-13	26.4811
AC092810.3	3.89101	3.11564	4.66638	2.59917	9.96881	3.11207e-16	4.25477e-13	26.3157
C1orf226	4.39844	3.48077	5.3161	3.05887	9.52149	2.66965e-15	3.34574e-12	24.3135
MT-ATP6	3.30007	2.59817	4.00197	12.3901	9.33982	6.39592e-15	7.3991e-12	23.4589
MT-ND6	3.40325	2.67725	4.12926	9.9334	9.31204	7.31025e-15	7.55289e-12	23.3667
PRLHR	4.31692	3.39539	5.23845	1.87501	9.30579	7.5333e-15	7.55289e-12	23.2202
JUND	3.5188	2.75488	4.28272	3.42017	9.15035	1.59096e-14	1.46157e-11	22.5855
BASP1	4.56579	3.57373	5.55786	2.47106	9.1425	1.65215e-14	1.46157e-11	22.5394
RPH3A	4.58542	3.57721	5.59362	3.27728	9.03481	2.77289e-14	2.31675e-11	22.0702
COX6C	3.71779	2.89576	4.53982	5.38044	8.98437	3.53385e-14	2.79714e-11	21.8802
ATP5F1E	3.26713	2.53953	3.99473	6.14305	8.91996	4.81601e-14	3.6214e-11	21.5797
POMZP3	3.53015	2.74299	4.31732	9.09636	8.90873	5.08292e-14	3.6401e-11	21.4787
PGA3	4.53535	3.51964	5.55105	2.27464	8.87018	6.11735e-14	4.00973e-11	21.2668
AC098934.2	4.55512	3.53493	5.57531	0.788241	8.86967	6.13231e-14	4.00973e-11	21.1563
MT-RNR1	2.99485	2.31428	3.67543	10.0356	8.74159	1.13439e-13	7.10836e-11	20.6675
LINC01989	4.19545	3.23048	5.16043	-0.0281889	8.63679	1.87571e-13	1.12835e-10	19.9806
AC090692.1	3.52885	2.71179	4.34591	4.03571	8.5796	2.46751e-13	1.42726e-10	19.9685
AF146191.1	3.34613	2.56863	4.12363	4.41848	8.54935	2.85255e-13	1.53213e-10	19.8321
ALOX12	4.38352	3.36598	5.40105	-0.252718	8.55782	2.73909e-13	1.52567e-10	19.6261
SOX9-AS1	3.68206	2.81936	4.54475	2.6189	8.47855	4.00472e-13	2.07679e-10	19.4496
MTCO2P12	4.18011	3.19501	5.16521	2.33302	8.42941	5.06691e-13	2.4581e-10	19.2447
CEBPB	4.27313	3.26669	5.27956	2.22711	8.43431	4.94952e-13	2.4581e-10	19.2442
AC084819.1	3.97022	3.0281	4.91235	2.02443	8.37135	6.68982e-13	3.14401e-10	18.9336
TE_MLT1J-int	2.68916	2.04612	3.33219	4.7264	8.3075	9.07844e-13	4.12688e-10	18.7142
NCAPD2P1	4.18291	3.182	5.18383	2.57326	8.30178	9.33e-13	4.12688e-10	18.6457
COPRS	2.79597	2.12163	3.47031	5.35352	8.23651	1.2744e-12	5.47594e-10	18.3899
UCHL3	3.14636	2.37599	3.91673	1.86609	8.11329	2.29413e-12	9.58373e-10	17.7188
ACLY	2.48844	1.87622	3.10065	6.08792	8.07447	2.76029e-12	1.12103e-09	17.6372
MTND4P12	3.66501	2.76272	4.56729	3.28522	8.06904	2.83259e-12	1.12103e-09	17.6018
NLRP11	2.88858	2.1758	3.60137	6.73588	8.05034	3.09631e-12	1.19398e-09	17.5191
OOEP	2.75691	2.07593	3.43789	7.44156	8.04228	3.21747e-12	1.20969e-09	17.4625
WEE2	2.84226	2.1379	3.54661	7.56552	8.01602	3.64579e-12	1.33729e-09	17.3472
TE_LTR1D	2.41631	1.81475	3.01787	5.67587	7.97925	4.34282e-12	1.49905e-09	17.1995
RABGAP1	2.50428	1.88066	3.12791	5.56692	7.97717	4.38582e-12	1.49905e-09	17.19
TAX1BP3	3.60435	2.70976	4.49895	-0.8384	8.0037	3.86597e-12	1.38429e-09	17.0503
MTATP6P1	2.74876	2.06288	3.43464	10.3738	7.96116	4.73286e-12	1.58172e-09	16.9846
NDUFAF8	3.99309	2.99588	4.9903	0.402215	7.95448	4.88562e-12	1.59728e-09	16.9432
RIIAD1	3.06196	2.29147	3.83245	5.49729	7.89443	6.49842e-12	2.07651e-09	16.8089
IGFBP1	4.6187	3.45587	5.78154	1.846	7.89028	6.62761e-12	2.07651e-09	16.7543
MTCO3P12	3.89122	2.90733	4.87511	3.29518	7.85649	7.78042e-12	2.34019e-09	16.6303
AP000936.3	3.90123	2.91487	4.8876	-0.497766	7.85697	7.76266e-12	2.34019e-09	16.4351
AC009623.1	3.77812	2.81688	4.73936	2.7069	7.80789	9.79685e-12	2.88892e-09	16.3867
AP003351.1	4.39322	3.27287	5.51356	3.01711	7.78968	1.06795e-11	3.08864e-09	16.3171
C9orf135	4.12818	3.06911	5.18725	2.57146	7.74326	1.33048e-11	3.70539e-09	16.0974
ZNF883	2.93637	2.18209	3.69066	4.9825	7.7333	1.39473e-11	3.81369e-09	16.0684
SCGB3A2	2.81623	2.09149	3.54097	5.37633	7.71924	1.49066e-11	4.00321e-09	16.0018
GAPDH	-5.95717	-7.48367	-4.43066	6.6245	-7.75233	1.27461e-11	3.61678e-09	15.9925
OTX2	4.06366	3.01597	5.11135	4.70417	7.70502	1.59436e-11	4.2066e-09	15.9392
SAMD3	3.89213	2.87133	4.91293	2.60681	7.57419	2.95693e-11	7.53717e-09	15.3267
AL109763.1	4.13084	3.05003	5.21164	0.353389	7.5924	2.71358e-11	7.03612e-09	15.3216
AL031686.1	3.33141	2.45677	4.20605	1.63619	7.56638	3.06772e-11	7.68923e-09	15.2487
EBPL	3.38287	2.49114	4.2746	3.3956	7.536	3.53978e-11	8.58626e-09	15.1652
ATP5MD	3.35656	2.47056	4.24257	2.84682	7.52573	3.71515e-11	8.8686e-09	15.1101
MT-ND4L	2.69361	1.9849	3.40233	9.96052	7.55009	3.31255e-11	8.16679e-09	15.0857
SLC8A2	3.66351	2.6945	4.63252	1.80955	7.51035	3.99412e-11	9.38556e-09	15.015
COX7B	3.14711	2.31143	3.98278	3.92944	7.48108	4.58373e-11	1.06053e-08	14.9181
ATRAID	3.14868	2.30603	3.99133	5.06286	7.42285	6.02593e-11	1.33337e-08	14.6515
AL021395.1	3.89708	2.85413	4.94003	2.94443	7.42274	6.02895e-11	1.33337e-08	14.6486
AL162582.1	4.57598	3.34923	5.80274	2.63571	7.40995	6.40204e-11	1.39537e-08	14.5934
EIF3L	-6.3282	-8.02146	-4.63494	3.93816	-7.42415	5.98915e-11	1.33337e-08	14.4245
DCST1-AS1	3.56615	2.60483	4.52746	0.0133513	7.36924	7.74876e-11	1.66477e-08	14.2931
SAA1	4.54477	3.31602	5.77352	1.51917	7.34746	8.58131e-11	1.79242e-08	14.2922
DPPA5	2.82278	2.05879	3.58678	7.95489	7.33968	8.89991e-11	1.8335e-08	14.2066
ACR	4.17191	3.04641	5.29741	-1.90821	7.3634	7.96374e-11	1.68686e-08	14.1878
SEM1	2.81925	2.05237	3.58613	4.96403	7.30294	1.05697e-10	2.14462e-08	14.1063
PGP	3.77871	2.74862	4.8088	2.09346	7.28714	1.13805e-10	2.25198e-08	14.0232
MTND5P11	3.97737	2.8951	5.05965	-1.14701	7.30042	1.06953e-10	2.14462e-08	13.9476
ATP5ME	3.17955	2.3098	4.04929	3.29099	7.26212	1.27922e-10	2.43521e-08	13.9277
AL049541.2	3.96647	2.88375	5.04919	-0.267758	7.27742	1.19093e-10	2.32602e-08	13.8871
AP001065.1	3.27311	2.37835	4.16788	0.614189	7.26676	1.25175e-10	2.41348e-08	13.8619
MTRNR2L8	3.66477	2.65888	4.67067	1.80972	7.23741	1.4357e-10	2.66561e-08	13.7998
RPL23AP87	3.54553	2.57375	4.51732	0.5457	7.24773	1.36815e-10	2.57196e-08	13.7782
OGFOD1	2.67564	1.93929	3.41199	4.55968	7.21827	1.56986e-10	2.87916e-08	13.7312
TE_UCON49	3.84601	2.78331	4.90872	1.07212	7.18932	1.79669e-10	3.25548e-08	13.5636
AC034236.1	2.81629	2.03304	3.59954	2.2632	7.14274	2.23203e-10	3.98452e-08	13.3723
TMEM271	4.12245	2.97563	5.26928	-0.748811	7.14082	2.25204e-10	3.98452e-08	13.2694
WFDC10A	3.95242	2.85081	5.05402	0.34968	7.12731	2.39812e-10	4.10172e-08	13.2557
BOK-AS1	4.05726	2.92804	5.18648	-0.713906	7.13745	2.28761e-10	4.00039e-08	13.2545
AC139491.5	3.96597	2.86056	5.07138	0.0109356	7.12713	2.4001e-10	4.10172e-08	13.2457
C19orf66	3.72658	2.68717	4.766	0.031846	7.12214	2.45642e-10	4.1508e-08	13.2204
COMMD6	2.33645	1.68339	2.9895	5.90216	7.10715	2.63379e-10	4.39817e-08	13.2096
RPS29	2.91205	2.09785	3.72625	5.39707	7.10491	2.6613e-10	4.39817e-08	13.2005
MARCH11	4.08107	2.92725	5.23489	0.961832	7.0263	3.83303e-10	6.13243e-08	12.8427
MINDY4B	3.66981	2.63107	4.70855	1.41537	7.01823	3.97914e-10	6.23357e-08	12.8021
KRT19	-5.41496	-6.94188	-3.88805	4.20247	-7.04484	3.51731e-10	5.74966e-08	12.7976
DOK6	4.03462	2.89302	5.17623	-0.975656	7.02066	3.9345e-10	6.22851e-08	12.7339
TRAP1	-5.74582	-7.36876	-4.12287	3.63447	-7.03294	3.71678e-10	6.01039e-08	12.7241
BDNF	2.64202	1.88963	3.39441	3.53417	6.97564	4.84624e-10	7.50662e-08	12.6469
HHEX	2.63713	1.88592	3.38834	5.99151	6.97363	4.89161e-10	7.50662e-08	12.6068
AL445524.1	3.49881	2.49793	4.49968	2.09995	6.94431	5.60149e-10	8.50917e-08	12.4963
AC133134.1	3.62299	2.58496	4.66102	1.38252	6.9334	5.89108e-10	8.85959e-08	12.4389
TBC1D30	3.61572	2.57608	4.65535	2.6723	6.90879	6.59981e-10	9.79496e-08	12.3496
CMAHP	2.7684	1.97171	3.56509	2.97483	6.90283	6.78366e-10	9.9048e-08	12.3198
COX7C	2.49283	1.77591	3.20975	5.96743	6.90737	6.6433e-10	9.79496e-08	12.3051
KLF2	3.45239	2.45487	4.44991	1.06728	6.87523	7.70429e-10	1.10347e-07	12.1742
MON1A	-4.36697	-5.62732	-3.10661	5.2584	-6.883	7.43324e-10	1.07489e-07	12.1547
MYOCOS	2.41726	1.71776	3.11677	6.69723	6.86471	8.08684e-10	1.14734e-07	12.1025
COPS9	2.45931	1.74532	3.1733	5.29527	6.84245	8.95926e-10	1.25924e-07	12.036
AL359924.1	3.81605	2.70474	4.92737	0.932777	6.8213	9.87477e-10	1.37506e-07	11.9374
AC068448.1	3.06326	2.1695	3.95702	2.72805	6.8085	1.04734e-09	1.419e-07	11.9059
GPM6A	3.8474	2.72658	4.96823	-0.889169	6.81899	9.98036e-10	1.37702e-07	11.8623
C1orf146	3.52507	2.49426	4.55588	2.91582	6.79328	1.12316e-09	1.50814e-07	11.8404
CSNK2B	2.2949	1.62092	2.96888	4.34896	6.76402	1.28459e-09	1.67991e-07	11.7071
UBE2Q2	2.63828	1.8637	3.41287	6.18387	6.76613	1.2722e-09	1.6783e-07	11.6751
TIGAR	3.71677	2.62627	4.80728	-1.11525	6.77061	1.24632e-09	1.65871e-07	11.6436
MT-RNR2	2.38874	1.6921	3.08539	12.6637	6.81159	1.03255e-09	1.41169e-07	11.6352
UQCRB	2.90425	2.0496	3.75889	5.20149	6.75049	1.36676e-09	1.77196e-07	11.6265
ITGAE	3.31605	2.33881	4.2933	2.87251	6.74072	1.42937e-09	1.83729e-07	11.6093
NKX1-2	3.90603	2.75294	5.05912	-0.171166	6.72918	1.50698e-09	1.92063e-07	11.5079
CHCHD7	2.50212	1.76104	3.24319	4.3073	6.70709	1.66733e-09	2.10714e-07	11.4572
AL356966.1	3.28031	2.30486	4.25576	1.5496	6.68037	1.88393e-09	2.36104e-07	11.3314
MTRNR2L12	3.61945	2.54076	4.69813	1.36837	6.66556	2.01579e-09	2.50541e-07	11.27
AC015987.1	2.6172	1.8348	3.3996	4.82814	6.64504	2.21377e-09	2.70674e-07	11.1735
SEC61G	2.61697	1.83385	3.40008	3.97308	6.6384	2.28183e-09	2.74867e-07	11.157
TMEM258	3.12376	2.18895	4.05856	4.1357	6.63813	2.28462e-09	2.74867e-07	11.1486
CNTN4	2.75437	1.92934	3.5794	3.59389	6.63196	2.34986e-09	2.80473e-07	11.1304
NR1D1	-5.21022	-6.76495	-3.6555	2.37921	-6.65722	2.09402e-09	2.58131e-07	11.1045
FDX1	2.95619	2.06833	3.84406	1.60541	6.6142	2.54797e-09	3.01723e-07	11.0399
AATF	-2.8776	-3.74391	-2.01129	5.53184	-6.5985	2.73672e-09	3.21544e-07	10.9695
PPP1R3C	3.18377	2.22503	4.14251	4.20722	6.59674	2.75876e-09	3.2162e-07	10.9677
LINC01755	4.62801	3.22606	6.02997	-0.809668	6.5577	3.29483e-09	3.81162e-07	10.7697
UHRF2	2.12999	1.48261	2.77737	4.72	6.53594	3.6369e-09	4.14358e-07	10.7044
RRAGC	2.18175	1.51879	2.84471	5.20203	6.53743	3.61247e-09	4.14358e-07	10.6981
PRICKLE2	3.13134	2.17835	4.08434	2.62904	6.52723	3.78359e-09	4.2783e-07	10.6779
CRLS1	2.87867	2.00117	3.75618	4.14494	6.51677	3.96737e-09	4.38715e-07	10.6227
HMGN1	2.36997	1.64819	3.09176	5.69169	6.52269	3.86239e-09	4.33481e-07	10.616
TE_MER77B	2.32352	1.61527	3.03177	5.32699	6.51698	3.96362e-09	4.38715e-07	10.5993
NALCN-AS1	3.2006	2.22131	4.17988	0.624186	6.49251	4.42853e-09	4.81399e-07	10.4958
AL158210.2	3.45406	2.39706	4.51106	-1.26101	6.49147	4.4494e-09	4.81399e-07	10.441
SLIRP	2.34578	1.62653	3.06503	5.90861	6.4788	4.71215e-09	5.06186e-07	10.4104
TIMP2	2.26263	1.5667	2.95856	5.02164	6.45863	5.16235e-09	5.50614e-07	10.3547
TTL	3.41031	2.35986	4.46076	2.0581	6.44924	5.38604e-09	5.65561e-07	10.3396
OOSP4B	3.87537	2.68145	5.06929	4.02222	6.44804	5.4153e-09	5.65561e-07	10.3129
AC019322.4	3.10115	2.14434	4.05796	2.0187	6.43852	5.65352e-09	5.77399e-07	10.2916
SEPHS2	2.89507	2.00255	3.78759	4.7144	6.44363	5.52431e-09	5.72967e-07	10.2915
FOXQ1	3.45836	2.39141	4.52531	1.21674	6.43897	5.64196e-09	5.77399e-07	10.2843
COX17	2.46609	1.70643	3.22574	5.83024	6.44883	5.39613e-09	5.65561e-07	10.2791
DISP1	3.29739	2.27927	4.31551	2.88844	6.4337	5.77775e-09	5.79278e-07	10.2727
DUSP22	-2.00925	-2.62928	-1.38922	7.92505	-6.43739	5.68223e-09	5.77399e-07	10.2624
AK5	2.30335	1.59235	3.01434	4.86223	6.43551	5.73068e-09	5.78414e-07	10.2594
MT-ND2	2.41901	1.67952	3.1585	11.856	6.49822	4.31542e-09	4.73719e-07	10.2486
FAM111B	3.32679	2.29666	4.35693	2.24466	6.41537	6.27621e-09	6.16915e-07	10.1945
AC246817.2	3.77805	2.61028	4.94582	-0.774812	6.42688	5.95862e-09	5.93455e-07	10.1896
RRM2	2.26627	1.5649	2.96763	5.67389	6.41885	6.17852e-09	6.11307e-07	10.1653
UBE2F	2.25028	1.55217	2.9484	4.24654	6.40328	6.62794e-09	6.37927e-07	10.1338
LRFN1	3.24381	2.2381	4.24953	0.0297983	6.40723	6.51095e-09	6.3173e-07	10.1214
FNDC7	3.6839	2.54183	4.82597	-0.75703	6.40774	6.49579e-09	6.3173e-07	10.1091
PARP4P2	3.51156	2.42198	4.60114	-0.707123	6.40222	6.65965e-09	6.37927e-07	10.0786
TE_LTR7C	2.70862	1.86617	3.55108	4.55958	6.38693	7.13468e-09	6.79104e-07	10.0495
TE_MLT1-int	3.29477	2.2676	4.32193	1.23114	6.37197	7.63175e-09	7.12299e-07	9.99994
DMXL2	2.64302	1.81832	3.46773	3.6309	6.36636	7.82714e-09	7.22161e-07	9.97785
ZWINT	-4.08556	-5.35797	-2.81315	4.27427	-6.37844	7.41267e-09	7.01127e-07	9.97383
CCDC146	1.89832	1.3064	2.49025	6.48015	6.37078	7.67288e-09	7.12299e-07	9.93053
CHST7	4.21334	2.89651	5.53016	0.149764	6.35606	8.19837e-09	7.42742e-07	9.92275
TUBA1B	-6.2377	-8.18498	-4.29041	4.34519	-6.36334	7.93414e-09	7.2757e-07	9.89174
KHDC3L	3.03756	2.0911	3.98402	7.52605	6.37546	7.51274e-09	7.06151e-07	9.89135
EMB	-4.29533	-5.63731	-2.95335	2.66746	-6.3583	8.11609e-09	7.39745e-07	9.85706
AC004816.1	3.24278	2.22748	4.25809	-0.440735	6.34471	8.62744e-09	7.76934e-07	9.84236
AGBL5	-3.92861	-5.15961	-2.69761	3.66968	-6.33972	8.82308e-09	7.89824e-07	9.80178
SYT5	3.38836	2.32474	4.45197	0.132631	6.32839	9.28365e-09	8.21275e-07	9.79264
CENPW	2.32315	1.59464	3.05166	5.79283	6.33476	9.02187e-09	8.02839e-07	9.7865
MAGI2-AS3	2.32698	1.59584	3.05812	4.80276	6.3224	9.53691e-09	8.2905e-07	9.76983
RPS13P2	2.61074	1.78878	3.43271	2.1662	6.30959	1.01011e-08	8.63128e-07	9.73962
VPS51	-4.82648	-6.34269	-3.31028	3.05503	-6.32356	9.48736e-09	8.2905e-07	9.7165
AL139424.1	3.39894	2.32908	4.46881	-0.0917009	6.31109	1.00335e-08	8.62254e-07	9.71351
TXNDC17	2.08513	1.42968	2.74058	6.65698	6.31952	9.66083e-09	8.34996e-07	9.69273
RPL22L1	3.02701	2.07046	3.98356	2.6639	6.28634	1.12108e-08	9.47189e-07	9.64154
BX284668.5	3.18008	2.17521	4.18496	-0.423024	6.28659	1.11982e-08	9.47189e-07	9.59557
TOX	3.39792	2.32071	4.47514	0.718393	6.26617	1.22708e-08	1.03095e-06	9.54304
ACIN1	-3.06216	-4.03545	-2.08888	5.79067	-6.24996	1.31935e-08	1.09462e-06	9.48416
ITGA10	3.25431	2.21988	4.28874	2.63667	6.24952	1.32194e-08	1.09462e-06	9.48415
MT-CYB	2.12265	1.45607	2.78923	12.3819	6.32579	9.39263e-09	8.26057e-07	9.47796
MTCO1P40	3.5725	2.43482	4.71018	0.02654	6.23794	1.39217e-08	1.13787e-06	9.41476
PRMT5	-4.3977	-5.79568	-2.99972	3.19757	-6.24905	1.3247e-08	1.09462e-06	9.41184
NANOS1	1.9115	1.30326	2.51974	6.83686	6.24293	1.36148e-08	1.11887e-06	9.36456
LYSMD1	3.08987	2.10483	4.0749	-0.383051	6.2313	1.43409e-08	1.1658e-06	9.36383
AL137186.1	3.08133	2.09688	4.06578	1.0145	6.21777	1.52336e-08	1.21988e-06	9.33803
IGFBP3	2.47631	1.68616	3.26646	5.91509	6.22567	1.47059e-08	1.18904e-06	9.30886
IPO8	2.32866	1.58465	3.07267	5.87263	6.21754	1.52495e-08	1.21988e-06	9.2889
GNB2	-5.1283	-6.77273	-3.48388	7.02656	-6.19513	1.68522e-08	1.32691e-06	9.24776
SLC35D2	2.72028	1.84673	3.59383	1.94275	6.18606	1.75472e-08	1.36722e-06	9.21303
RPL38	2.26111	1.53758	2.98464	6.63657	6.20803	1.59104e-08	1.26601e-06	9.20324
R3HDM4	-5.14961	-6.80202	-3.4972	5.57401	-6.19081	1.71798e-08	1.34566e-06	9.20146
CBLN4	3.52643	2.39232	4.66054	2.09722	6.17687	1.82803e-08	1.40983e-06	9.17636
CNPY2	2.97877	2.02203	3.9355	-0.487159	6.18492	1.76368e-08	1.36722e-06	9.16485
TE_LTR31	2.76444	1.87418	3.6547	2.2756	6.16852	1.89724e-08	1.44836e-06	9.14126
FUT5	3.72674	2.52576	4.92771	1.80847	6.1643	1.93322e-08	1.46234e-06	9.12347
SMPD4	-4.13607	-5.46678	-2.80537	4.20336	-6.17441	1.84815e-08	1.41808e-06	9.12167
PRMT1	-3.89236	-5.14742	-2.6373	6.65558	-6.16083	1.96329e-08	1.47629e-06	9.10834
SERPINF1	-3.32402	-4.39525	-2.25279	7.9098	-6.16409	1.93501e-08	1.46234e-06	9.107
NENF	3.28675	2.22446	4.34904	2.59561	6.14631	2.09425e-08	1.56694e-06	9.04522
DDOST	-3.72483	-4.9308	-2.51886	5.45919	-6.13564	2.19588e-08	1.63484e-06	8.99203
UTP4	-3.05578	-4.04732	-2.06424	6.20494	-6.12213	2.33171e-08	1.71895e-06	8.94553
MT-ND4	2.02862	1.37868	2.67857	13.4453	6.20031	1.64676e-08	1.30346e-06	8.90874
AC104563.1	3.19109	2.15469	4.22749	-0.104834	6.11649	2.39077e-08	1.75389e-06	8.89413
RPS27	2.22856	1.50631	2.95082	6.43407	6.12951	2.2565e-08	1.6717e-06	8.87326
DLX5	-4.67327	-6.19414	-3.1524	2.31002	-6.10406	2.52618e-08	1.84424e-06	8.80163
LINC01980	3.79069	2.5538	5.02757	0.409597	6.08806	2.71185e-08	1.97022e-06	8.79516
VIL1	3.07729	2.06885	4.08573	0.825137	6.06192	3.04445e-08	2.1597e-06	8.68473
ANKRD18CP	3.31236	2.22823	4.39649	-1.31849	6.06942	2.9451e-08	2.10912e-06	8.67719
AL355309.1	3.68354	2.4767	4.89037	-1.20281	6.06328	3.02611e-08	2.15685e-06	8.6595
HINT1	1.722	1.1588	2.2852	7.33646	6.0738	2.8886e-08	2.07855e-06	8.61523
ETV5	2.68291	1.80135	3.56447	3.43695	6.04568	3.27096e-08	2.27746e-06	8.61329
TE_LTR8A	2.10073	1.41126	2.79021	4.72681	6.05258	3.17267e-08	2.22962e-06	8.6119
ACO2	-5.54602	-7.36533	-3.72671	3.25963	-6.05569	3.1294e-08	2.20953e-06	8.60646
CLPTM1	-4.04096	-5.36968	-2.71223	6.19487	-6.04141	3.33328e-08	2.30815e-06	8.60372
TRIM36	2.77746	1.86392	3.69099	3.03694	6.03966	3.35903e-08	2.30815e-06	8.59267
EEF1B2P6	2.73189	1.83247	3.6313	1.59715	6.03382	3.44684e-08	2.34557e-06	8.5732
AC093083.1	3.365	2.25819	4.47181	-0.706422	6.03952	3.36115e-08	2.30815e-06	8.56685
YY1AP1	-5.35262	-7.1114	-3.59384	3.12308	-6.04567	3.27104e-08	2.27746e-06	8.56352
MSRB2	3.75591	2.51867	4.99315	-0.457079	6.03046	3.49832e-08	2.36988e-06	8.53775
AP2A2	-2.78181	-3.69948	-1.86413	6.35377	-6.02183	3.63403e-08	2.43983e-06	8.52316
NLRP9	-3.30366	-4.39328	-2.21403	7.82311	-6.02293	3.61649e-08	2.43894e-06	8.51253
PTMA	-2.23416	-2.9692	-1.49911	9.24744	-6.03795	3.38455e-08	2.31364e-06	8.49065
GRHL3	3.65823	2.44848	4.86798	1.63492	6.0071	3.87789e-08	2.59198e-06	8.46225
RPS15A	2.19191	1.46689	2.91693	3.85317	6.0057	3.90193e-08	2.59651e-06	8.43788
UBB	-5.31858	-7.08008	-3.55708	7.49188	-5.99795	4.03732e-08	2.66304e-06	8.4246
C8orf76	2.51034	1.67816	3.34253	2.49286	5.99243	4.13682e-08	2.70494e-06	8.40102
MT-CO1	1.96218	1.32111	2.60325	13.4296	6.08026	2.80718e-08	2.02967e-06	8.38817
ST6GALNAC3	3.26296	2.1806	4.34533	1.10282	5.98864	4.20626e-08	2.72663e-06	8.38465
RPS23P8	2.72498	1.82046	3.6295	2.61531	5.9846	4.28171e-08	2.76363e-06	8.36593
RPL10P9	2.17822	1.45481	2.90163	2.83672	5.98148	4.34104e-08	2.78996e-06	8.3543
MRPS18A	-5.0185	-6.68151	-3.35548	2.46422	-5.99471	4.0955e-08	2.68962e-06	8.35096
HSPE1	2.5051	1.67413	3.33606	4.45101	5.9887	4.20519e-08	2.72663e-06	8.34414
ARHGAP17	2.05815	1.3766	2.73971	6.31518	5.99885	4.02143e-08	2.66304e-06	8.33665
NR1H2	-4.08475	-5.44666	-2.72284	6.83133	-5.95808	4.81122e-08	3.05299e-06	8.25855
AC026355.1	2.4462	1.63108	3.26131	4.36793	5.96158	4.7379e-08	3.03206e-06	8.23764
TRPA1	3.28973	2.19072	4.38874	2.42623	5.94633	5.06598e-08	3.18775e-06	8.20482
UBL5	2.3701	1.57861	3.16158	4.92721	5.94857	5.01652e-08	3.16989e-06	8.16039
CMTM8	2.98013	1.98295	3.97732	3.10745	5.93676	5.28328e-08	3.2969e-06	8.15769
LINC00520	3.16572	2.10521	4.22623	1.63887	5.92992	5.44425e-08	3.36939e-06	8.14157
C6orf52	2.16495	1.44338	2.88651	7.19264	5.96022	4.76626e-08	3.03728e-06	8.12265
TACC1	2.16281	1.4392	2.88642	5.47185	5.9375	5.26613e-08	3.2969e-06	8.10856
TE_MER57A1	1.96916	1.3101	2.62822	5.12037	5.93534	5.31634e-08	3.30382e-06	8.10669
ADGRG2	3.80288	2.52685	5.07891	1.63318	5.92028	5.67928e-08	3.48615e-06	8.09998
MAPKAPK2	2.58242	1.71572	3.44912	3.75711	5.91901	5.71079e-08	3.49124e-06	8.07809
PLIN2	-4.03165	-5.38504	-2.67825	2.31752	-5.91764	5.74516e-08	3.49803e-06	8.04314
PPP1CA	-5.40725	-7.22449	-3.59002	4.44707	-5.91092	5.9168e-08	3.57361e-06	8.02992
MELK	3.04661	2.02331	4.0699	4.63409	5.9143	5.82984e-08	3.53528e-06	8.02029
RSPH4A	3.18251	2.11038	4.25464	-0.187411	5.89675	6.29559e-08	3.75712e-06	7.98902
LINC01467	3.20408	2.12489	4.28327	3.1706	5.89787	6.2648e-08	3.75712e-06	7.98433
RPL27	1.82185	1.21103	2.43266	7.00736	5.92505	5.56175e-08	3.428e-06	7.98388
KAT2A	-4.44216	-5.93861	-2.94571	4.70597	-5.89686	6.29231e-08	3.75712e-06	7.98148
AC110749.1	3.2772	2.1706	4.3838	0.170405	5.88304	6.68441e-08	3.97339e-06	7.93837
HSPBAP1	3.16044	2.08805	4.23283	2.37885	5.85441	7.57455e-08	4.44975e-06	7.82374
FLVCR2	2.70058	1.78662	3.61454	5.2129	5.86975	7.08408e-08	4.17794e-06	7.82224
RPL34	2.03785	1.34927	2.72642	6.5279	5.8791	6.8006e-08	4.02654e-06	7.80905
DRAM1	3.49809	2.31037	4.68581	-0.452734	5.85066	7.6995e-08	4.50556e-06	7.80122
AC092650.1	3.39389	2.24132	4.54647	-0.971863	5.84948	7.73911e-08	4.51118e-06	7.78512
LINC02212	3.49731	2.30249	4.69213	1.32001	5.81462	9.00833e-08	5.19476e-06	7.66521
SMIM13	3.23998	2.13287	4.34708	1.64548	5.81356	9.04999e-08	5.19476e-06	7.66092
SPHKAP	3.16856	2.08598	4.25114	2.79961	5.81422	9.02401e-08	5.19476e-06	7.65216
HMGN5	-4.3411	-5.82382	-2.85837	2.06003	-5.81606	8.95195e-08	5.19476e-06	7.62771
HK2	3.27717	2.15473	4.3996	1.33683	5.80001	9.59913e-08	5.40679e-06	7.60538
CCDC186	2.78622	1.83242	3.74002	2.95643	5.80291	9.47871e-08	5.39816e-06	7.60444
ASZ1	3.52247	2.31579	4.72915	0.428704	5.7989	9.64571e-08	5.41275e-06	7.59882
PDIA6	-3.77853	-5.0723	-2.48475	4.34893	-5.80169	9.5295e-08	5.39816e-06	7.59547
AC091493.1	3.44652	2.26633	4.6267	-0.658833	5.80124	9.54791e-08	5.39816e-06	7.59291
CTTNBP2NL	2.43785	1.60338	3.27232	4.50462	5.80344	9.45718e-08	5.39816e-06	7.56969
DDX49	-4.03687	-5.42216	-2.65157	6.18042	-5.78885	1.00759e-07	5.58285e-06	7.5596
FAM50B	-4.83861	-6.49917	-3.17805	3.27663	-5.78836	1.00973e-07	5.58285e-06	7.52494
PABPN1	-4.10147	-5.50892	-2.69402	2.64053	-5.78892	1.0073e-07	5.58285e-06	7.52399
SLC9A6	2.2437	1.47325	3.01416	4.35816	5.78508	1.02421e-07	5.64215e-06	7.50646
LMO1	-3.37722	-4.53884	-2.2156	6.17939	-5.77546	1.06791e-07	5.84009e-06	7.50369
CCNJ	2.92861	1.9215	3.93571	3.05283	5.77664	1.06244e-07	5.83142e-06	7.48899
MESP1	3.16339	2.07305	4.25373	2.82982	5.76341	1.12521e-07	6.13114e-06	7.44045
SLF2	2.48645	1.62902	3.34387	2.58984	5.76069	1.13854e-07	6.18141e-06	7.43867
CSTB	1.81195	1.19092	2.43298	7.98317	5.79592	9.77119e-08	5.46279e-06	7.40294
NOS1AP	2.66617	1.74487	3.58747	2.82077	5.74881	1.19863e-07	6.46101e-06	7.38537
ATP5PO	2.16936	1.42068	2.91804	4.52798	5.75604	1.16169e-07	6.28439e-06	7.37673
SAP30	2.7527	1.80024	3.70516	2.42219	5.74119	1.23886e-07	6.60255e-06	7.35793
C12orf75	2.59106	1.69488	3.48724	3.35957	5.74342	1.22695e-07	6.56657e-06	7.35466
TE_LOR1a	2.20464	1.4422	2.96708	3.82215	5.74407	1.22353e-07	6.56657e-06	7.34452
STIP1	-3.65163	-4.91623	-2.38703	5.9868	-5.73619	1.26598e-07	6.70388e-06	7.34432
YBX2	2.76233	1.80515	3.71951	4.04733	5.73287	1.28425e-07	6.77678e-06	7.28661
NDUFA1	2.029	1.32686	2.73113	5.46426	5.74052	1.24245e-07	6.60255e-06	7.27779
AC009244.1	2.87749	1.87765	3.87732	1.6157	5.71707	1.37507e-07	7.14831e-06	7.26602
AC103858.2	3.26846	2.13266	4.40426	0.535919	5.7165	1.37842e-07	7.14831e-06	7.26259
PI4KAP1	-4.45467	-6.00115	-2.9082	2.5089	-5.7222	1.34491e-07	7.04742e-06	7.2532
UBA1	-2.41916	-3.25972	-1.57861	6.60178	-5.71727	1.37384e-07	7.14831e-06	7.24524
HILPDA	2.5443	1.65948	3.42912	2.5026	5.71221	1.4042e-07	7.25694e-06	7.24189
TRIM61	2.87712	1.87598	3.87825	2.65715	5.70893	1.42425e-07	7.33539e-06	7.2222
AC079354.1	2.523	1.64411	3.40189	0.682875	5.7026	1.46369e-07	7.46183e-06	7.20177
ATP5MPL	2.11291	1.37959	2.84624	5.6365	5.72366	1.33645e-07	7.02758e-06	7.19332
CERS2	-3.87996	-5.23114	-2.52877	2.79094	-5.7043	1.45299e-07	7.43251e-06	7.18635
RBM20	3.33543	2.17167	4.49919	-0.0256183	5.6935	1.52232e-07	7.68262e-06	7.16609
COMMD1	1.85511	1.20936	2.50086	5.2878	5.70681	1.43732e-07	7.37744e-06	7.15118
FBH1	-4.2887	-5.78494	-2.79245	3.1139	-5.69394	1.51943e-07	7.68262e-06	7.14594
RASA4DP	-4.41721	-5.95976	-2.87467	4.72316	-5.68853	1.55525e-07	7.82255e-06	7.13854
C4orf48	4.18137	2.72058	5.64215	-0.416865	5.68619	1.57106e-07	7.84954e-06	7.13714
RAB38	2.83479	1.84447	3.82511	2.90194	5.68637	1.56986e-07	7.84954e-06	7.12471
TSPAN9	-3.98081	-5.3733	-2.58832	5.39404	-5.67895	1.62081e-07	8.07039e-06	7.10855
SPATA2	2.22226	1.44721	2.99731	5.3623	5.69581	1.5072e-07	7.6577e-06	7.10305
DMRTC2	3.69756	2.40317	4.99196	2.07478	5.67464	1.65118e-07	8.16846e-06	7.0825
SYTL3	-2.89758	-3.91129	-1.88387	8.6043	-5.67821	1.62599e-07	8.07039e-06	7.03207
ARG2	-3.98521	-5.38412	-2.58629	6.44745	-5.65914	1.76515e-07	8.70364e-06	7.03045
GOLGA8N	3.02481	1.96044	4.08919	0.540782	5.64538	1.87271e-07	9.14403e-06	6.97406
IQGAP2	2.58301	1.67496	3.49107	4.53704	5.65071	1.83033e-07	8.96621e-06	6.93609
ETFA	-2.50548	-3.38604	-1.62493	8.22277	-5.65229	1.81787e-07	8.93431e-06	6.92566
MT-TP	2.86999	1.85637	3.88361	2.13627	5.62464	2.04712e-07	9.86752e-06	6.87927
AL161787.1	3.45256	2.23165	4.67347	-1.58279	5.61754	2.11045e-07	1.01403e-05	6.84336
TE_LTR12_	1.88994	1.22339	2.55649	5.2395	5.63256	1.9787e-07	9.56838e-06	6.83758
RPL23	1.77683	1.15072	2.40295	7.39872	5.63745	1.93758e-07	9.43016e-06	6.76335
EEF1A1	-3.02308	-4.08898	-1.95718	10.5335	-5.63409	1.9658e-07	9.53668e-06	6.75496
AIP	-2.89545	-3.92296	-1.86793	7.2468	-5.5978	2.2967e-07	1.1e-05	6.75332
FBXO33	2.56503	1.65457	3.47548	3.71888	5.59659	2.30871e-07	1.10225e-05	6.74366
AL138689.1	3.09194	1.99243	4.19145	0.681534	5.58624	2.41319e-07	1.14848e-05	6.73672
TE_LTR108a_Mam	2.73137	1.75875	3.70398	1.5091	5.57863	2.49305e-07	1.17772e-05	6.70569
UGDH	2.73945	1.76435	3.71455	2.43619	5.58088	2.46915e-07	1.17141e-05	6.70116
HMGB1P6	-3.0415	-4.12534	-1.95767	3.88819	-5.57464	2.53599e-07	1.19037e-05	6.68268
SERHL	-4.34733	-5.90031	-2.79434	3.60637	-5.5609	2.68922e-07	1.24825e-05	6.61954
AC100756.2	3.1854	2.04717	4.32363	2.20659	5.55934	2.70727e-07	1.25276e-05	6.6194
ST20	2.64401	1.69899	3.58903	-0.067204	5.55792	2.72371e-07	1.2565e-05	6.61584
CNOT1	-3.45571	-4.69185	-2.21958	4.78844	-5.55342	2.7765e-07	1.27694e-05	6.60349
TCF15	2.99736	1.92403	4.07069	2.40119	5.5475	2.84753e-07	1.30164e-05	6.56837
ZNF821	-4.10458	-5.57392	-2.63525	1.78486	-5.5493	2.82572e-07	1.29561e-05	6.56166
TUBB8P10	2.05119	1.32071	2.78166	6.82349	5.57816	2.49812e-07	1.17772e-05	6.55962
TE_AmnSINE1	1.51541	0.975358	2.05547	6.78362	5.57419	2.5408e-07	1.19037e-05	6.54019
TE_LTR46	2.42301	1.55357	3.29245	2.50151	5.53614	2.98879e-07	1.34813e-05	6.52437
PSMA6	-3.25472	-4.42146	-2.08798	0.500299	-5.5415	2.92126e-07	1.32728e-05	6.52435
ACYP1	3.02562	1.93881	4.11243	0.674232	5.53032	3.06387e-07	1.36729e-05	6.51252
AC078883.1	3.23279	2.07174	4.39384	-0.28878	5.53117	3.05278e-07	1.36639e-05	6.5114
NOC2L	-4.45223	-6.05043	-2.85403	3.12634	-5.53396	3.01676e-07	1.3543e-05	6.50935
ATF7IP2	2.16417	1.38757	2.94077	4.18069	5.53583	2.99274e-07	1.34813e-05	6.48916
SGF29	-2.94992	-4.00678	-1.89305	8.48041	-5.54472	2.88142e-07	1.31314e-05	6.48843
BUD23	-2.85622	-3.88366	-1.82878	5.14157	-5.52235	3.16955e-07	1.40277e-05	6.4807
TE_LTR7	1.72708	1.11086	2.34331	7.42547	5.56756	2.61386e-07	1.21702e-05	6.47565
FAT2	2.88735	1.84868	3.92601	2.17909	5.52222	3.17136e-07	1.40277e-05	6.46925
RAP2B	3.01929	1.93272	4.10586	1.9776	5.51998	3.20167e-07	1.41202e-05	6.46231
ACTG1	-1.97684	-2.68191	-1.27177	10.503	-5.56963	2.59078e-07	1.21002e-05	6.45602
KANSL1	-2.48926	-3.38585	-1.59267	4.96915	-5.51526	3.26672e-07	1.4365e-05	6.45081
COPG1	-3.11344	-4.23526	-1.99161	4.74668	-5.51322	3.29518e-07	1.44479e-05	6.44389
TCTEX1D2	2.9373	1.87856	3.99604	0.143143	5.51124	3.32299e-07	1.45275e-05	6.43397
EEF1A1P6	-4.17921	-5.68626	-2.67215	4.79947	-5.50876	3.35824e-07	1.46042e-05	6.42282
KRI1	-4.26312	-5.80119	-2.72505	3.72243	-5.50608	3.39679e-07	1.46794e-05	6.40344
TE_MLT1G3	1.6028	1.02763	2.17797	6.40398	5.53573	2.99406e-07	1.34813e-05	6.39629
SMIM26	2.89407	1.84837	3.93977	1.3558	5.49782	3.51811e-07	1.51601e-05	6.38125
TSR2	-2.49015	-3.39136	-1.58894	5.41169	-5.48893	3.65339e-07	1.56895e-05	6.34242
FLJ33534	2.92616	1.86685	3.98547	1.68653	5.48737	3.6777e-07	1.57024e-05	6.33728
GPX1P1	-3.72469	-5.0732	-2.37617	4.62027	-5.48686	3.68571e-07	1.57024e-05	6.33705
TAF1A-AS1	2.88308	1.83956	3.9266	-0.616317	5.48839	3.66182e-07	1.56895e-05	6.33615
RBPMS	1.80605	1.15464	2.45745	5.44016	5.50766	3.37397e-07	1.46228e-05	6.32472
RPS25	1.85013	1.18516	2.51509	7.21447	5.52705	3.10687e-07	1.38237e-05	6.31349
PCBP1	-6.61649	-9.01434	-4.21865	5.46989	-5.48145	3.77121e-07	1.59761e-05	6.3096
EEF1D	-3.62076	-4.93241	-2.30911	2.33395	-5.48367	3.73593e-07	1.58714e-05	6.30917
PPIL6	2.98642	1.90312	4.06972	-0.553348	5.47637	3.85351e-07	1.62333e-05	6.29096
AC073578.1	-4.23639	-5.77252	-2.70025	1.08018	-5.47842	3.82008e-07	1.61377e-05	6.27985
NPTN	2.57432	1.63958	3.50905	2.79899	5.47094	3.94324e-07	1.65649e-05	6.2558
AL354798.1	2.76101	1.75753	3.7645	1.31644	5.46574	4.03106e-07	1.68866e-05	6.25419
GPS1	-3.55285	-4.84466	-2.26104	6.19753	-5.46345	4.0703e-07	1.70037e-05	6.24105
SUPT20HL2	3.50122	2.22623	4.77622	0.87054	5.4551	4.21682e-07	1.75184e-05	6.2114
TE_L1ME3G	1.65784	1.06	2.25568	8.33029	5.50864	3.35998e-07	1.46042e-05	6.18462
PPP1R3D	2.15065	1.36793	2.93337	4.52726	5.45824	4.16121e-07	1.73353e-05	6.16523
C12orf65	2.20517	1.4014	3.00894	4.40731	5.45003	4.30828e-07	1.78491e-05	6.13167
ING2	2.75377	1.74902	3.75852	3.30734	5.44449	4.41042e-07	1.82221e-05	6.13067
ZFR2	2.92884	1.85795	3.99972	0.432118	5.43303	4.6295e-07	1.89708e-05	6.12538
NRBP1	-2.9338	-4.00607	-1.86153	6.32604	-5.4352	4.58712e-07	1.89002e-05	6.11759
MXRA8	-4.06277	-5.54813	-2.5774	2.14533	-5.4335	4.62027e-07	1.89708e-05	6.1106
RPLP0P6	-2.46001	-3.3604	-1.55963	3.79083	-5.42749	4.73903e-07	1.93144e-05	6.10261
SRSF9	-3.76544	-5.14696	-2.38391	4.04326	-5.41435	5.00946e-07	2.03025e-05	6.04747
LINC02446	3.08112	1.95046	4.21179	1.34522	5.41332	5.03122e-07	2.03025e-05	6.04357
CENPA	2.69052	1.70452	3.67653	3.22937	5.4206	4.8789e-07	1.98307e-05	6.04067
POU2F1	-2.30017	-3.14429	-1.45606	6.59444	-5.41312	5.03546e-07	2.03025e-05	6.0081
TPBGL	3.01282	1.90497	4.12067	-0.302999	5.40232	5.27013e-07	2.11353e-05	6.00197
ZNF844	3.17573	2.00712	4.34434	1.42198	5.39838	5.35821e-07	2.13884e-05	5.98274
ATG4A	2.66456	1.68403	3.6451	1.98831	5.39823	5.36169e-07	2.13884e-05	5.98003
PARL	1.837	1.16481	2.50919	6.41668	5.42882	4.71247e-07	1.92584e-05	5.96079
AC005912.1	2.64974	1.67262	3.62686	1.64548	5.38697	5.62197e-07	2.23084e-05	5.93895
AL359513.1	3.40182	2.14582	4.65782	0.101505	5.38037	5.78036e-07	2.28165e-05	5.91757
AC066613.1	2.77101	1.74577	3.79626	1.73981	5.3691	6.06093e-07	2.3799e-05	5.86703
TE_MER57-int	1.7305	1.09434	2.36667	6.17838	5.40372	5.23904e-07	2.10668e-05	5.86468
PDK1	2.39973	1.51374	3.28571	3.91515	5.38055	5.77612e-07	2.28165e-05	5.86323
CITED4	3.39702	2.13867	4.65538	0.441635	5.36272	6.22553e-07	2.42554e-05	5.84801
C15orf61	2.67858	1.68872	3.66844	3.77064	5.37553	5.89938e-07	2.32253e-05	5.8389
TE_MER4E1	1.99868	1.26207	2.7353	5.55965	5.39006	5.5494e-07	2.20787e-05	5.83726
CARHSP1	-3.2417	-4.44353	-2.03986	4.22598	-5.35818	6.34552e-07	2.45954e-05	5.82956
HSF5	2.76244	1.73879	3.7861	2.56131	5.3608	6.27618e-07	2.43895e-05	5.81752
LRMP	2.37314	1.49423	3.25205	3.47215	5.36374	6.19901e-07	2.42554e-05	5.81541
SWI5	2.92419	1.84104	4.00734	3.28202	5.36298	6.21884e-07	2.42554e-05	5.81019
SPATA6L	2.27023	1.42749	3.11296	3.38939	5.35142	6.52813e-07	2.51735e-05	5.77046
NTAN1	-3.89485	-5.34303	-2.44666	4.75916	-5.34265	6.77284e-07	2.58516e-05	5.76901
ADPRM	2.65056	1.66604	3.63508	2.98283	5.34812	6.61923e-07	2.54595e-05	5.76107
BBX	-3.33796	-4.57923	-2.09669	2.58135	-5.34201	6.79099e-07	2.58516e-05	5.75838
HNRNPA1P10	-2.66518	-3.6564	-1.67395	0.59627	-5.34125	6.81254e-07	2.58516e-05	5.74598
AL162151.2	-2.98207	-4.09124	-1.8729	0.88737	-5.34084	6.82432e-07	2.58516e-05	5.7456
CTRB1	-3.81509	-5.23563	-2.39455	5.03961	-5.33508	6.9911e-07	2.62988e-05	5.73983
LINC01208	3.25533	2.04337	4.46728	-0.879129	5.33579	6.97029e-07	2.62988e-05	5.73977
PHB	-4.01809	-5.51602	-2.52017	4.40245	-5.32868	7.18112e-07	2.67155e-05	5.71325
AL365357.1	-3.72876	-5.1182	-2.33931	1.37361	-5.33105	7.11035e-07	2.65341e-05	5.70987
FGD4	2.63481	1.65367	3.61594	3.1472	5.33471	7.00202e-07	2.62988e-05	5.6963
NAPA	-5.08408	-6.98095	-3.18722	2.78227	-5.32434	7.31289e-07	2.70609e-05	5.68617
TPK1	1.76028	1.10467	2.41589	4.081	5.33363	7.0337e-07	2.63134e-05	5.68578
HSD11B1L	2.65075	1.66248	3.63901	2.83195	5.32824	7.19447e-07	2.67155e-05	5.68548
TE_Alu	1.60616	1.00922	2.2031	4.9972	5.34497	6.70717e-07	2.56665e-05	5.68289
NDUFB8	2.42405	1.51958	3.32852	2.30827	5.32399	7.32347e-07	2.70609e-05	5.68273
FAM118B	1.97526	1.24142	2.70909	5.3995	5.34706	6.64877e-07	2.55079e-05	5.68272
CFAP58	2.64766	1.66501	3.63031	5.56928	5.35244	6.50017e-07	2.51301e-05	5.67672
HOMER2P1	-4.63907	-6.373	-2.90515	2.16429	-5.31485	7.60922e-07	2.7911e-05	5.6481
TMED1	-4.27611	-5.87424	-2.67797	1.55797	-5.31526	7.59618e-07	2.7911e-05	5.64666
PPP6R1	-4.03384	-5.54473	-2.52295	3.48163	-5.30366	7.97365e-07	2.89651e-05	5.61235
SRP19	2.13119	1.3336	2.92877	2.89329	5.30802	7.82951e-07	2.85221e-05	5.60976
GPATCH11	2.4449	1.52989	3.35991	2.78197	5.30793	7.83273e-07	2.85221e-05	5.60767
RPL10	-2.1928	-3.00939	-1.3762	8.61895	-5.33436	7.01232e-07	2.62988e-05	5.59746
DPRX	3.19024	1.9947	4.38578	1.73486	5.30088	8.06681e-07	2.9233e-05	5.59141
FAM86C2P	2.8269	1.76625	3.88755	1.21095	5.29455	8.28312e-07	2.98014e-05	5.57874
AC011990.1	2.92433	1.82788	4.02079	2.2492	5.29816	8.15919e-07	2.94967e-05	5.57604
C3orf70	2.62556	1.64069	3.61042	2.78488	5.29586	8.23792e-07	2.97099e-05	5.5584
PPFIA2	2.84565	1.77765	3.91364	3.15916	5.29299	8.33705e-07	2.99238e-05	5.53313
RPSAP4	2.90228	1.81054	3.99401	-0.765797	5.28095	8.76688e-07	3.12429e-05	5.52537
PDE8B	2.13009	1.33356	2.92662	5.66283	5.31235	7.68911e-07	2.81354e-05	5.51855
EFCAB11	2.00902	1.25468	2.76337	3.75317	5.29057	8.42164e-07	3.01555e-05	5.5163
PLEK2	2.20932	1.38358	3.03506	6.79184	5.31502	7.60382e-07	2.7911e-05	5.48617
ZNF385D	2.37478	1.48069	3.26886	2.9806	5.27635	8.93644e-07	3.17719e-05	5.4777
TMEM171	4.06939	2.53547	5.60332	1.07028	5.27005	9.17425e-07	3.23119e-05	5.47091
SHARPIN	-3.95621	-5.44822	-2.46419	3.11675	-5.26739	9.2764e-07	3.25193e-05	5.47032
AC023043.4	2.75531	1.71636	3.79427	2.36998	5.26821	9.24478e-07	3.24842e-05	5.45808
LINC01320	2.83122	1.76215	3.90028	0.17882	5.26089	9.53102e-07	3.33179e-05	5.45039
PRKCH	2.37123	1.47742	3.26503	3.92193	5.27013	9.17138e-07	3.23119e-05	5.42189
PPM1E	3.02953	1.88417	4.17489	1.73494	5.25439	9.79264e-07	3.40119e-05	5.40973
LATS2	1.87775	1.17053	2.58497	4.97657	5.2744	9.00959e-07	3.19564e-05	5.40526
TPI1	-1.94638	-2.67988	-1.21288	7.33081	-5.2713	9.12649e-07	3.22949e-05	5.40224
AIMP2	-5.58833	-7.70466	-3.472	5.49419	-5.24551	1.0161e-06	3.48884e-05	5.39026
SLC25A19	-4.87	-6.71348	-3.02652	2.32164	-5.24784	1.00629e-06	3.47899e-05	5.38949
ZNF394	-4.49208	-6.19348	-2.79068	4.41127	-5.24482	1.019e-06	3.49084e-05	5.38644
CIDEC	2.94891	1.83176	4.06606	0.0450641	5.24372	1.02367e-06	3.49391e-05	5.38385
AC092376.3	2.3756	1.47712	3.27409	3.31409	5.25234	9.87641e-07	3.42238e-05	5.37585
ANKH	-1.62369	-2.23439	-1.01299	8.56861	-5.28158	8.74387e-07	3.12349e-05	5.37051
AC021088.1	2.94611	1.82826	4.06395	0.133462	5.23548	1.05934e-06	3.58009e-05	5.35191
AP3B1	1.9183	1.19346	2.64314	4.68855	5.25729	9.67483e-07	3.36805e-05	5.34711
AC023421.2	2.43566	1.51353	3.3578	3.5717	5.24701	1.00975e-06	3.48296e-05	5.34532
LRR1	2.32935	1.44688	3.21182	3.44595	5.24352	1.02455e-06	3.49391e-05	5.33839
DMAC2	-3.90888	-5.39358	-2.42417	3.36576	-5.23	1.08372e-06	3.63797e-05	5.3271
LRRC41	-4.01831	-5.54502	-2.49161	3.15761	-5.22852	1.0904e-06	3.65225e-05	5.32094
DNAH3	-3.0791	-4.24819	-1.91001	6.09276	-5.23196	1.07496e-06	3.62474e-05	5.32019
LIN28A	3.23556	2.00801	4.46312	2.41668	5.236	1.05707e-06	3.58009e-05	5.31855
CMIP	2.43157	1.5075	3.35564	1.91267	5.22723	1.09626e-06	3.6637e-05	5.30801
GNS	1.79552	1.11748	2.47356	5.95668	5.26045	9.54851e-07	3.33179e-05	5.30478
UBR4	-2.64647	-3.65329	-1.63965	5.47797	-5.22163	1.12203e-06	3.7415e-05	5.28571
BIN3	-5.1474	-7.10735	-3.18744	3.29246	-5.21712	1.1432e-06	3.79528e-05	5.27486
RASGRF2	-2.1117	-2.91616	-1.30725	5.63999	-5.21463	1.15511e-06	3.82636e-05	5.25004
TRAPPC2B	1.99199	1.23537	2.7486	4.60063	5.23	1.08372e-06	3.63797e-05	5.24534
BAIAP2L1	-1.81919	-2.50864	-1.12975	8.48415	-5.24166	1.03249e-06	3.51304e-05	5.22422
SEPT2	1.71909	1.06717	2.37101	5.99669	5.23836	1.04676e-06	3.55355e-05	5.22371
CLASRP	-3.08888	-4.26976	-1.90799	2.23592	-5.19617	1.24689e-06	4.07376e-05	5.19526
FAM173A	3.22395	1.99134	4.45656	0.912307	5.19581	1.24876e-06	4.07376e-05	5.19344
AC025580.2	-3.33175	-4.60518	-2.05831	0.575552	-5.19738	1.24067e-06	4.07298e-05	5.19249
AC113935.1	1.93032	1.19365	2.66699	3.55455	5.2053	1.20062e-06	3.95968e-05	5.1866
NGRN	-3.70852	-5.12708	-2.28997	1.24953	-5.19331	1.26174e-06	4.10719e-05	5.17902
HEXIM2	-3.44031	-4.75819	-2.12243	0.49031	-5.18574	1.30187e-06	4.20147e-05	5.14773
FASTKD1	2.55203	1.57528	3.52878	2.73115	5.19029	1.27758e-06	4.14746e-05	5.14397
JMY	1.88383	1.16575	2.60192	5.33432	5.2114	1.17064e-06	3.86928e-05	5.14239
AP000317.1	3.02174	1.86311	4.18036	-1.29018	5.18088	1.32829e-06	4.27756e-05	5.13812
TECTA	1.81222	1.12245	2.50199	6.30355	5.21908	1.13395e-06	3.7729e-05	5.13435
RPS13	1.56668	0.973398	2.15996	8.50047	5.24576	1.01504e-06	3.48884e-05	5.11347
ICE1	2.48602	1.53437	3.43767	3.79001	5.18939	1.28238e-06	4.14746e-05	5.10876
TOP1MT	-3.15161	-4.36108	-1.94214	6.12699	-5.17638	1.35323e-06	4.34855e-05	5.10594
EIF3CL	-2.45665	-3.39698	-1.51631	7.19719	-5.1898	1.28019e-06	4.14746e-05	5.10361
LINC00363	2.94416	1.81101	4.07732	0.14351	5.16132	1.44002e-06	4.55926e-05	5.06586
POLR2E	-2.62403	-3.62706	-1.621	8.71349	-5.1969	1.2431e-06	4.07298e-05	5.06176
TLE2	-2.93028	-4.05601	-1.80456	6.9168	-5.17091	1.38416e-06	4.43847e-05	5.05264
SNRPN	2.31572	1.42388	3.20756	1.59624	5.15809	1.45933e-06	4.61069e-05	5.04577
METTL8	2.62149	1.6126	3.63037	2.36794	5.16172	1.43767e-06	4.55926e-05	5.04257
TE_HERVIP10B3-int	2.18049	1.34143	3.01956	2.52595	5.16235	1.43393e-06	4.55926e-05	5.04255
KIF22	-2.31931	-3.21059	-1.42803	6.82308	-5.16931	1.39332e-06	4.45833e-05	5.0333
HPF1	1.74995	1.08176	2.41814	7.24942	5.20256	1.21433e-06	3.99613e-05	5.01867
BECN1	-4.14176	-5.73971	-2.54381	2.26418	-5.14886	1.51595e-06	4.76955e-05	5.0129
C18orf25	2.28298	1.40095	3.16502	3.07558	5.14173	1.56115e-06	4.89127e-05	4.95148
RAB1B	-4.15248	-5.7597	-2.54525	1.18944	-5.1324	1.62223e-06	5.05422e-05	4.94684
RUBCNL	-3.4071	-4.72594	-2.08826	0.63414	-5.13194	1.62532e-06	5.05422e-05	4.94473
ASCC2	-2.47515	-3.43026	-1.52005	7.23273	-5.14803	1.52112e-06	4.77582e-05	4.93763
PDPK2P	-3.06383	-4.24984	-1.87782	6.30656	-5.13175	1.6266e-06	5.05422e-05	4.92767
IL23R	3.08308	1.88877	4.2774	2.4633	5.1281	1.65122e-06	5.12014e-05	4.89357
STAG3L5P	2.50276	1.53159	3.47392	1.9567	5.11936	1.71162e-06	5.28564e-05	4.88792
TE_MER4CL34	1.64963	1.01146	2.28781	4.33906	5.13496	1.60528e-06	5.0191e-05	4.8847
TE_MLT1E1A	1.32466	0.814914	1.83441	7.71713	5.16225	1.43449e-06	4.55926e-05	4.83372
PPIB	-3.53972	-4.91853	-2.1609	3.01316	-5.09978	1.85488e-06	5.68138e-05	4.82944
UTS2B	3.2452	1.98064	4.50976	0.089866	5.0979	1.86929e-06	5.71387e-05	4.82171
LINC02059	2.83256	1.72803	3.93709	-1.04096	5.09439	1.89636e-06	5.77316e-05	4.8089
UBBP4	-2.68084	-3.72662	-1.63507	3.79694	-5.0924	1.91185e-06	5.79684e-05	4.80242
SOS1	2.28256	1.39421	3.17091	3.04318	5.10422	1.8214e-06	5.59023e-05	4.80137
SAP30L	1.68237	1.02936	2.33537	4.83137	5.11793	1.72171e-06	5.30591e-05	4.79792
ZAR1L	1.86074	1.14497	2.57652	8.69996	5.16413	1.42341e-06	4.54495e-05	4.78256
NPIPB6	2.42543	1.47815	3.3727	0.932617	5.0863	1.96023e-06	5.89608e-05	4.77556
CRKL	1.76359	1.07935	2.44782	5.68562	5.12011	1.70632e-06	5.28011e-05	4.77498
KCTD9P6	2.53602	1.54537	3.52667	-1.1813	5.08538	1.9677e-06	5.90663e-05	4.77377
DLGAP4	-2.69723	-3.74869	-1.64578	6.60426	-5.09585	1.88503e-06	5.75029e-05	4.76368
IPMK	3.01565	1.83629	4.195	0.305519	5.07956	2.01516e-06	6.02504e-05	4.75088
NOB1	-2.54219	-3.53415	-1.55023	6.7062	-5.09101	1.92277e-06	5.8182e-05	4.74196
BLCAP	1.89733	1.16004	2.63462	5.72043	5.11202	1.76403e-06	5.42522e-05	4.74173
SMAD1	2.29469	1.39971	3.18966	4.38609	5.09334	1.90451e-06	5.78625e-05	4.71353
NRG1	2.33406	1.42276	3.24536	3.95252	5.08793	1.94725e-06	5.88045e-05	4.70394
CYP2U1	2.94893	1.79227	4.10558	0.154103	5.06467	2.1417e-06	6.34037e-05	4.69589
TRAPPC1	2.10918	1.28227	2.93609	2.09463	5.06694	2.12191e-06	6.30659e-05	4.68849
HOXA7	-5.59886	-7.79577	-3.40196	3.0206	-5.06265	2.15941e-06	6.38024e-05	4.68676
RPS27AP16	1.8972	1.15314	2.64126	2.48513	5.06517	2.13728e-06	6.33976e-05	4.67419
ERMP1	1.89181	1.15295	2.63068	4.8229	5.0863	1.96026e-06	5.89608e-05	4.67188
POLR2A	-2.71135	-3.77286	-1.64984	7.00121	-5.07402	2.06131e-06	6.1508e-05	4.6694
DTX2	-4.32889	-6.0284	-2.62938	6.78914	-5.05992	2.18372e-06	6.4394e-05	4.66209
WASF2	-1.78306	-2.48026	-1.08585	7.0059	-5.08036	2.00855e-06	6.01725e-05	4.65833
STRN	2.71932	1.65145	3.78719	2.06121	5.05862	2.19533e-06	6.44835e-05	4.64964
AC012653.2	3.06159	1.85702	4.26616	-0.4016	5.04899	2.28334e-06	6.62918e-05	4.63709
PHB2	-3.11343	-4.33708	-1.88979	6.05868	-5.05446	2.23292e-06	6.54087e-05	4.63485
ETS1	3.1579	1.91601	4.3998	0.869034	5.0513	2.26194e-06	6.59251e-05	4.63468
ZBTB24	1.96805	1.19452	2.74158	2.54762	5.05418	2.23553e-06	6.54087e-05	4.63423
TE_MER57E1	2.36735	1.4367	3.298	2.21145	5.05317	2.2447e-06	6.55495e-05	4.62579
AL355773.1	2.44607	1.4839	3.40823	1.9059	5.05021	2.27198e-06	6.60895e-05	4.62384
TE_L5	2.27477	1.38154	3.16801	3.35521	5.05899	2.19198e-06	6.44835e-05	4.61275
GSC	3.06178	1.85683	4.26672	2.03703	5.04773	2.29512e-06	6.65054e-05	4.60095
AC084809.2	2.69925	1.63609	3.76242	2.19575	5.0435	2.33509e-06	6.75334e-05	4.58954
YWHAZ	-2.17411	-3.03096	-1.31725	5.26006	-5.04039	2.3649e-06	6.82645e-05	4.57999
ATP10D	3.02112	1.83007	4.21217	1.66282	5.03883	2.38001e-06	6.83073e-05	4.57754
NOBOX	-4.29625	-5.99269	-2.5998	4.25236	-5.03083	2.45889e-06	7.03026e-05	4.56909
TMEM161B	2.85799	1.72915	3.98682	0.332904	5.02942	2.47304e-06	7.04642e-05	4.56137
C5orf58	2.4662	1.49406	3.43834	3.09979	5.03953	2.37318e-06	6.83073e-05	4.54796
MT-CO2	1.8166	1.1162	2.51699	12.0364	5.15236	1.49426e-06	4.71116e-05	4.54667
KALRN	1.51621	0.922071	2.11034	6.66272	5.06947	2.10008e-06	6.25409e-05	4.52642
RNF167	-2.40979	-3.36301	-1.45658	5.61376	-5.02204	2.54848e-06	7.23145e-05	4.506
TCEAL4	-3.48593	-4.86694	-2.10491	2.06343	-5.0143	2.63004e-06	7.3931e-05	4.50478
RNASET2	2.06383	1.25024	2.87742	4.56296	5.03916	2.37677e-06	6.83073e-05	4.4963
RSL1D1	-2.44688	-3.4158	-1.47796	5.54671	-5.01664	2.60512e-06	7.36231e-05	4.48928
FAM241A	3.04467	1.83702	4.25232	-0.859936	5.00829	2.69504e-06	7.49936e-05	4.4841
ESS2	-3.34003	-4.66288	-2.01717	6.40992	-5.01565	2.61566e-06	7.36647e-05	4.47918
PES1	-2.89401	-4.04188	-1.74613	4.69017	-5.00836	2.69433e-06	7.49936e-05	4.47866
LONP1	-3.83636	-5.35673	-2.31598	6.44815	-5.01254	2.64887e-06	7.41832e-05	4.47478
TRMT61B	-3.56253	-4.97769	-2.14738	2.03028	-5.00087	2.77761e-06	7.63665e-05	4.45418
NDUFA8	-1.71151	-2.38753	-1.03549	7.38422	-5.02933	2.47391e-06	7.04642e-05	4.43888
SNRPG	1.99901	1.20741	2.79061	4.11794	5.01649	2.60675e-06	7.36231e-05	4.42694
FAM184B	-4.19298	-5.86166	-2.5243	3.64224	-4.9916	2.8841e-06	7.87821e-05	4.42126
TE_LTR16	1.60285	0.970061	2.23563	5.5804	5.03182	2.44901e-06	7.01537e-05	4.41785
HSF1	-3.7205	-5.20296	-2.23804	3.61315	-4.98549	2.95651e-06	8.01134e-05	4.39837
REEP1	3.61087	2.1723	5.04945	-0.159048	4.9862	2.94801e-06	8.00273e-05	4.39687
EIF3I	-4.19926	-5.87308	-2.52544	4.51856	-4.98373	2.97771e-06	8.03982e-05	4.39104
IDI1	1.80543	1.08994	2.52092	4.91989	5.01264	2.64779e-06	7.41832e-05	4.38514
RPL22P2	2.98661	1.79525	4.17797	-0.917033	4.97997	3.02343e-06	8.14863e-05	4.37765
RPS27L	1.89741	1.14465	2.65018	4.50591	5.00719	2.70718e-06	7.49936e-05	4.37511
TRAF3IP2-AS1	2.67286	1.60631	3.7394	0.0972934	4.97837	3.04315e-06	8.17249e-05	4.37063
GPR39	1.88538	1.13651	2.63426	4.33458	5.00125	2.77328e-06	7.63665e-05	4.36724
MAGEB1	-4.30495	-6.02421	-2.5857	1.39876	-4.97414	3.09571e-06	8.25468e-05	4.35273
GPX1	-2.46541	-3.44174	-1.48907	8.74953	-5.01625	2.60929e-06	7.36231e-05	4.34309
GML	2.8267	1.69848	3.95491	1.90452	4.97708	3.05901e-06	8.18585e-05	4.34222
PPM1G	-2.05258	-2.8694	-1.23577	6.80767	-4.99191	2.88045e-06	7.87821e-05	4.33645
CR2	2.17526	1.31265	3.03788	5.15838	5.00938	2.68314e-06	7.49936e-05	4.33444
LINC02303	2.57596	1.55073	3.60119	3.81338	4.99123	2.88848e-06	7.87821e-05	4.32808
MXD1	1.79049	1.07995	2.50103	5.77947	5.00581	2.7224e-06	7.52614e-05	4.31517
SLC29A4	-3.15142	-4.41105	-1.8918	6.19863	-4.96998	3.14831e-06	8.36528e-05	4.30703
TSPAN6	-3.34557	-4.68521	-2.00592	1.3971	-4.96101	3.2647e-06	8.6288e-05	4.30458
GPT2	1.66237	1.00285	2.32189	6.39242	5.00714	2.70773e-06	7.49936e-05	4.29657
POLR2M	1.58205	0.954448	2.20965	6.39889	5.00755	2.70326e-06	7.49936e-05	4.29463
EIF3G	-3.48801	-4.88487	-2.09115	5.59873	-4.96039	3.27299e-06	8.63552e-05	4.29063
VPS72	-1.98155	-2.77025	-1.19285	7.57833	-4.99096	2.89166e-06	7.87821e-05	4.29009
NOP10	1.74813	1.05397	2.44228	6.21261	5.00271	2.7569e-06	7.60753e-05	4.27618
MAP3K5	2.63969	1.58157	3.69782	1.60641	4.95573	3.33516e-06	8.69298e-05	4.26649
COX6A1	1.70758	1.02818	2.38699	5.64459	4.99279	2.87019e-06	7.87678e-05	4.26385
TUFM	-2.34349	-3.28168	-1.40529	6.04986	-4.96201	3.25153e-06	8.61492e-05	4.26011
STMN1	-1.96909	-2.75783	-1.18034	5.93055	-4.95926	3.28793e-06	8.65976e-05	4.24179
KRT36	-3.94517	-5.53031	-2.36004	4.81133	-4.94412	3.4954e-06	9.06299e-05	4.24009
OAZ1	-1.99635	-2.79197	-1.20073	8.38939	-4.98447	2.96875e-06	8.03005e-05	4.22342
BTF3	-1.8187	-2.54554	-1.09185	7.73339	-4.97061	3.14027e-06	8.35867e-05	4.19846
NLRP13	1.51426	0.915672	2.11284	9.47724	5.02531	2.51475e-06	7.14922e-05	4.19483
NLRP5	-2.1439	-2.99746	-1.29034	9.43523	-4.98952	2.90858e-06	7.90997e-05	4.19161
CCDC115	-4.29178	-6.02153	-2.56204	3.24225	-4.92884	3.71771e-06	9.51951e-05	4.18635
RAD54L2	-1.81045	-2.53607	-1.08482	7.12572	-4.95639	3.32633e-06	8.69298e-05	4.17423
LSM8	1.95539	1.17157	2.73921	4.69864	4.95573	3.33523e-06	8.69298e-05	4.17244
EHMT2	-2.60517	-3.65442	-1.55593	5.89184	-4.93231	3.66605e-06	9.4407e-05	4.159
ATP6V1B2	1.66161	0.99809	2.32513	6.74779	4.97468	3.089e-06	8.2514e-05	4.15034
MRC1	2.32803	1.39128	3.26478	3.34195	4.9369	3.59875e-06	9.28329e-05	4.14986
COA1	1.87591	1.12738	2.62443	6.82949	4.97844	3.04219e-06	8.17249e-05	4.14409
RPN1	-2.57942	-3.61908	-1.53976	5.99699	-4.92856	3.72197e-06	9.51951e-05	4.14388
POLR3G	1.9998	1.19623	2.80337	4.32454	4.9437	3.50129e-06	9.06299e-05	4.14114
IDH3A	-3.54348	-4.97619	-2.11078	2.95621	-4.91318	3.95986e-06	0.000100257	4.12818
NDUFB3	2.15774	1.28861	3.02688	3.52875	4.93178	3.67388e-06	9.44469e-05	4.12781
NKD2	-2.76208	-3.87164	-1.65252	8.06247	-4.9451	3.48167e-06	9.04333e-05	4.1162
ALOX15	-4.39596	-6.17494	-2.61699	4.59555	-4.90878	4.03062e-06	0.000101535	4.11079
AFF1	1.45407	0.871263	2.03688	6.13386	4.95622	3.32864e-06	8.69298e-05	4.10776
SELENOK	1.66913	1.00088	2.33737	6.46056	4.96185	3.25372e-06	8.61492e-05	4.10455
PARD6G	2.54899	1.51873	3.57925	1.89407	4.91487	3.93304e-06	9.99139e-05	4.1038
TE_LTR8	1.6711	1.00139	2.34081	6.22917	4.95686	3.31997e-06	8.69298e-05	4.08846
AL133268.1	2.38387	1.41767	3.35008	-0.415018	4.90121	4.15529e-06	0.000104152	4.08357
RPL15	-1.39755	-1.95747	-0.837639	8.84597	-4.95834	3.30022e-06	8.67692e-05	4.07119
TE_LTR1F2	2.37608	1.41684	3.33533	3.66808	4.92066	3.84232e-06	9.77745e-05	4.07106
PDCD11	-3.2031	-4.50249	-1.9037	3.2853	-4.89686	4.22858e-06	0.000105462	4.06726
TE_LTR14B	1.50766	0.90001	2.11531	4.93018	4.92878	3.71864e-06	9.51951e-05	4.06315
PRR14L	2.61176	1.55578	3.66773	3.23328	4.91324	3.95893e-06	0.000100257	4.05999
TAF13	3.12045	1.85406	4.38684	0.067846	4.89486	4.26268e-06	0.000106137	4.05513
TE_MER4E	1.92407	1.14597	2.70218	3.39624	4.91217	3.97606e-06	0.000100497	4.05472
SUDS3	1.57331	0.941623	2.20499	6.90303	4.9477	3.44529e-06	8.96432e-05	4.02994
TE_LTR8B	1.64131	0.978736	2.30388	4.82508	4.92093	3.83822e-06	9.77745e-05	4.02284
FDPS	-3.27947	-4.61363	-1.94531	1.72524	-4.88299	4.47091e-06	0.000110226	4.01562
RPS20	1.49542	0.898577	2.09226	9.16491	4.97729	3.05648e-06	8.18585e-05	4.01514
SPPL2A	2.43229	1.44408	3.4205	2.38337	4.88939	4.35744e-06	0.00010796	4.00317
LIG4	2.63541	1.56249	3.70832	-0.810064	4.87946	4.53467e-06	0.000111615	4.00287
CLPP	-3.08648	-4.33792	-1.83503	7.14972	-4.89938	4.18603e-06	0.000104574	4.00045
TOMM7	1.56365	0.935066	2.19224	7.32015	4.94157	3.53165e-06	9.12587e-05	3.98418
MAD1L1	-2.92374	-4.10787	-1.73961	7.86309	-4.9049	4.09412e-06	0.000102962	3.97789
TIMD4	2.90337	1.72075	4.08599	1.22366	4.87694	4.58058e-06	0.000112561	3.97426
SLC44A2	2.84477	1.68497	4.00456	0.406571	4.87253	4.6623e-06	0.000113641	3.97009
AC092447.7	2.72812	1.61637	3.83987	1.25945	4.87468	4.62236e-06	0.000113218	3.9667
USP34	2.03541	1.21084	2.85998	4.75597	4.90357	4.11605e-06	0.000103341	3.96486
AL356413.1	2.9766	1.76197	4.19124	0.0131838	4.86816	4.74486e-06	0.000115279	3.95657
AC005699.1	2.71536	1.60765	3.82308	0.774844	4.86956	4.7182e-06	0.000114817	3.95647
FRS2	2.07257	1.22822	2.91691	2.48363	4.87618	4.59464e-06	0.000112722	3.95499
HTATIP2	2.39329	1.41757	3.369	2.10527	4.87262	4.66072e-06	0.000113641	3.94628
CCDC86	-4.22775	-5.95544	-2.50006	2.61411	-4.86108	4.88119e-06	0.00011821	3.93503
ASB7	2.31514	1.37001	3.26028	1.98936	4.86601	4.78579e-06	0.000116086	3.92974
UQCRQ	1.87576	1.11542	2.6361	5.28891	4.90071	4.16365e-06	0.000104188	3.92791
ROMO1	2.00473	1.19093	2.81854	4.63856	4.89357	4.28486e-06	0.000106513	3.92393
ATP8B5P	2.43373	1.43853	3.42894	-0.501055	4.85792	4.94332e-06	0.000119046	3.92295
C2orf88	1.84259	1.09402	2.59116	4.79071	4.88972	4.35171e-06	0.00010796	3.91952
TE_MLT1H1	1.37134	0.817839	1.92485	7.11011	4.92171	3.82623e-06	9.76956e-05	3.91842
C5orf34	2.1661	1.28533	3.04688	4.27968	4.88545	4.4269e-06	0.00010932	3.91795
AL451054.1	2.61093	1.5431	3.67876	-0.0345191	4.85716	4.95849e-06	0.000119046	3.91788
TE_MER39	1.66167	0.989298	2.33403	6.12293	4.90938	4.021e-06	0.000101463	3.9176
PROCR	2.70469	1.59779	3.81159	0.587178	4.85398	5.02189e-06	0.00012007	3.89958
TE_Eutr10	2.01007	1.19069	2.82944	3.62348	4.87323	4.64939e-06	0.000113641	3.88983
ARL16	-3.60195	-5.07845	-2.12546	3.0942	-4.84613	5.18204e-06	0.000123311	3.87976
SNRPF	1.74732	1.03727	2.45738	5.52484	4.88843	4.37426e-06	0.000108198	3.86708
TE_LTR38C	1.97848	1.1691	2.78785	2.88519	4.85592	4.9832e-06	0.000119335	3.86375
CCDC3	-2.42177	-3.41469	-1.42886	4.70765	-4.8452	5.20133e-06	0.000123575	3.85799
MTX1	-3.53016	-4.97908	-2.08125	2.21756	-4.83995	5.31166e-06	0.000125601	3.8572
HIPK4	-2.92092	-4.1154	-1.72643	7.09161	-4.85767	4.94831e-06	0.000119046	3.8441
LNX1	-3.35475	-4.73264	-1.97685	3.86155	-4.83652	5.38489e-06	0.000127132	3.84282
USP18	-3.46937	-4.89457	-2.04416	3.47729	-4.83573	5.40188e-06	0.000127334	3.84087
MRPS22	-2.10004	-2.96155	-1.23853	5.21783	-4.84237	5.26051e-06	0.000124587	3.82801
B3GALT6	2.48048	1.46097	3.49999	0.76327	4.83318	5.45721e-06	0.000128236	3.82253
IVD	2.85916	1.68757	4.03075	2.9187	4.84789	5.14571e-06	0.000122641	3.81637
PPIL2	-3.83429	-5.41174	-2.25685	4.05015	-4.82859	5.5582e-06	0.000130202	3.81386
HTRA2	-3.93515	-5.55464	-2.31567	3.08224	-4.82697	5.59424e-06	0.000130843	3.80929
NDFIP1	2.03942	1.20456	2.87429	3.89906	4.85267	5.04842e-06	0.000120513	3.80836
ELOF1	-2.36962	-3.33861	-1.40062	7.59877	-4.85789	4.94406e-06	0.000119046	3.79638
POM121C	1.4927	0.88218	2.10323	5.28117	4.85692	4.96323e-06	0.000119046	3.78466
PCGF5	1.82393	1.07577	2.5721	4.01708	4.84284	5.2508e-06	0.000124553	3.77638
TCOF1	-2.25364	-3.1753	-1.33199	7.85922	-4.85742	4.9532e-06	0.000119046	3.77496
AC007993.3	2.51383	1.47638	3.55128	-1.11578	4.81347	5.90351e-06	0.000136405	3.75985
UQCR11	2.31966	1.36297	3.27635	1.30833	4.81663	5.82963e-06	0.000135296	3.75656
ZMAT5	-4.1373	-5.84545	-2.42914	2.03846	-4.81147	5.95062e-06	0.000137046	3.75253
AC139712.1	-3.83293	-5.4156	-2.25026	0.999454	-4.81094	5.96324e-06	0.000137127	3.74995
TPO	-3.25953	-4.60475	-1.91432	5.15681	-4.81342	5.90464e-06	0.000136405	3.74073
FOXO3B	-3.4284	-4.84494	-2.01186	0.674279	-4.80787	6.03658e-06	0.000138602	3.73861
STIMATE	2.75227	1.61617	3.88836	1.40143	4.81244	5.92776e-06	0.000136729	3.73405
BCL7A	2.8525	1.67624	4.02876	2.05233	4.81738	5.81235e-06	0.000135296	3.73061
AC084855.1	-3.59381	-5.07975	-2.10787	1.9014	-4.80446	6.11925e-06	0.000139722	3.72686
DCAF15	-3.49736	-4.94346	-2.05126	3.20473	-4.80432	6.12254e-06	0.000139722	3.7256
NFATC3	-4.0809	-5.76862	-2.39317	2.95719	-4.80335	6.14631e-06	0.000140052	3.72272
FO538757.1	-2.64975	-3.74571	-1.55379	1.59901	-4.80285	6.15836e-06	0.000140114	3.72103
MDH2	-2.19663	-3.09933	-1.29393	7.22254	-4.83397	5.44015e-06	0.000128035	3.7167
U2AF2	-2.50906	-3.54623	-1.47189	4.57902	-4.80562	6.09102e-06	0.000139426	3.71563
SSX2IP	2.1035	1.23729	2.96971	3.6698	4.82404	5.65988e-06	0.000131967	3.71322
TSHZ2	-3.35312	-4.74243	-1.9638	2.27131	-4.79444	6.36806e-06	0.000143582	3.69017
HMOX2	-2.34381	-3.3134	-1.37422	5.79639	-4.80203	6.17861e-06	0.000140363	3.67186
AC026271.1	1.96786	1.1584	2.77732	5.16704	4.82934	5.54154e-06	0.000130014	3.65733
RNF146	2.36296	1.38423	3.34169	2.22852	4.79603	6.32792e-06	0.000143106	3.65188
AL021937.3	2.63159	1.53899	3.7242	-0.07422	4.78461	6.62156e-06	0.000148408	3.65052
C5orf15	2.48758	1.45714	3.51801	2.5388	4.79563	6.33795e-06	0.000143118	3.64265
PRKAG2	-2.69077	-3.80818	-1.57336	4.14044	-4.78358	6.64863e-06	0.000148572	3.64106
AL669970.1	1.87347	1.09755	2.64939	3.20833	4.79645	6.31729e-06	0.000143081	3.63276
FBXL20	2.60789	1.52689	3.68889	2.75841	4.7924	6.41985e-06	0.000144429	3.61806
GFOD1	2.80014	1.63618	3.96409	1.06793	4.77895	6.77215e-06	0.000150395	3.61371
PEAK1	2.53954	1.48605	3.59303	2.62088	4.78866	6.51594e-06	0.000146259	3.61099
MCOLN2	2.82386	1.64997	3.99775	1.07237	4.77865	6.78022e-06	0.000150395	3.60927
SUSD6	1.73988	1.02188	2.45788	5.43152	4.81377	5.89656e-06	0.000136405	3.59492
PI4KB	-2.2466	-3.18121	-1.312	4.91569	-4.77519	6.87394e-06	0.000152025	3.59204
MACC1	2.46193	1.43641	3.48745	0.392208	4.76894	7.04637e-06	0.00015537	3.58833
TOMM70	1.76092	1.03304	2.48881	5.19363	4.80583	6.08593e-06	0.000139426	3.57577
PIAS1	-1.90865	-2.69904	-1.11826	7.17622	-4.79705	6.30228e-06	0.000142956	3.57311
SOCS2	2.22286	1.30142	3.1443	4.59759	4.7922	6.42482e-06	0.000144429	3.54866
HS2ST1	2.58138	1.50514	3.65763	1.91554	4.76465	7.16704e-06	0.000157325	3.5446
LINC01545	3.07572	1.79065	4.36079	-1.41938	4.75454	7.45986e-06	0.000162123	3.54404
TE_FLAM_A	1.26292	0.74288	1.78296	7.15042	4.82425	5.6553e-06	0.000131967	3.53984
EIF3B	-2.10344	-2.97839	-1.2285	6.4766	-4.77573	6.85902e-06	0.000151919	3.53264
IL17RD	2.14969	1.25323	3.04615	2.60724	4.76359	7.19727e-06	0.000157325	3.53122
DZIP1	1.96315	1.14717	2.77914	4.25183	4.77926	6.76363e-06	0.000150395	3.52977
STK4	2.55128	1.48846	3.61409	2.75613	4.76859	7.05615e-06	0.00015537	3.52924
ACO1	-1.78938	-2.53302	-1.04573	6.70135	-4.77996	6.74493e-06	0.000150277	3.52426
TMSB4X	1.38352	0.812962	1.95408	7.11095	4.81698	5.82146e-06	0.000135296	3.52382
CLASP1	-2.4673	-3.49896	-1.43563	4.36023	-4.75086	7.56948e-06	0.000163795	3.51541
CHMP4B	1.95099	1.13862	2.76336	3.8453	4.7708	6.99446e-06	0.000154464	3.50811
STX2	1.78976	1.04631	2.53322	4.97004	4.78224	6.68421e-06	0.000149145	3.50394
MGAT4B	2.38143	1.38604	3.37681	2.12753	4.75267	7.51549e-06	0.000163096	3.49717
BCAS1	-2.80495	-3.97975	-1.63015	3.65716	-4.74297	7.80937e-06	0.000167945	3.49694
PRUNE1	2.15079	1.25265	3.04892	2.92254	4.75712	7.384e-06	0.000160747	3.49287
USP3-AS1	1.9103	1.11035	2.71025	1.49634	4.74383	7.78276e-06	0.000167686	3.48699
OR7E148P	2.45641	1.42671	3.4861	-0.671754	4.73894	7.93471e-06	0.000169503	3.4864
BBOF1	2.91325	1.69255	4.13395	0.859725	4.74087	7.87433e-06	0.0001688	3.47318
MAGED2	-3.9124	-5.55385	-2.27094	2.53785	-4.73481	8.06511e-06	0.000171558	3.47252
KXD1	-3.25811	-4.62484	-1.89139	4.0519	-4.7356	8.04006e-06	0.000171267	3.46904
FRRS1L	2.62872	1.52571	3.73173	-0.359882	4.73428	8.08208e-06	0.000171676	3.46691
ZBTB18	2.15033	1.24916	3.05151	1.70928	4.74009	7.89882e-06	0.000168976	3.46436
DSCAM	-3.18324	-4.51933	-1.84715	3.83903	-4.73287	8.1273e-06	0.00017215	3.46052
AC116533.1	2.13153	1.2397	3.02336	3.06698	4.74788	7.65904e-06	0.000165257	3.45273
PPP1R7	-1.68602	-2.39009	-0.981955	6.43165	-4.75706	7.38589e-06	0.000160747	3.451
MUC20P1	-3.32367	-4.72012	-1.92722	0.792616	-4.72805	8.28331e-06	0.000175208	3.44847
NSMCE4A	1.63194	0.95427	2.30962	6.19915	4.78382	6.6425e-06	0.000148572	3.44677
UBL4B	-3.66534	-5.20555	-2.12513	1.95897	-4.72741	8.30416e-06	0.000175402	3.4459
PPCS	-2.86998	-4.07449	-1.66548	5.28998	-4.73328	8.11405e-06	0.000172112	3.43911
FO393411.1	2.84673	1.64998	4.04348	-0.955075	4.72534	8.37229e-06	0.000176099	3.43691
COX7A2	2.03611	1.18758	2.88465	4.95877	4.76675	7.1079e-06	0.00015628	3.43455
ATP6V0A2	2.72262	1.5784	3.86685	0.389683	4.72678	8.32483e-06	0.000175592	3.4323
PRKD2	-2.29731	-3.25529	-1.33934	8.02171	-4.76383	7.19052e-06	0.000157325	3.41488
AC064799.1	2.08977	1.21054	2.96899	0.882918	4.72156	8.49807e-06	0.000178495	3.41285
ERLEC1	1.99764	1.16258	2.83269	4.5015	4.75216	7.53066e-06	0.00016319	3.39993
HARS	-4.17243	-5.93253	-2.41233	3.177	-4.70915	8.92412e-06	0.000185373	3.3789
OPHN1	2.65685	1.53684	3.77687	0.838666	4.71231	8.81379e-06	0.000184098	3.37392
TECPR2	2.53325	1.47098	3.59553	3.96402	4.7373	7.98627e-06	0.000170363	3.36535
RALGPS2	2.3494	1.36052	3.33829	2.44493	4.71958	8.56462e-06	0.000179642	3.36122
GSKIP	2.0632	1.20027	2.92612	5.14099	4.7496	7.60729e-06	0.000164377	3.36033
CDH4	-3.18704	-4.53183	-1.84225	5.20692	-4.70785	8.96965e-06	0.000186061	3.35196
C1orf127	3.02753	1.74758	4.30747	-0.194543	4.69879	9.29537e-06	0.000191497	3.33332
PIGX	2.61705	1.51109	3.723	1.03999	4.70072	9.2251e-06	0.00019031	3.33009
SLC25A5	-2.155	-3.05762	-1.25237	8.15965	-4.74272	7.81711e-06	0.000167945	3.32246
PPDPF	3.16994	1.83078	4.5091	1.22355	4.70227	9.16898e-06	0.000189413	3.31948
NDUFB1	1.67049	0.968384	2.3726	4.27974	4.7264	8.33737e-06	0.00017561	3.31888
MRPL41	2.6868	1.5544	3.81921	2.98107	4.71328	8.78006e-06	0.000183649	3.31676
PTMAP5	-2.10514	-2.99668	-1.21359	2.36875	-4.69057	9.60073e-06	0.000197094	3.31035
AL591846.1	-2.64397	-3.76411	-1.52383	0.378826	-4.68895	9.66203e-06	0.000197697	3.30734
TE_THE1C	1.40049	0.816546	1.98443	7.14954	4.7643	7.17707e-06	0.000157325	3.30615
SLIT3	-3.32232	-4.72526	-1.91938	6.44777	-4.70427	9.09716e-06	0.000188187	3.30491
TE_L1ME4c	1.71681	1.00022	2.4334	6.9143	4.75926	7.32193e-06	0.000159818	3.28824
ACP5	2.97444	1.71267	4.23622	-0.326533	4.68289	9.89452e-06	0.000200815	3.27822
TE_LTR10A	2.38279	1.37786	3.38773	3.72881	4.71018	8.88796e-06	0.000184877	3.27197
KLHL29	-3.0959	-4.40913	-1.78266	4.6068	-4.6831	9.88637e-06	0.000200815	3.27019
RAB15	2.77638	1.59983	3.95294	2.01578	4.68767	9.7107e-06	0.000198154	3.25227
FTLP3	-2.71455	-3.86851	-1.56059	0.845302	-4.67301	1.02857e-05	0.000207356	3.24994
AC132008.1	-3.65397	-5.20748	-2.10047	0.792727	-4.67242	1.03095e-05	0.000207555	3.2479
LSM14B	1.86115	1.07269	2.64961	3.30712	4.68913	9.65511e-06	0.000197697	3.23174
NDUFA12	1.53324	0.886632	2.17984	5.41202	4.71042	8.87933e-06	0.000184877	3.21123
AC090204.1	2.43406	1.39864	3.46948	1.49416	4.66987	1.0413e-05	0.000209081	3.20882
PKM	1.74468	1.00814	2.48122	5.22598	4.70553	9.05202e-06	0.000187511	3.19332
MRFAP1	-1.31747	-1.87256	-0.762391	7.95918	-4.71492	8.7235e-06	0.00018272	3.19122
ZSCAN21	-3.79702	-5.41681	-2.17724	2.71609	-4.65667	1.0966e-05	0.000217858	3.18957
HSPA2	-3.87135	-5.52312	-2.21959	3.39126	-4.6559	1.09989e-05	0.000218222	3.18558
ATP5PF	1.78753	1.03047	2.54459	4.4927	4.69042	9.60634e-06	0.000197094	3.17798
APPL2	2.16144	1.24175	3.08113	2.97203	4.66863	1.04638e-05	0.000209821	3.16647
PPP4R4	2.34059	1.3438	3.33737	2.28711	4.66459	1.0631e-05	0.000212043	3.1642
SAE1	-1.54786	-2.20302	-0.892689	7.26107	-4.6932	9.50207e-06	0.000195488	3.1621
AC073133.2	1.84046	1.05927	2.62165	4.19483	4.68016	1.00014e-05	0.000202438	3.16002
CDK11B	-2.41937	-3.44823	-1.39052	6.44114	-4.67132	1.03544e-05	0.000208181	3.15452
SLC3A1	2.35882	1.35128	3.36637	0.965674	4.65074	1.12232e-05	0.000221795	3.14976
ABCC4	1.80266	1.03853	2.56679	4.87741	4.68639	9.75971e-06	0.000198884	3.14637
NECAB1	1.98922	1.14218	2.83626	3.30658	4.6652	1.06054e-05	0.000211812	3.14231
TBC1D31	2.17496	1.24931	3.1006	3.53022	4.66761	1.05058e-05	0.000210381	3.1354
Z83839.2	2.59722	1.48666	3.70777	0.860797	4.64577	1.14435e-05	0.000225556	3.13254
AC027419.1	2.60656	1.49096	3.72215	-0.454924	4.64142	1.16396e-05	0.000228225	3.1318
YIPF1	2.14355	1.23262	3.05449	4.1876	4.67451	1.02255e-05	0.000206417	3.12808
RGS2	1.72693	1.00329	2.45057	9.08035	4.74071	7.87934e-06	0.0001688	3.11366
PSMA2	2.47328	1.41523	3.53134	1.45334	4.64359	1.15415e-05	0.000227189	3.11175
DNAJC3	1.63661	0.942051	2.33118	5.36502	4.68085	9.97442e-06	0.000202163	3.10942
HDLBP	-1.7661	-2.5145	-1.01769	7.99962	-4.68779	9.70627e-06	0.000198154	3.1053
AL049873.1	2.48218	1.41828	3.54608	-0.103213	4.63472	1.19484e-05	0.000233064	3.10501
RCC2	-2.4247	-3.46058	-1.38883	5.94312	-4.64989	1.12607e-05	0.000222244	3.09967
NDUFC2	2.21555	1.26755	3.16355	1.92501	4.64262	1.15852e-05	0.000227554	3.09702
NUTF2	-2.55955	-3.65633	-1.46276	4.64916	-4.63587	1.1895e-05	0.000232323	3.08949
RPRD2	-2.0608	-2.94089	-1.18071	6.00614	-4.65154	1.1188e-05	0.00022139	3.08789
ZNF513	-4.27273	-6.10712	-2.43834	3.48997	-4.62704	1.23117e-05	0.000238295	3.08227
WLS	1.5074	0.868077	2.14672	6.07033	4.6838	9.85943e-06	0.000200644	3.0787
PIP4P1	-3.71626	-5.31213	-2.12039	4.09499	-4.62593	1.23654e-05	0.000239027	3.07323
TE_MLT1F2	1.31769	0.762154	1.87323	8.03801	4.71183	8.83033e-06	0.000184188	3.06459
KIAA1210	2.91025	1.65932	4.16118	-1.5477	4.62153	1.25793e-05	0.000241918	3.06366
UPF1	-2.36785	-3.37883	-1.35686	6.92451	-4.65261	1.11415e-05	0.00022076	3.05955
PTOV1	-2.79668	-3.99617	-1.5972	5.53698	-4.63167	1.20916e-05	0.000234639	3.05729
PSMC1	-2.70365	-3.86506	-1.54224	4.27598	-4.6244	1.24392e-05	0.000239837	3.05704
SH3BGRL3	-3.43921	-4.91833	-1.9601	1.86501	-4.61898	1.2705e-05	0.000243713	3.05542
EDC4	-4.54185	-6.49656	-2.58714	2.36513	-4.61573	1.28666e-05	0.000246498	3.0441
GLTP	2.3059	1.3156	3.29619	1.76125	4.62558	1.23823e-05	0.000239047	3.03937
CALR	-3.3102	-4.73553	-1.88487	4.33179	-4.61348	1.29802e-05	0.000248042	3.02263
RCAN1	2.26615	1.29459	3.23771	3.24262	4.63348	1.20065e-05	0.000233893	3.0187
IDH1	1.90872	1.09482	2.72263	5.51748	4.65864	1.08817e-05	0.000216754	3.0102
HGS	-4.21091	-6.02708	-2.39474	2.59919	-4.60584	1.33721e-05	0.000253919	3.0078
USP27X	3.21088	1.82674	4.59503	-0.369707	4.60823	1.3248e-05	0.00025254	3.007
NPIPB4	-2.46554	-3.52954	-1.40155	1.95654	-4.60323	1.35084e-05	0.000255538	2.99804
KATNAL1	2.1132	1.20897	3.01742	4.66599	4.64251	1.15903e-05	0.000227554	2.98657
SUGCT	2.61293	1.49158	3.73429	3.37352	4.62888	1.22237e-05	0.000236897	2.98608
CALU	1.86694	1.06752	2.66636	4.77669	4.63922	1.17402e-05	0.000229897	2.97726
NPM1P27	-2.81251	-4.02797	-1.59705	1.84472	-4.59666	1.38577e-05	0.000259212	2.97528
LUZP1	2.2792	1.29794	3.26045	2.88414	4.6141	1.29487e-05	0.000247754	2.96134
TCF4	-2.51719	-3.6048	-1.42957	4.32995	-4.5976	1.38074e-05	0.000259212	2.95608
VOPP1	2.06702	1.17858	2.95547	3.84507	4.62174	1.25691e-05	0.000241918	2.94952
RBM3	-3.08308	-4.41745	-1.74871	3.08231	-4.58984	1.42301e-05	0.000263231	2.94732
TSTD1	2.01977	1.15148	2.88806	3.80788	4.62091	1.261e-05	0.000242198	2.94709
SLC35E3	-2.45579	-3.51909	-1.39248	2.16781	-4.58797	1.43336e-05	0.000263846	2.94306
ZBTB8OS	2.32892	1.32249	3.33534	1.64094	4.59685	1.38475e-05	0.000259212	2.94231
FGD3	-3.15924	-4.52472	-1.79376	5.46907	-4.59608	1.38893e-05	0.00025948	2.93992
ZNF229	2.68653	1.52435	3.84871	0.641789	4.59207	1.41073e-05	0.000262712	2.93572
RNF40	-4.44075	-6.36519	-2.51632	2.59005	-4.58399	1.45571e-05	0.000266655	2.93012
MRPS6	1.64723	0.941389	2.35306	5.73221	4.63595	1.1891e-05	0.000232323	2.91904
NOP53	2.12978	1.21161	3.04795	3.64992	4.60788	1.3266e-05	0.00025254	2.91243
TE_MLT1I	1.37497	0.789504	1.96043	7.71003	4.66533	1.06e-05	0.000211812	2.9062
TTYH2	-3.84746	-5.51654	-2.17838	4.11995	-4.57917	1.48319e-05	0.0002707	2.90607
PAN2	2.26335	1.28717	3.23952	3.52792	4.60589	1.33696e-05	0.000253919	2.90559
KBTBD2	2.03996	1.16053	2.91938	3.89732	4.60798	1.32612e-05	0.00025254	2.90479
BRI3	1.58307	0.907823	2.25832	7.22921	4.65721	1.09426e-05	0.000217679	2.9009
TE_MLT1B	1.26649	0.72869	1.80429	8.71215	4.67811	1.0082e-05	0.000203794	2.89978
SERTAD2	2.32964	1.32128	3.338	2.25459	4.58948	1.42498e-05	0.000263271	2.8963
PKP4-AS1	1.75482	1.00242	2.50722	5.96496	4.63314	1.20224e-05	0.0002339	2.894
ID3	-2.97376	-4.26392	-1.68359	4.64749	-4.57879	1.48539e-05	0.000270773	2.88764
VWA5A	2.6453	1.50266	3.78793	3.18459	4.59893	1.3736e-05	0.000258868	2.88399
ATP6V0D1	-3.0024	-4.30307	-1.70174	6.01827	-4.58558	1.44674e-05	0.000265544	2.87887
ARHGAP10	1.45642	0.831815	2.08103	6.25978	4.63201	1.20755e-05	0.000234629	2.87733
IDE	1.75009	0.994966	2.50521	4.37415	4.60397	1.34697e-05	0.000255152	2.8767
NKX3-1	2.00108	1.13665	2.86551	3.80995	4.59858	1.37551e-05	0.000258902	2.87508
DERL3	-3.96899	-5.69493	-2.24304	1.96086	-4.56817	1.54778e-05	0.000281465	2.87461
DOC2B	2.52398	1.43416	3.61381	3.53453	4.60065	1.36444e-05	0.000257463	2.87164
TUBB8P5	-2.73161	-3.9197	-1.54352	2.39978	-4.5673	1.55302e-05	0.000281736	2.86851
SHC1	-3.20744	-4.60235	-1.81253	4.25144	-4.56775	1.55029e-05	0.00028158	2.86048
HOOK1	2.5463	1.44472	3.64789	3.19628	4.59178	1.41235e-05	0.000262712	2.85858
FBXO43	2.49833	1.41376	3.5829	2.01679	4.57597	1.50169e-05	0.000273413	2.85238
SCARB2	1.83948	1.04435	2.63461	3.99854	4.59563	1.39136e-05	0.00025961	2.85219
AK3	2.33466	1.32403	3.34529	3.43731	4.58902	1.42757e-05	0.000263426	2.8443
GRINA	-3.31657	-4.76194	-1.87121	2.74769	-4.5583	1.6081e-05	0.000287564	2.83652
TBCEL	2.56368	1.44741	3.67995	1.21214	4.56232	1.58327e-05	0.000285475	2.82257
TTLL12	-2.01562	-2.88766	-1.14359	7.05205	-4.59162	1.41322e-05	0.000262712	2.82045
POR	-2.9415	-4.21506	-1.66793	7.35669	-4.58815	1.43237e-05	0.000263846	2.81944
RYBP	1.76263	0.999954	2.5253	4.60085	4.59105	1.41635e-05	0.000262848	2.80937
ARL14EP	1.59519	0.905907	2.28447	5.35937	4.59732	1.38224e-05	0.000259212	2.80333
SCAMP2	-2.36122	-3.38507	-1.33738	6.86631	-4.58133	1.47081e-05	0.000268767	2.80259
OSMR	2.71669	1.53307	3.90031	1.2708	4.5595	1.60063e-05	0.000287254	2.80246
HADHA	-2.1035	-3.01946	-1.18755	5.41751	-4.56203	1.58502e-05	0.000285475	2.79449
ABTB2	2.08136	1.18011	2.98261	4.64315	4.58766	1.43511e-05	0.000263846	2.79159
GPCPD1	2.1585	1.21865	3.09836	2.70451	4.56228	1.5835e-05	0.000285475	2.78614
PTMAP2	-2.16748	-3.11525	-1.21972	1.79105	-4.543	1.70601e-05	0.000303271	2.78346
THOC3	-2.06875	-2.96907	-1.16844	5.90695	-4.56462	1.56922e-05	0.000283989	2.77851
COMMD7	1.63319	0.925648	2.34073	5.27889	4.58538	1.44788e-05	0.000265544	2.76208
CBX5	2.26967	1.28067	3.25866	2.99685	4.55889	1.60441e-05	0.000287564	2.75492
TE_HAL1b	1.75195	0.992409	2.51149	4.82757	4.58205	1.46667e-05	0.000268336	2.74494
MYL6B	-2.96818	-4.26917	-1.66719	2.55779	-4.53216	1.77896e-05	0.00031438	2.74448
NCEH1	2.25164	1.27078	3.2325	3.35225	4.56019	1.59638e-05	0.000286834	2.73989
SRD5A3	2.71446	1.5238	3.90511	-0.751986	4.52884	1.80187e-05	0.000318055	2.7305
PDIA4	-2.19329	-3.14861	-1.23796	6.66591	-4.56073	1.59301e-05	0.00028657	2.7291
HAGH	-1.93462	-2.76957	-1.09967	9.21968	-4.60282	1.35299e-05	0.000255623	2.72743
ZNF252P	2.38079	1.34015	3.42144	2.52462	4.54475	1.69454e-05	0.000301588	2.72134
LINC01118	1.5705	0.89088	2.25011	6.27787	4.59053	1.41919e-05	0.000262848	2.72085
BTG4	2.86503	1.61561	4.11444	3.45684	4.55525	1.62716e-05	0.000290627	2.71372
F2	-2.54137	-3.65194	-1.4308	6.31681	-4.54581	1.68765e-05	0.000300717	2.71084
MAP1LC3B2	2.1014	1.17838	3.02441	-0.212965	4.52259	1.84574e-05	0.000322438	2.70759
TIMM23	-1.4626	-2.09997	-0.825237	6.46461	-4.55855	1.6065e-05	0.000287564	2.70748
NHP2	-3.2377	-4.65983	-1.81558	3.79678	-4.52261	1.84562e-05	0.000322438	2.70354
AMFR	-2.40567	-3.46133	-1.35001	4.49503	-4.52692	1.81521e-05	0.000319519	2.70101
TCEAL8	-3.38	-4.86585	-1.89415	1.11552	-4.51888	1.87232e-05	0.000325524	2.70095
SLC41A1	2.53389	1.42545	3.64233	2.69872	4.54113	1.7184e-05	0.000304753	2.69737
ACTN3	2.66724	1.49615	3.83834	0.964118	4.52439	1.83302e-05	0.000321696	2.68909
DDX27	-1.91884	-2.7609	-1.07678	4.70695	-4.52673	1.81653e-05	0.000319519	2.6827
TMSB15A	-3.32462	-4.7887	-1.86055	0.382071	-4.51096	1.93028e-05	0.000334018	2.67382
SH2D4B	3.78792	2.12476	5.45107	1.08164	4.52437	1.83319e-05	0.000321696	2.66684
ACTN1	-2.11084	-3.03184	-1.18985	7.27129	-4.5529	1.64198e-05	0.000292926	2.66301
CHD1	2.29416	1.29528	3.29304	4.9298	4.56246	1.58241e-05	0.000285475	2.66053
TE_MLT1F	1.18531	0.6724	1.69823	7.28234	4.59069	1.41829e-05	0.000262848	2.65885
HIP1	2.17468	1.22345	3.12592	3.69243	4.54148	1.71605e-05	0.000304695	2.65674
TE_MLT1L	1.19196	0.677651	1.70626	8.33872	4.60394	1.3471e-05	0.000255152	2.65074
HTR5A	2.65169	1.48389	3.8195	0.466901	4.51069	1.93228e-05	0.000334018	2.65064
CSK	-2.53163	-3.64517	-1.4181	5.47661	-4.51635	1.8907e-05	0.000327961	2.64167
PORCN	-3.79699	-5.47291	-2.12108	1.79019	-4.50067	2.00821e-05	0.00034398	2.63617
ZFAS1	2.40373	1.3443	3.46315	1.01974	4.50718	1.95857e-05	0.000337785	2.62935
UBE2D4	2.11833	1.18439	3.05227	1.46492	4.50571	1.96963e-05	0.000339304	2.62173
AC092681.1	-3.14622	-4.53641	-1.75603	0.19379	-4.49578	2.04624e-05	0.000348349	2.62091
LINC01099	2.52912	1.4121	3.64613	-0.63452	4.49779	2.03052e-05	0.00034701	2.62003
TE_MLT1J	1.19457	0.678383	1.71075	8.40543	4.59723	1.38274e-05	0.000259212	2.61877
NEBL	2.06655	1.16091	2.97218	4.29953	4.53295	1.7735e-05	0.000313783	2.61054
STYK1	2.64168	1.47327	3.8101	-0.409968	4.49131	2.08169e-05	0.000352948	2.59373
MCUB	1.59186	0.893519	2.29021	4.56695	4.5282	1.80633e-05	0.000318469	2.58344
UBR1	2.32391	1.29867	3.34915	2.20415	4.50282	1.99168e-05	0.000342319	2.5825
KIF5C	2.58192	1.44125	3.72259	1.29906	4.49647	2.04083e-05	0.000347982	2.57587
LINC02365	2.72797	1.52141	3.93452	1.23583	4.49139	2.081e-05	0.000352948	2.5674
AHCYL2	2.30314	1.28687	3.31941	2.80746	4.50195	1.99833e-05	0.000342679	2.55957
AC073869.1	-2.18499	-3.15281	-1.21718	3.81003	-4.48485	2.13388e-05	0.000360174	2.55848
PKN1	-3.18495	-4.59829	-1.7716	4.16798	-4.47656	2.20282e-05	0.000368092	2.53754
SVIP	1.42047	0.798257	2.04268	5.96256	4.53506	1.75916e-05	0.000311614	2.53361
MELTF-AS1	1.60714	0.901013	2.31327	5.06179	4.52127	1.85522e-05	0.000323298	2.53173
TE_FRAM	1.2856	0.726164	1.84503	7.70588	4.56507	1.56651e-05	0.000283839	2.53098
NDUFA4	1.83056	1.02676	2.63435	5.04997	4.52406	1.83535e-05	0.000321699	2.53081
CLEC16A	-2.10038	-3.02707	-1.17368	6.55711	-4.50247	1.99435e-05	0.000342387	2.52433
TE_Plat_L3	1.48541	0.832932	2.13789	5.17448	4.52241	1.84705e-05	0.000322438	2.52107
TE_MER65C	2.18251	1.21536	3.14966	2.12582	4.48282	2.1506e-05	0.000362183	2.51402
ERCC6L	2.26609	1.26565	3.26653	3.49979	4.49962	2.01629e-05	0.000344971	2.51337
ATOX1	1.89176	1.05812	2.7254	4.30117	4.50793	1.95292e-05	0.000337199	2.51311
DHX38	-3.13604	-4.5299	-1.74218	3.95738	-4.46942	2.26383e-05	0.000377029	2.51255
TE_LTR47B3	2.62484	1.45748	3.7922	-0.972042	4.4667	2.2875e-05	0.000380549	2.51208
GGCT	2.02309	1.1295	2.91668	3.60856	4.49744	2.03325e-05	0.000347083	2.51135
TXN	1.66924	0.935094	2.40339	5.03115	4.51673	1.88787e-05	0.000327848	2.51046
TYW3	2.51333	1.39876	3.62791	2.02386	4.4795	2.17815e-05	0.000365593	2.5061
TFIP11	-3.61781	-5.22762	-2.00801	3.0647	-4.46439	2.3078e-05	0.000383502	2.50433
HSPA1L	2.70693	1.50823	3.90562	2.61172	4.48599	2.1246e-05	0.00035901	2.49845
GNG12	1.60591	0.898949	2.31287	5.20106	4.51247	1.91908e-05	0.000332501	2.49574
TE_MER4A	1.85007	1.03248	2.66765	3.88703	4.49513	2.05135e-05	0.00034859	2.48513
LRRC8C	2.76465	1.53409	3.9952	0.172371	4.46302	2.31991e-05	0.000384806	2.48478
IGIP	3.13735	1.73927	4.53543	-1.64434	4.45781	2.36665e-05	0.000389836	2.48266
AC027559.1	2.63083	1.45839	3.80328	0.087026	4.45748	2.3696e-05	0.000389895	2.46767
ANKRD54	-3.35332	-4.84973	-1.85691	1.25762	-4.45159	2.42354e-05	0.000397033	2.46488
UBXN11	-2.49797	-3.59971	-1.39622	8.13587	-4.50396	1.98295e-05	0.000341207	2.45434
JHY	2.52181	1.39578	3.64784	-0.936518	4.44889	2.44859e-05	0.000400379	2.44952
GNPAT	2.19778	1.22469	3.17088	4.12611	4.48661	2.11951e-05	0.000358553	2.44318
CARMIL1	1.80939	1.00897	2.60981	4.65633	4.49062	2.08718e-05	0.000353481	2.44127
MAP3K7CL	2.22924	1.24034	3.21814	3.56039	4.47809	2.18991e-05	0.000366749	2.44056
TIAM1	1.38991	0.779074	2.00075	6.90096	4.52012	1.86339e-05	0.000324346	2.43657
[truncated: 14,138 more rows]

## Sheet: Antral
Supplementary Table S1. Results of the differential expression analysis for one follicle stage versus all others.
[truncated: 15,040 more rows]
