# Supplementary material for: Overview of Gene Expression Dynamics during Human Oogenesis/Folliculogenesis
Source: Int J Mol Sci. 2023 Dec 19;25(1):33. doi: 10.3390/ijms25010033 (PMC10778858; doi:10.3390/ijms25010033)
Supplement: Supplementary file 1 [file ijms-25-00033-s001.zip › Supplementary Table S2.xlsx]

## Sheet: Pseudotime analysis
Supplementary Table S2. Results of the differential expression analysis along pseudotime during oocyte growth.
waldStat	pvalue	meanLogFC	genes
102.356	0	1.40209	TE_L1MC5a
89.9624	0	1.18524	TE_MIR3
62.6413	3.45435e-12	1.05281	TE_L2a
56.5045	6.39718e-11	1.26109	TE_L3
115.264	0	1.76873	TE_Plat_L3
125.326	0	1.268	TE_MLT1K
134.653	0	1.30215	TE_MIR
94.5742	0	1.28522	TE_L2b
50.2828	1.21291e-09	0.688351	TE_MIR1_Amn
145.472	0	1.13776	TE_L2c
80.7728	5.55112e-16	1.06216	TE_AluSp
94.0381	0	1.12524	TE_MIRb
119.081	0	1.23439	TE_L1MB3
88.5132	0	0.946428	TE_MLT1A
109.37	0	1.1077	TE_MIRc
89.6433	0	1.04776	TE_AluJo
33.6891	2.74553e-06	1.03011	TE_L1MB5
116.762	0	1.28346	TE_Alu
202.985	0	2.18593	TE_L1PA6
109.901	0	1.74873	TE_L1P1
188.975	0	1.91917	TE_MLT1L
46.3755	7.61582e-09	1.10143	TE_MLT1J2
89.6328	0	1.09553	TE_AluJr
66.717	4.93383e-13	1.6199	TE_MLT1F2-int
80.4786	6.66134e-16	1.15112	TE_MLT1F2
74.3798	1.25455e-14	1.05165	TE_AluSx
71.6763	4.58522e-14	1.28767	TE_AluSx3
83.2669	2.22045e-16	1.14547	TE_LTR16C
159.985	0	1.17962	TE_ERVL-E-int
71.5834	4.79616e-14	1.30517	TE_MamRep1527
102.103	0	1.5254	TE_L1MA8
28.1103	3.46361e-05	0.915518	TE_L1ME3G
35.9673	9.64207e-07	1.333	TE_L1MA9
30.5281	1.16069e-05	1.11672	TE_LTR12F
225.715	0	1.69667	TE_L1PA14
61.2499	6.70397e-12	1.00957	TE_AluYj4
128.901	0	1.23889	TE_L2
148.826	0	0.997185	TE_FLAM_A
58.0251	3.10819e-11	1.69671	TE_L1ME4c
49.9891	1.39294e-09	0.774011	TE_AluSc
148.837	0	2.58661	TE_L1PA4
79.6073	9.99201e-16	1.62823	TE_LTR89
156.451	0	1.40802	TE_L1MC
261.112	0	1.839	TE_L1PA7
58.55	2.42207e-11	1.86393	TE_L1PA16
182.19	0	2.85562	TE_L1PA2
101.553	0	1.21315	TE_AluSz
134.132	0	1.40926	TE_L1M2
136.533	0	1.77559	TE_L1PREC2
44.364	1.95376e-08	2.11617	TE_L1PB
61.899	4.92073e-12	1.101	TE_AluSc5
123.9	0	1.37638	TE_L1M5
54.6437	1.54532e-10	1.26348	TE_L1M4
70.1452	9.55902e-14	1.21518	TE_HAL1M8
35.6706	1.10537e-06	1.19773	TE_LTR103b_Mam
81.8943	3.33067e-16	1.19644	TE_MLT1H2
71.4873	5.01821e-14	1.14134	TE_AluYk2
57.1059	4.80905e-11	1.42228	TE_MER4D1
58.5097	2.46891e-11	1.01629	TE_MER4CL34
91.94	0	1.61155	TE_L5
89.3768	0	1.45715	TE_MLT1H
76.9425	3.66374e-15	1.28503	TE_AluY
107.76	0	1.65247	TE_MLT1I
43.3406	3.15188e-08	1.26711	TE_MamRep605
72.1901	3.58602e-14	1.09352	TE_LTR33
113.233	0	1.12371	TE_MSTB1
102.535	0	1.22507	TE_AluSq
66.8005	4.74065e-13	1.17983	TE_MLT1C
86.8567	0	1.07049	TE_AluJb
67.2145	3.88911e-13	0.846283	TE_FAM
107.302	0	1.1848	TE_AluSq2
26.5001	7.13577e-05	0.986683	TE_L1ME3E
46.0835	8.73326e-09	1.46144	TE_LTR33B
15.2129	0.00949027	0.735175	TE_MER65D
50.2015	1.26027e-09	1.08912	TE_MLT1D
113.562	0	1.28661	TE_THE1C
107.556	0	1.5252	TE_L1MA5
61.0918	7.22822e-12	1.24268	TE_FLAM_C
106.371	0	1.34863	TE_AluSg
132.146	0	1.22194	TE_MER21C
38.976	2.40136e-07	0.946702	TE_LTR41
118.991	0	1.42119	TE_L1MB8
79.9216	8.88178e-16	2.08468	TE_LTR37A
74.3145	1.28786e-14	1.10257	TE_AluSg4
326.051	0	2.12152	TE_MER11B
49.6531	1.6318e-09	1.18552	TE_L1ME4b
43.4313	3.02123e-08	1.42138	TE_AluJr4
88.0728	0	1.11699	TE_AluSx1
170.626	0	1.37363	TE_MSTD
44.7078	1.6635e-08	1.06105	TE_AluSg7
112.753	0	1.28692	TE_AluSz6
55.2871	1.13934e-10	0.820186	TE_MLT2B3
121.038	0	3.08934	TE_MER31-int
25.2517	0.000124574	1.15508	TE_MER92-int
97.0227	0	1.71357	TE_MER34A
61.2221	6.79312e-12	1.31132	TE_L1MC3
45.2819	1.27147e-08	1.28544	TE_MSTA1
136.441	0	1.79453	TE_MER4A1
106.224	0	1.82479	TE_MER4E
51.1602	8.01902e-10	1.1482	TE_AluYc
80.3958	6.66134e-16	1.695	TE_MER4A
38.9446	2.4366e-07	1.38893	TE_MER31B
72.0844	3.77476e-14	2.08853	TE_L1MA4
106.181	0	1.07458	TE_FRAM
79.4646	1.11022e-15	1.05116	TE_L1MD3
95.4629	0	1.46913	TE_AluYf1
55.3564	1.10253e-10	1.7555	TE_L1MC4a
60.0787	1.17079e-11	1.77778	TE_MER39B
107.647	0	1.18282	TE_L1ME1
23.5275	0.00026753	0.7397	TE_LTR9B
70.0909	9.81437e-14	2.01492	TE_MER4E1
54.0954	2.00329e-10	1.09998	TE_MLT1E3
61.7319	5.32852e-12	1.07867	TE_LTR37B
82.1841	3.33067e-16	1.39393	TE_MLT1O
114.576	0	1.10862	TE_MSTA
64.3307	1.54277e-12	1.47795	TE_LTR39
77.4817	2.77556e-15	1.34965	TE_L1ME3B
63.8166	1.97187e-12	2.29865	TE_L1PA5
88.3684	0	2.24227	TE_L1ME3D
72.026	3.87468e-14	1.53662	TE_L1P4
127.559	0	1.60459	TE_L1MA2
43.9022	2.42458e-08	0.97738	TE_L1PA15-16
24.5142	0.000172882	1.09111	TE_L1ME3A
264.03	0	1.90943	TE_L1PA8A
116.176	0	1.78108	TE_L1PA8
60.23	1.08944e-11	1.05853	TE_L1PA10
9.02074	0.10824	0.80657	TE_L1MEd
37.6016	4.53648e-07	1.12672	TE_ERVL-int
110.671	0	1.37681	TE_L1MA7
97.9849	0	1.33685	TE_L1M7
173.023	0	1.45704	TE_HAL1b
51.2923	7.53444e-10	0.909086	TE_MLT1H1
132.817	0	1.26183	TE_THE1B
169.941	0	1.66853	TE_THE1B-int
90.1251	0	1.79656	TE_MLT1H1-int
27.6757	4.21155e-05	0.840764	TE_LTR64
73.3349	2.06501e-14	0.926248	TE_THE1D
208.235	0	1.67004	TE_L1PA11
147.751	0	1.36719	TE_L1ME3
131.596	0	1.19979	TE_L1MEg
77.7237	2.55351e-15	2.24433	TE_L1MC4
32.4626	4.81068e-06	1.17448	TE_LTR104_Mam
99.6539	0	1.77082	TE_L1M3
111.544	0	1.53811	TE_LTR7
120.667	0	1.44521	TE_MER67C
44.5616	1.78126e-08	1.35277	TE_LTR67B
51.1017	8.24367e-10	1.25111	TE_LTR79
42.592	4.46994e-08	0.739675	TE_MLT1C2
132.148	0	1.33484	TE_L1M8
150.52	0	1.22254	TE_L2d2
61.5063	5.93303e-12	1.52059	TE_MER41D
119.78	0	1.42318	TE_HAL1
96.2738	0	1.40582	TE_MLT1A1
63.5586	2.23022e-12	0.854796	TE_LTR78
136.663	0	1.40049	TE_L1M4b
62.1603	4.34452e-12	1.33103	TE_MLT1B
59.9294	1.25698e-11	1.91347	TE_L1MC1
118.765	0	1.28754	TE_L2d
157.71	0	2.67482	TE_L1PA3
92.8444	0	2.23434	TE_L1ME4a
14.9773	0.0104597	0.358955	TE_LTR2C
104.142	0	1.2602	TE_L1MB4
89.7522	0	1.282	TE_AluSc8
46.0877	8.71642e-09	1.02964	TE_MER101-int
148.057	0	1.79162	TE_LOR1-int
		0.249348	TE_LTR57-int
152.331	0	1.93097	TE_HERVK9-int
26.8549	6.08751e-05	1.01378	TE_MER9a2
47.5737	4.33971e-09	1.17068	TE_MER67A
90.2676	0	1.01708	TE_HERV16-int
59.8675	1.29452e-11	1.19501	TE_X24_LINE
90.1366	0	1.61711	TE_L1MEc
94.3159	0	1.60334	TE_MER4A1_
78.1809	1.9984e-15	1.17015	TE_MLT1G1
43.698	2.66736e-08	1.24861	TE_AluYa5
140.62	0	1.31835	TE_L1MD
93.2889	0	1.20257	TE_LTR12C
3.45837	0.629697	0.290089	TE_LTR13A
76.5478	4.44089e-15	2.44324	TE_L1MEf
93.2587	0	1.42857	TE_L1M4a2
151.531	0	1.43336	TE_MER49
77.4656	2.88658e-15	1.01494	TE_L1ME2
15.8829	0.00718653	0.510131	TE_MER50
90.8018	0	1.30412	TE_AluSx4
41.9245	6.10135e-08	1.86166	TE_L1PB1
137.837	0	1.49232	TE_MamRep1151
83.8345	1.11022e-16	1.68403	TE_MER41B
51.16	8.02011e-10	1.3934	TE_LTR46
75.2133	8.43769e-15	1.62689	TE_MER9a1
12.1703	0.0325278	0.630355	TE_LTR13
3.30916	0.652439	0.540819	TE_LTR13_
26.269	7.91299e-05	0.463836	TE_MER54A
22.6352	0.000396305	0.567441	TE_MER68
89.7656	0	1.54502	TE_L3b
98.2657	0	1.2481	TE_MER4B
72.0183	3.89688e-14	1.05681	TE_MER4B-int
60.118	1.14911e-11	1.15059	TE_AluYe5
25.3594	0.000118743	0.770079	TE_LTR16B1
100.45	0	1.24714	TE_AluSq4
32.4506	4.83729e-06	0.772119	TE_AluYc3
97.4815	0	1.41038	TE_AluYh3
35.002	1.50329e-06	1.13031	TE_MER66C
71.6357	4.67404e-14	1.21487	TE_AluYk3
63.566	2.22233e-12	1.76757	TE_MER66-int
50.8173	9.42724e-10	1.62361	TE_MER74B
121.581	0	1.29557	TE_LTR5_Hs
21.5896	0.000626485	0.664524	TE_LTR2B
58.1522	2.92607e-11	1.18589	TE_Harlequin-int
14.4548	0.0129644	0.568137	TE_LTR75
41.4158	7.73226e-08	1.32016	TE_AluYa8
73.9887	1.5099e-14	1.68509	TE_LTR10A
40.352	1.26813e-07	1.05434	TE_HERV9N-int
52.0915	5.1666e-10	1.03595	TE_HERVIP10F-int
62.9844	2.93288e-12	1.43383	TE_HUERS-P1-int
106.323	0	1.46045	TE_LTR7B
31.2132	8.50157e-06	1.20423	TE_L1M1
62.0456	4.58855e-12	1.44024	TE_MER65A
99.9159	0	2.39981	TE_MER65-int
70.3371	8.71525e-14	1.32099	TE_MER52A
37.8694	4.00822e-07	0.586238	TE_MER52C
56.1049	7.73237e-11	1.30435	TE_MER83
46.2689	8.00648e-09	3.3222	TE_LTR26B
30.1803	1.3591e-05	1.04013	TE_LTR42
64.3595	1.52178e-12	1.52062	TE_MER4D
146.013	0	1.4759	TE_L1M4c
161.293	0	1.4627	TE_L1M4a1
12.0334	0.0343323	0.750501	TE_MER65B
52.1354	5.06064e-10	1.29593	TE_AluYi6
74.0222	1.4877e-14	3.39996	TE_L1P5
134.709	0	1.28182	TE_L1MC5
83.4401	1.11022e-16	1.34668	TE_AluYm1
35.274	1.32662e-06	1.22602	TE_L1MEb
67.5675	3.28404e-13	1.34944	TE_X7A_LINE
45.98	9.16783e-09	0.806057	TE_LTR16E1
103.582	0	1.09001	TE_ERV3-16A3_I-int
62.4773	3.73523e-12	0.959628	TE_ERV3-16A3_LTR
3.82095	0.575471	0.407166	TE_MLT2D
57.0612	4.91224e-11	2.45633	TE_L1MB2
29.4914	1.85683e-05	0.798174	TE_MER89
50.3991	1.1482e-09	1.32934	TE_MER31A
156.905	0	1.49412	TE_MLT1A0
79.2527	1.22125e-15	1.05589	TE_MSTB
7.71665	0.172559	0.300028	TE_LTR18B
68.8495	1.77858e-13	1.06446	TE_LTR81B
106.192	0	1.73515	TE_LTR40a
23.715	0.000246272	0.912347	TE_LTR81
29.1332	2.18329e-05	0.65247	TE_MER74A
51.0329	8.51548e-10	0.935298	TE_LTR52
121.456	0	3.21502	TE_MLT-int
100.264	0	1.28693	TE_MLT2C1
34.1374	2.23561e-06	1.63343	TE_MLT2B1
139.879	0	1.40617	TE_L1MB7
55.8086	8.89866e-11	1.39102	TE_AmnSINE2
96.4824	0	1.30913	TE_MamRTE1
85.5355	1.11022e-16	1.40364	TE_THE1A
109.609	0	1.75882	TE_LTR81C
104.826	0	1.48941	TE_MLT1J
14.149	0.0146904	0.692494	TE_MER66B
50.7825	9.58311e-10	1.01785	TE_LTR41C
44.0248	2.28953e-08	1.00515	TE_MER34C_
51.7815	5.98097e-10	1.24303	TE_LTR26
29.7996	1.61504e-05	0.918825	TE_LTR40c
66.3456	5.89195e-13	1.87727	TE_MER34
28.4233	3.00795e-05	0.673079	TE_LTR19A
72.5855	2.9643e-14	1.54948	TE_L1MCc
119.468	0	1.09043	TE_AmnSINE1
275.513	0	2.31428	TE_MSTA-int
111.814	0	1.98349	TE_HERVL-int
63.3848	2.42295e-12	1.75571	TE_LTR27C
67.8435	2.8777e-13	1.7758	TE_LTR106_Mam
115.912	0	1.43981	TE_MLT1H-int
50.7299	9.82392e-10	1.14317	TE_MLT2B4
60.0196	1.20416e-11	1.50571	TE_MER51A
47.84	3.82932e-09	1.15684	TE_LTR40b
69.9815	1.03362e-13	1.59946	TE_MLT1E2
109.296	0	2.11305	TE_ERVL-B4-int
190.17	0	1.9872	TE_THE1C-int
90.8009	0	1.40672	TE_L1PA12
35.4591	1.21831e-06	1.27902	TE_AluYg6
50.8564	9.25486e-10	1.33682	TE_LTR16A1
56.3473	6.89246e-11	1.17681	TE_MSTB-int
105.889	0	1.24442	TE_L1MDa
54.8535	1.39913e-10	1.49864	TE_L1ME3Cz
41.3366	8.02269e-08	1.361	TE_L1ME2z
269.158	0	1.83132	TE_L1PA15
71.1235	5.9841e-14	3.62423	TE_L1MA10
101.832	0	1.22027	TE_L1MC2
97.5232	0	1.34276	TE_L1ME3C
112.562	0	1.11195	TE_L1MEh
39.491	1.89126e-07	1.6437	TE_L1MA5A
36.6127	7.1614e-07	1.48407	TE_LTR10B2
31.2728	8.27442e-06	1.35148	TE_LTR62
87.2199	0	1.42517	TE_THE1D-int
70.2863	8.9373e-14	1.14326	TE_MER34C2
112.587	0	2.18684	TE_MER39
35.8029	1.04004e-06	1.20479	TE_AluYh3a3
93.636	0	1.69772	TE_LTR5B
30.3628	1.25113e-05	1.01469	TE_LTR45C
125.732	0	1.81036	TE_LTR8A
52.7619	3.76409e-10	1.25292	TE_LTR38
38.3592	3.19548e-07	2.24481	TE_LTR38-int
27.6622	4.23724e-05	1.96672	TE_HERVK13-int
15.3696	0.00889449	0.868154	TE_LTR3B_
33.3311	3.23459e-06	0.786708	TE_MLT1E1
68.1735	2.45803e-13	1.14174	TE_LTR78B
74.0458	1.4766e-14	2.46746	TE_L1MB1
133.38	0	1.38764	TE_L1MD2
46.3808	7.59699e-09	1.14171	TE_L1MEi
31.2733	8.27228e-06	0.969763	TE_MER77
27.1203	5.40458e-05	0.688142	TE_LTR3A
130.847	0	1.83265	TE_MER77B
31.0432	9.18508e-06	0.808024	TE_LTR33C
69.3395	1.40665e-13	1.41744	TE_LTR85c
15.8329	0.00733759	0.746781	TE_LTR105_Mam
35.6479	1.11695e-06	0.851969	TE_MLT2B2
48.4155	2.92158e-09	1.70712	TE_LTR40A1
46.9335	5.8615e-09	1.26961	TE_HERVL40-int
43.1636	3.42341e-08	1.15682	TE_MLT1J1
70.0286	1.0103e-13	1.09493	TE_MER92B
92.0089	0	1.38831	TE_LTR10E
59.5198	1.52737e-11	0.882632	TE_LTR16E2
167.155	0	1.50207	TE_MLT1E1A
70.6926	7.34968e-14	1.5599	TE_L1PA13
68.6773	1.93068e-13	1.01028	TE_MLT1F1
63.5011	2.29228e-12	0.9216	TE_L4_B_Mam
55.4507	1.05438e-10	1.14487	TE_L1ME5
74.6904	1.07692e-14	1.24381	TE_MER21B
364.1	0	1.84915	TE_L1P2
82.2359	3.33067e-16	1.35264	TE_LTR85a
134.353	0	1.17567	TE_HAL1ME
72.8993	2.55351e-14	1.5447	TE_LTR24C
90.4014	0	1.88265	TE_L1MA1
115.461	0	1.26674	TE_MSTC
45.075	1.40084e-08	1.24367	TE_AluYb8
80.7177	5.55112e-16	1.99681	TE_MER21A
57.8843	3.3232e-11	1.45665	TE_MSTB2
68.0448	2.61346e-13	1.5954	TE_MLT2A2
5.85761	0.320322	0.192518	TE_MER48
15.2855	0.00920957	0.46499	TE_HERVH-int
187.566	0	1.52712	TE_L1PA17
90.8112	0	2.7706	TE_L1PB4
9.33397	0.096462	0.743261	TE_LTR53B
18.4854	0.00239574	0.443283	TE_MER61B
35.1298	1.41752e-06	1.35038	TE_L1ME3F
65.8086	7.61613e-13	2.14494	TE_MLT1A0-int
83.9162	1.11022e-16	1.4542	TE_LOR1a
30.7071	1.07008e-05	0.64723	TE_LTR33A_
178.912	0	1.51324	TE_MER57B1
47.3044	4.92493e-09	1.20314	TE_AluYh7
90.5681	0	1.14672	TE_LTR16A2
47.0425	5.56927e-09	1.27399	TE_LTR53
87.5162	0	1.58644	TE_X17_LINE
27.3532	4.86818e-05	0.948325	TE_MER90
78.8505	1.44329e-15	1.54485	TE_LTR50
28.1572	3.39112e-05	0.478908	TE_LTR1A2
103.114	0	1.71089	TE_LTR89B
181.181	0	1.86614	TE_MER11A
22.8775	0.00035626	1.01913	TE_LTR81AB
21.445	0.000667318	0.548016	TE_LTR1B1
10.6172	0.0595205	1.10854	TE_MER61D
24.3682	0.000184446	0.641109	TE_MER61A
25.4342	0.000114853	0.494548	TE_X7B_LINE
88.1693	0	1.54268	TE_LTR8
100.976	0	1.79122	TE_L1MA6
148.468	0	2.11178	TE_L1PB2
212.129	0	1.54877	TE_L1P3
9.25775	0.0992146	0.817714	TE_EUTREP8
91.9906	0	1.39559	TE_CR1_Mam
144.169	0	1.39402	TE_LTR101_Mam
54.1711	1.93282e-10	1.06883	TE_MLT1G
113.75	0	1.4103	TE_MER110
41.0179	9.30488e-08	1.15894	TE_MLT1N2
40.2805	1.31094e-07	2.71553	TE_LTR66
26.3943	7.4818e-05	1.39117	TE_HERVL66-int
107.379	0	1.45186	TE_MER54B
22.0379	0.00051498	0.552241	TE_MER70A
41.6352	6.98137e-08	1.09264	TE_MLT1E
186.191	0	1.69538	TE_L1MD1
56.0738	7.84695e-11	0.782374	TE_MamGypsy2-I
27.2994	4.98729e-05	1.55971	TE_LTR90B
84.858	1.11022e-16	1.19891	TE_MamSINE1
8.02231	0.15501	0.397876	TE_LTR16D
56.2847	7.10034e-11	0.78315	TE_MLT1F
32.4193	4.90688e-06	1.19585	TE_LTR24
29.8794	1.55772e-05	1.21348	TE_LTR24B
161.237	0	2.10796	TE_MER57A1
66.4289	5.66214e-13	1.50692	TE_LTR10C
150.739	0	1.29397	TE_MLT1J-int
13.0922	0.0225303	0.897453	TE_MLT2A1
95.4189	0	1.17796	TE_LTR48B
68.5861	2.01728e-13	1.28621	TE_MER34-int
67.104	4.10005e-13	1.62994	TE_LTR49-int
65.9931	6.97331e-13	0.682265	TE_MER70B
81.4699	4.44089e-16	1.31491	TE_LFSINE_Vert
85.0422	1.11022e-16	2.53678	TE_UCON49
123.275	0	1.44904	TE_MamGypLTR1a
88.4765	0	1.14462	TE_L1MEj
175.789	0	1.35541	TE_L4_A_Mam
98.6705	0	1.61119	TE_L1PB3
16.5845	0.00535911	0.322321	TE_LTR23
41.6958	6.78722e-08	1.40085	TE_ERV24_Prim-int
28.9655	2.35514e-05	1.42754	TE_LTR23-int
62.9852	2.93177e-12	1.54872	TE_MER34B
96.4643	0	1.68986	TE_LTR54
40.2231	1.34638e-07	0.674707	TE_LTR16A
173.081	0	1.46622	TE_L1M6
57.6462	3.72096e-11	1.63692	TE_MER34A1
66.2295	6.22835e-13	1.73818	TE_L4_C_Mam
38.7889	2.61883e-07	0.858266	TE_LTR16B2
49.3937	1.84386e-09	0.921494	TE_LTR33A
57.1423	4.72667e-11	1.43213	TE_MER41A
78.7144	1.55431e-15	1.41256	TE_LTR8B
43.0327	3.63906e-08	1.68838	TE_MLT1C2-int
27.6807	4.20204e-05	0.653335	TE_LTR16D2
44.651	1.70829e-08	1.61824	TE_MLT1G1-int
129.948	0	1.3318	TE_LTR84b
22.998	0.000337858	0.458244	TE_LTR1C
128.334	0	1.61295	TE_THE1A-int
105.839	0	1.39097	TE_LTR91
10.2163	0.0693329	0.46556	TE_LTR41B
69.7801	1.13909e-13	1.36882	TE_LTR91A
122.458	0	1.3587	TE_AluSq10
11.4934	0.042429	0.515545	TE_X12_LINE
73.2758	2.13163e-14	1.49695	TE_LTR19B
17.5631	0.0035469	0.442083	TE_HERVIP10FH-int
110.374	0	1.22565	TE_MER11C
36.0571	9.25135e-07	1.51589	TE_LTR85b
42.0496	5.75587e-08	2.10481	TE_LTR71B
60.7379	8.55471e-12	1.57989	TE_LTR16D1
72.1038	3.74145e-14	1.82926	TE_L1MA3
28.3077	3.1689e-05	0.983928	TE_X9_LINE
3.51271	0.621466	0.236984	TE_MER51E
52.5835	4.09512e-10	1.4403	TE_LTR86A1
43.6044	2.78651e-08	1.00621	TE_LTR83
10.4918	0.06244	0.564684	TE_LTR75_1
63.0162	2.88869e-12	1.73522	TE_MER72
115.922	0	1.79014	TE_L2-3_Crp
85.721	0	1.55885	TE_MLT1D-int
18.2265	0.00267554	0.825972	TE_MER52D
21.7948	0.000572781	0.559388	TE_L1M
10.9244	0.0528999	0.451268	TE_X15_LINE
18.3779	0.00250826	0.93399	TE_LTR12E
69.2195	1.48992e-13	2.0165	TE_LTR21B
46.3328	7.76985e-09	2.73644	TE_HERVFH21-int
39.1723	2.19249e-07	0.766637	TE_LTR14B
42.2342	5.28146e-08	1.09655	TE_AluYk4
111.161	0	1.35283	TE_MamRep605b
35.9208	9.85088e-07	0.725981	TE_LTR12
95.1895	0	1.6839	TE_MER101
44.1006	2.20978e-08	1.88987	TE_X7C_LINE
37.5079	4.73708e-07	0.850515	TE_LTR36
83.6359	1.11022e-16	1.63955	TE_MLT1M
37.6559	4.42393e-07	1.20474	TE_LTR71A
71.4766	5.05151e-14	2.05424	TE_Penelope1_Vert
78.375	1.88738e-15	1.82793	TE_CR1-3_Croc
30.8696	9.93939e-06	1.37842	TE_LTR86A2
41.748	6.62425e-08	1.42771	TE_X20_LINE
42.4692	4.73324e-08	1.00786	TE_Mam_R4
43.151	3.44367e-08	1.73926	TE_MLT2C2
69.4179	1.35447e-13	1.05794	TE_MLT1G3
99.9598	0	1.26613	TE_CR1-16_AMi
8.42187	0.134467	0.379302	TE_LTR1F
81.2019	4.44089e-16	1.04346	TE_MER90a
48.5381	2.75798e-09	1.43483	TE_L1MA4A
20.2783	0.00110799	1.03518	TE_MER84
34.6638	1.75592e-06	1.16451	TE_LTR9D
30.1548	1.37492e-05	0.895663	TE_MamGypLTR2c
110.261	0	2.14399	TE_LTR29
45.4895	1.15366e-08	0.780869	TE_MamGypLTR1b
54.5236	1.63571e-10	1.01103	TE_LTR86C
30.9283	9.67761e-06	0.73941	TE_L2-2_Mam
108.868	0	1.71573	TE_L1MCb
49.9896	1.39259e-09	1.67114	TE_L1MCa
39.9639	1.51858e-07	1.41417	TE_MER51B
72.9272	2.52021e-14	1.67205	TE_HERV9-int
25.6491	0.000104363	1.0928	TE_LTR47A
45.1513	1.35168e-08	1.22905	TE_MER9a3
61.1734	6.95255e-12	1.40894	TE_LTR82A
18.6687	0.00221517	0.884498	TE_LTR21A
12.0783	0.0337306	0.800391	TE_LTR77
34.2871	2.08727e-06	1.37881	TE_LTR61
53.7919	2.31268e-10	1.83588	TE_LTR56
74.8652	9.88098e-15	1.11695	TE_MER4C
48.3304	3.04094e-09	1.12839	TE_MER41E
94.1496	0	1.67937	TE_AluYe6
83.3029	2.22045e-16	2.18284	TE_HERVFH19-int
48.362	2.99612e-09	0.981601	TE_MER110A
124.772	0	2.36965	TE_AluYd8
48.7309	2.51884e-09	1.76175	TE_MER11D
49.9659	1.40826e-09	1.16619	TE_MamGypLTR3a
44.6807	1.68476e-08	1.40296	TE_Eutr10
29.0136	2.30459e-05	1.70628	TE_LTR26E
15.7965	0.00744961	1.06255	TE_MLT2B5
76.5784	4.32987e-15	1.10078	TE_LTR9
21.4006	0.000680345	0.94879	TE_LTR60B
37.55	4.64584e-07	1.06396	TE_LTR2
17.9665	0.00298872	0.989556	TE_MER57C1
79.7964	8.88178e-16	1.48758	TE_MER21-int
9.36904	0.0952192	0.212187	TE_LTR1D1
46.7611	6.3555e-09	1.30983	TE_LTR51
36.2347	8.52475e-07	1.36012	TE_LTR84a
19.6946	0.00142583	0.763395	TE_MLT2F
47.2233	5.11593e-09	1.39576	TE_L2-1_AMi
10.5977	0.0599653	0.456504	TE_LTR26C
84.6276	1.11022e-16	1.21743	TE_LTR16
36.0506	9.27931e-07	1.10131	TE_LTR43B
70.3338	8.73746e-14	1.34913	TE_LTR103_Mam
92.0473	0	1.2089	TE_MamGypLTR4
40.4018	1.23913e-07	1.31628	TE_LTR47B2
45.0961	1.38703e-08	1.32914	TE_ERV24B_Prim-int
64.814	1.2248e-12	1.52562	TE_MER34B-int
119.36	0	1.50049	TE_LTR75B
24.1638	0.000201929	0.49556	TE_LTR27B
35.9533	9.70465e-07	1.16892	TE_LTR1C1
245.823	0	1.19016	TE_MER67B
		0.108983	TE_MLT2E
53.7154	2.39797e-10	1.60725	TE_LTR65
164.187	0	1.77142	TE_MER52-int
2.31464	0.804114	0.233911	TE_LTR22B1
66.431	5.65659e-13	0.90491	TE_HERV4_I-int
128.315	0	1.64966	TE_MER68-int
68.7311	1.88183e-13	1.5839	TE_MER70C
25.9077	9.29891e-05	0.97191	TE_LTR102_Mam
41.6067	7.07467e-08	1.15341	TE_LTR10F
65.6448	8.23674e-13	1.69268	TE_PRIMA4-int
74.843	9.99201e-15	1.51192	TE_HERVK-int
28.2744	3.21674e-05	1.38919	TE_MER41G
214.493	0	1.51282	TE_L1HS
47.1314	5.34165e-09	1.28177	TE_LTR44
35.3376	1.28837e-06	1.47544	TE_LTR45B
		0.180773	TE_MER57A-int
17.5115	0.00362531	1.25804	TE_LTR45
106.742	0	1.57061	TE_L1M3f
23.9942	0.000217675	1.2075	TE_LTR57
65.8428	7.4929e-13	1.41387	TE_HERV3-int
59.309	1.68846e-11	0.810148	TE_HERVE-int
70.6915	7.36078e-14	2.08308	TE_LTR1C3
70.1853	9.38138e-14	1.21398	TE_LTR7Y
68.8512	1.77636e-13	1.89468	TE_HERV9NC-int
30.4658	1.19399e-05	0.954896	TE_LTR12D
88.453	0	1.7147	TE_LOR1b
15.9095	0.00710712	0.987362	TE_LTR88a
0.132831	0.999674	0.0576491	TE_LTR14A
16.7251	0.00505167	0.701873	TE_LTR22A
42.7058	4.23885e-08	1.76577	TE_MST-int
67.3007	3.73146e-13	1.6495	TE_AluYb9
85.1475	1.11022e-16	1.53151	TE_LTR80A
49.179	2.03994e-09	1.7522	TE_LTR86B1
69.7852	1.13576e-13	1.45819	TE_MamGypLTR1c
95.7739	0	1.56577	TE_LTR82B
28.2092	3.31273e-05	1.26502	TE_LTR88b
73.1785	2.23155e-14	2.08984	TE_MLT1F-int
46.0278	8.96456e-09	1.33317	TE_LTR55
80.6088	6.66134e-16	1.28019	TE_MLT1I-int
45.061	1.41001e-08	1.61322	TE_LTR9A1
43.5724	2.82852e-08	1.34991	TE_HERVL74-int
6.28708	0.279278	0.248805	TE_LTR32
19.9739	0.00126389	0.931497	TE_LTR16B
119.565	0	1.38362	TE_X6B_LINE
15.4029	0.00877251	0.683092	TE_LTR10D
43.6914	2.67559e-08	1.80941	TE_PRIMA4_LTR
21.6121	0.000620362	0.732961	TE_MamGypLTR1d
31.9364	6.11619e-06	1.75294	TE_CR1-L3A_Croc
89.344	0	1.65008	TE_MER57F
72.464	3.14193e-14	1.40219	TE_MLT1J1-int
73.9789	1.52101e-14	2.73582	TE_MER129
53.6874	2.4299e-10	1.34379	TE_X6A_LINE
8.7118	0.121127	0.29151	TE_EUTREP16
42.9153	3.84404e-08	1.98357	TE_LTR4
46.992	5.70273e-09	1.32886	TE_MER87
102.112	0	1.51043	TE_LTR49
40.4777	1.19616e-07	1.50924	TE_PRIMA41-int
141.472	0	2.33132	TE_MER57B2
175.049	0	2.19748	TE_LTR54B
46.2619	8.03281e-09	1.44551	TE_LTR76
44.3555	1.9615e-08	1.07403	TE_MamGypLTR2b
45.5916	1.0998e-08	1.42719	TE_PABL_B
50.7454	9.75238e-10	1.46085	TE_LTR15
28.0313	3.58892e-05	0.779938	TE_LTR38B
85.087	1.11022e-16	1.23939	TE_MER61-int
68.0452	2.61346e-13	1.61126	TE_LTR81A
43.9342	2.38856e-08	1.44608	TE_Eutr18
108.685	0	1.77698	TE_MER41-int
19.0454	0.0018851	0.633867	TE_LTR1F1
60.0793	1.17047e-11	1.72254	TE_X8_LINE
56.2688	7.15411e-11	1.85397	TE_MER4D0
140.702	0	1.71552	TE_HUERS-P3-int
54.4669	1.68028e-10	2.35689	TE_HERV35I-int
34.6	1.80809e-06	1.81378	TE_LTR37-int
25.2364	0.000125428	0.822253	TE_LTR28B
44.5258	1.81135e-08	1.38037	TE_L1MEg2
		0.152053	TE_LTR14
11.4898	0.0424884	1.24861	TE_HERVK14C-int
30.8265	1.01359e-05	0.843951	TE_MER66A
107.596	0	1.51065	TE_MamGyp-int
27.5146	4.52787e-05	1.32698	TE_MLT1A1-int
34.8798	1.59007e-06	1.61443	TE_LTR46-int
59.0051	1.95096e-11	1.39673	TE_L1M2a
143.733	0	1.04446	TE_MER4-int
34.7957	1.6527e-06	1.33319	TE_L1P4e
44.8362	1.56651e-08	1.16492	TE_LTR26D
36.6224	7.12946e-07	1.72569	TE_LTR107_Mam
158.166	0	2.1425	TE_LTR7C
20.4313	0.00103696	0.808857	TE_MER73
134.481	0	2.58577	TE_L1PBa
33.7333	2.69047e-06	0.905137	TE_LTR1E
66.4047	5.72764e-13	2.08683	TE_LTR48
10.5447	0.0611935	0.658906	TE_MLT1E3-int
53.4487	2.72031e-10	1.47626	TE_PABL_A
19.2974	0.00169172	1.07867	TE_LTR28C
23.8067	0.000236488	1.60859	TE_MLT1K-int
87.4065	0	2.00569	TE_MER57-int
39.3873	1.98449e-07	1.44846	TE_LTR47A2
21.1237	0.000767606	1.38804	TE_Eutr5
34.2965	2.07833e-06	1.41065	TE_MER50-int
35.0937	1.44121e-06	1.37935	TE_PABL_B-int
77.1	3.44169e-15	1.53083	TE_LTR88c
39.8641	1.59061e-07	0.988337	TE_MER66D
54.3878	1.74437e-10	1.10819	TE_LTR87
52.0762	5.20412e-10	1.83162	TE_LTR80B
64.479	1.43729e-12	2.1309	TE_MLT1B-int
39.3039	2.06278e-07	1.29328	TE_MER57E1
93.3964	0	1.34714	TE_MER41C
49.3939	1.84368e-09	1.4998	TE_EUTREP7
64.2008	1.64146e-12	1.54124	TE_MSTD-int
30.3517	1.25746e-05	0.77021	TE_LTR6A
56.8715	5.37498e-11	1.38364	TE_AluYk11
0.453513	0.993727	0.0467441	TE_MamGypLTR3
10.7837	0.0558417	0.947479	TE_MLT1F1-int
42.4708	4.72969e-08	0.647447	TE_MER51C
81.5238	4.44089e-16	2.17315	TE_MamGypsy2-LTR
99.2407	0	1.52777	TE_MLT1J2-int
50.6179	1.03567e-09	1.69725	TE_MER34D
47.3062	4.9206e-09	0.928238	TE_MER51-int
88.2393	0	1.64376	TE_MER65C
43.7113	2.65083e-08	1.4617	TE_LTR12B
95.624	0	1.41582	TE_MER57D
26.8928	5.98504e-05	1.26708	TE_LTR35
51.4761	6.90847e-10	1.25918	TE_MER50B
130.888	0	1.60605	TE_LTR1D
41.6992	6.77628e-08	1.25518	TE_L1MDb
21.42	0.00067463	1.38562	TE_MLT1G-int
35.4598	1.21793e-06	1.51237	TE_LTR31
117.299	0	2.43787	TE_L1M3c
80.4213	6.66134e-16	1.78675	TE_HERVK22-int
92.8536	0	0.979847	TE_LTR17
14.7697	0.0113932	0.834634	TE_MER83B
28.7594	2.58486e-05	1.14751	TE_PrimLTR79
33.4973	2.9976e-06	0.761121	TE_LTR27
50.7059	9.93576e-10	2.53173	TE_HERV30-int
49.6175	1.6594e-09	1.26006	TE_MER74C
46.7409	6.41617e-09	1.74193	TE_PABL_A-int
19.6107	0.00147834	0.747818	TE_LTR1
110.499	0	1.43497	TE_L1M3e
90.5099	0	1.38153	TE_HUERS-P3b-int
134.197	0	1.83254	TE_LTR6B
59.2992	1.69635e-11	1.94005	TE_EUTREP15
52.316	4.64672e-10	0.706384	TE_HERVS71-int
91.0225	0	1.96883	TE_HERVK11-int
31.1196	8.87157e-06	1.36448	TE_LTR90A
47.9059	3.71252e-09	2.03045	TE_THE1-int
39.6042	1.7945e-07	0.933703	TE_L1M6B
76.7035	4.10783e-15	1.75544	TE_LTR86B2
44.3599	1.95747e-08	2.11465	TE_LTR69
64.5967	1.3588e-12	1.67277	TE_LTR1F2
44.6801	1.6852e-08	1.63202	TE_MER89-int
44.7833	1.60577e-08	0.955415	TE_L1MEg1
4.27083	0.511118	0.215705	TE_LTR2752
9.35637	0.0956665	0.362113	TE_LTR1B0
45.2906	1.26632e-08	1.74516	TE_LTR43
25.0002	0.000139322	1.41821	TE_MER70-int
43.8464	2.4886e-08	1.7254	TE_L1M3d
56.1644	7.51718e-11	1.05887	TE_LTR5A
43.677	2.69365e-08	1.14925	TE_LTR34
91.9387	0	1.77506	TE_L1M3de
33.4598	3.04954e-06	1.12518	TE_HERV17-int
119.125	0	1.43137	TE_MSTB1-int
55.9293	8.40357e-11	1.15333	TE_L1PBb
18.5031	0.00237767	1.06996	TE_MER68C
14.4338	0.0130765	0.589068	TE_LTR3B
10.7396	0.0567952	0.208852	TE_MER76
18.2761	0.00261957	0.652097	TE_CR1-12_AMi
18.0145	0.00292827	0.619783	TE_MLT1H2-int
26.5539	6.96612e-05	2.77581	TE_LTR47B4
94.9118	0	2.08044	TE_LTR19-int
92.0009	0	1.48825	TE_HERVIP10B3-int
90.4212	0	1.90569	TE_LTR108a_Mam
21.8742	0.000553224	1.32589	TE_MSTC-int
37.7429	4.24964e-07	2.1831	TE_MER83B-int
12.134	0.0329974	1.14631	TE_MER61F
		0.0732193	TE_LTR1A1
84.6384	1.11022e-16	2.37666	TE_MLT1-int
41.7699	6.55703e-08	1.78108	TE_MLT1A-int
60.5318	9.43656e-12	2.47959	TE_LTR72B
28.7648	2.57852e-05	1.06915	TE_LTR27E
26.4224	7.38848e-05	1.64852	TE_L1P4b
27.4636	4.63279e-05	0.859846	TE_L1M2b
62.8751	3.08986e-12	0.976463	TE_L1M3a
37.4334	4.90314e-07	0.868583	TE_LTR22C0
56.9486	5.18194e-11	1.77378	TE_LTR68
79.8032	8.88178e-16	1.18486	TE_L1M2c
57.7876	3.47939e-11	0.667164	TE_LTR12_
		0.297498	TE_LTR28
89.7188	0	1.50422	TE_L1MEa
35.9553	9.69585e-07	1.55474	TE_L1M2a1
83.4321	1.11022e-16	1.34119	TE_X2_LINE
71.3351	5.40679e-14	2.25645	TE_MARE6
49.0506	2.16705e-09	0.801295	TE_MER68B
38.1294	3.55407e-07	1.07489	TE_MER95
85.0703	1.11022e-16	2.00701	TE_MER61C
39.1709	2.19397e-07	1.88333	TE_HERVK14-int
61.3576	6.36868e-12	2.18218	TE_AluYk12
72.4298	3.19744e-14	1.57192	TE_MER61E
16.7225	0.00505722	0.661028	TE_LTR18A
30.8528	1.00154e-05	0.815726	TE_HERVL18-int
24.9827	0.000140412	0.908437	TE_MER72B
27.0926	5.47218e-05	1.65287	TE_LTR47B3
101.466	0	3.18601	TE_L1M3b
22.4767	0.000424863	0.422616	TE_LTR1B
29.7185	1.67545e-05	1.49851	TE_LTR25-int
15.6514	0.00791325	1.61099	TE_LTR9C
49.4282	1.81417e-09	0.914979	TE_HUERS-P2-int
99.363	0	2.49317	TE_MER92D
80.1856	7.77156e-16	0.947516	TE_MER110-int
40.0106	1.48607e-07	0.712096	TE_MER83C
125.593	0	1.10497	TE_L1P4a
19.5407	0.00152355	1.08795	TE_LTR53-int
47.6953	4.09873e-09	0.840457	TE_L1P4d
66.6136	5.18363e-13	1.91405	TE_HERVP71A-int
15.8711	0.00722185	0.966108	TE_MER101B
14.8441	0.0110494	1.14911	TE_HERVL32-int
18.1771	0.00273249	1.57973	TE_LTR22E
27.7087	4.14949e-05	0.658302	TE_LTR73
34.1962	2.17614e-06	0.948132	TE_MER57C2
48.3756	2.97692e-09	1.56597	TE_X13_LINE
72.9113	2.53131e-14	0.688227	TE_LTR35B
		1.25122	TE_LTR22B
53.7695	2.33736e-10	0.896936	TE_L1PBa1
2.99724	0.700411	0.604851	TE_UCON51
18.9217	0.0019878	0.676917	TE_LTR27D
33.3799	3.16312e-06	1.39366	TE_MLT1G3-int
27.963	3.70107e-05	1.34646	TE_LTR19C
10.9414	0.0525538	0.518345	TE_HERVH48-int
48.4305	2.90105e-09	1.85553	TE_LTR30
34.7491	1.68849e-06	1.61924	TE_LTR52-int
26.6844	6.57068e-05	1.5144	TE_MSTB2-int
31.733	6.71e-06	1.34415	TE_HERVKC4-int
27.0918	5.47415e-05	1.24907	TE_HERVE_a-int
25.5368	0.00010972	1.31859	TE_LTR70
18.0458	0.00288956	0.547321	TE_LTR22
63.476	2.31981e-12	0.992652	TE_MER67D
46.2765	7.97796e-09	1.02526	TE_MER87B
26.6201	6.76261e-05	1.44536	TE_MER88
27.4693	4.62092e-05	0.803249	TE_LTR108e_Mam
10.2178	0.069293	0.913445	TE_MER92C
36.5614	7.33279e-07	1.58234	TE_LTR10G
101.835	0	1.77752	TE_HERVI-int
16.0726	0.00663991	0.928808	TE_LTR25
34.5364	1.86171e-06	0.697191	TE_HERVK3-int
9.43471	0.0929314	0.281406	TE_LTR18C
49.6089	1.66614e-09	0.961124	TE_MER83A-int
28.4363	2.9904e-05	1.01663	TE_LTR10B1
19.0375	0.0018915	0.989851	TE_LTR72
23.8647	0.0002305	1.73135	TE_MER76-int
21.3631	0.000691582	1.42022	TE_MLT1C-int
95.7559	0	1.00081	TE_LTR38C
59.18	1.79529e-11	2.44562	TE_MLT1L-int
34.6218	1.79009e-06	1.56443	TE_ERVL47-int
30.3905	1.23551e-05	1.32368	TE_MER57E3
43.5997	2.79267e-08	1.7969	TE_HERVK11D-int
27.7358	4.09933e-05	2.1247	TE_HERV1_I-int
66.3823	5.78981e-13	2.73865	TE_HERV1_LTRe
12.6373	0.0270252	1.34492	TE_HERV1_LTRc
60.9266	7.81952e-12	1.3496	TE_HERV15-int
14.0002	0.0156082	1.12817	DDX11L1
19.5188	0.00153804	0.418423	WASH7P
107.485	0	2.04355	AL627309.1
13.725	0.0174538	1.30426	AL627309.6
84.9855	1.11022e-16	2.05659	FO538757.1
115.678	0	1.56317	AP006222.1
40.5065	1.18025e-07	1.4055	RPL23AP24
51.6583	6.33928e-10	3.70134	AL732372.3
189.623	0	1.57133	MTND1P23
79.1395	1.22125e-15	1.01838	MTND2P28
157.964	0	1.29915	MTCO1P12
165.477	0	2.67169	MTCO2P12
132.337	0	1.46805	MTATP6P1
119.965	0	2.07144	MTCO3P12
18.6259	0.00225608	1.04043	OR4F16
16.7741	0.00494874	0.829602	AL669831.1
37.3436	5.11081e-07	0.583418	LINC01128
6.11528	0.295163	0.618634	FAM41C
71.5617	4.85167e-14	0.928458	TUBB8P11
70.9793	6.40599e-14	3.79236	LINC02593
71.6731	4.59632e-14	2.36416	SAMD11
88.9975	0	2.19116	NOC2L
22.1696	0.000486129	2.2857	KLHL17
42.3107	5.09635e-08	3.61322	ISG15
11.1466	0.048549	1.34132	AGRN
40.4188	1.22938e-07	3.26737	AL390719.1
25.9388	9.17073e-05	1.03681	C1orf159
2.28535	0.808416	0.34484	SDF4
41.5434	7.28642e-08	1.72452	B3GALT6
19.9919	0.00125412	0.49517	UBE2J2
1.46348	0.917246	0.154925	ACAP3
23.0675	0.000327682	1.06267	PUSL1
24.2934	0.000190662	1.35265	INTS11
33.4289	3.09298e-06	1.43855	CPTP
98.2189	0	1.35789	DVL1
185.757	0	3.40729	MXRA8
38.2714	3.32792e-07	1.5804	AURKAIP1
66.1061	6.60694e-13	0.845699	CCNL2
0.592179	0.988359	0.182336	AL391244.1
		0.723447	MRPL20
38.1428	3.53198e-07	1.65102	ATAD3C
83.9994	1.11022e-16	2.4923	ATAD3B
18.8729	0.00202974	0.542565	AL645728.2
13.7865	0.0170238	0.677669	ATAD3A
48.4368	2.89258e-09	0.530877	SSU72
31.9494	6.08004e-06	1.12498	FNDC10
2.78792	0.732642	0.387892	MIB2
43.4104	3.05077e-08	2.01411	MMP23B
39.2792	2.08654e-07	1.5784	CDK11B
27.2609	5.07426e-05	1.92959	SLC35E2B
30.0472	1.44366e-05	1.30711	MMP23A
38.0266	3.72715e-07	2.38293	CDK11A
		0.578874	SLC35E2A
10.4095	0.0644291	0.389837	NADK
38.4107	3.12013e-07	0.553011	GNB1
30.1445	1.38135e-05	1.79544	TMEM52
5.92064	0.314018	0.501224	CFAP74
68.7569	1.85851e-13	2.07893	PRKCZ
12.6774	0.0265971	0.923981	FAAP20
66.6013	5.21361e-13	1.56183	SKI
		0.618452	MORN1
37.3773	5.03186e-07	0.879009	RER1
5.596	0.347533	0.52234	PEX10
18.4071	0.00247717	0.671435	PLCH2
4.19373	0.521874	0.508662	PANK4
8.23771	0.143612	0.657965	PRXL2B
32.7922	4.1384e-06	1.08251	PRDM16
65.4646	8.97615e-13	1.64956	ARHGEF16
		1.15812	MEGF6
35.2984	1.31181e-06	0.677789	TPRG1L
56.5898	6.14371e-11	2.07147	WRAP73
1.01725	0.961163	0.237748	TP73
		1.60256	TP73-AS1
157.729	0	1.24465	CCDC27
11.1581	0.0483331	0.689528	SMIM1
23.5682	0.000262771	0.548085	LRRC47
10.2962	0.067265	0.65856	CEP104
		0.560849	DFFB
		0.154457	C1orf174
1.72206	0.886109	0.273734	AL805961.1
11.0342	0.0507056	0.994589	AJAP1
26.2391	8.01944e-05	0.905122	NPHP4
10.7266	0.0570777	1.21645	KCNAB2
		1.10273	CHD5
82.3357	2.22045e-16	0.612886	RPL22
60.3281	1.03977e-11	0.81833	ICMT
16.7761	0.00494461	1.80626	LINC00337
5.05668	0.409002	0.288051	GPR153
49.0107	2.20814e-09	1.66738	ACOT7
85.8369	0	1.39825	PLEKHG5
3.5554	0.615022	0.269688	NOL9
37.9227	3.91059e-07	1.43675	ZBTB48
		2.55717	KLHL21
39.0452	2.32563e-07	0.808025	PHF13
121.292	0	3.08275	THAP3
15.1224	0.00985183	0.468477	DNAJC11
15.6248	0.00800112	0.205073	CAMTA1
46.7438	6.40739e-09	1.29607	CAMTA1-IT1
58.9232	2.02839e-11	0.764191	VAMP3
55.6808	9.45429e-11	1.31856	PER3
47.8928	3.7355e-09	0.965228	PARK7
73.0134	2.42029e-14	1.95005	RF00019
14.8073	0.0112182	0.590508	ERRFI1
54.9655	1.32684e-10	1.39027	SLC45A1
19.7477	0.00139355	0.512768	RERE
75.816	6.32827e-15	1.48431	ENO1
10.3503	0.0658975	0.924828	SLC2A5
20.6833	0.000929586	1.39046	MIR34AHG
7.59191	0.180207	0.726492	H6PD
		1.06549	SPSB1
0.25956	0.998335	0.0256757	SLC25A33
40.8409	1.01032e-07	0.760177	TMEM201
		0.20426	PIK3CD
73.4889	1.92069e-14	0.778578	CLSTN1
24.3312	0.000187498	0.965392	CTNNBIP1
13.164	0.0218893	0.697332	LZIC
4.68058	0.456092	0.288927	NMNAT1
19.5762	0.00150048	1.35288	RBP7
4.3144	0.505092	0.324665	UBE4B
16.4798	0.0055997	0.568227	KIF1B
9.57556	0.0881947	0.406017	PGD
117.91	0	8.04741	AL139424.1
114.9	0	2.79592	CENPS
17.5867	0.00351165	0.588156	DFFA
56.0644	7.88217e-11	1.79273	PEX14
115.536	0	1.28908	C1orf127
66.278	6.08513e-13	1.99545	TARDBP
19.6217	0.00147136	1.41721	SRM
12.2777	0.0311752	0.251323	EXOSC10
4.46075	0.485153	0.127841	MTOR
85.014	1.11022e-16	0.941058	UBIAD1
		0.906918	FBXO2
58.4155	2.58196e-11	2.86852	FBXO6
83.2898	2.22045e-16	1.3396	MAD2L2
66.6843	5.01155e-13	2.28013	AGTRAP
80.1415	7.77156e-16	3.50991	C1orf167
7.6929	0.173992	0.254099	MTHFR
58.8129	2.13762e-11	1.61319	CLCN6
14.4628	0.0129222	0.865944	KIAA2013
57.7207	3.59164e-11	1.84064	PLOD1
20.0331	0.00123196	0.75633	MFN2
108.993	0	1.77507	MIIP
23.893	0.000227636	1.9606	TNFRSF8
6.62657	0.249927	1.05274	TNFRSF1B
21.834	0.000563046	1.32811	RF00156
		0.510352	VPS13D
		1.78778	DHRS3
36.8597	6.39022e-07	1.45378	LRRC38
34.7495	1.68819e-06	2.16654	AL354712.1
30.4439	1.20592e-05	0.615298	PDPN
24.2054	0.00019824	1.10208	PRDM2
37.1814	5.50843e-07	1.28161	KAZN
19.5995	0.00148544	1.57859	TMEM51
13.75	0.0172779	0.986581	EFHD2
36.7998	6.56923e-07	2.07916	CTRC
25.4829	0.000112389	1.07138	CELA2A
44.0787	2.2326e-08	0.628045	CASP9
1.85313	0.869071	0.225188	DNAJC16
2.94135	0.709028	0.264466	AGMAT
0.748072	0.980227	0.271505	AL121992.1
61.847	5.04397e-12	1.65867	CHCHD2P6
33.7984	2.61146e-06	1.33529	DDI2
81.1484	4.44089e-16	2.33883	PLEKHM2
1.35978	0.928662	0.299578	FBLIM1
15.8774	0.00720308	0.974724	UQCRHL
0.712264	0.982289	0.226063	FLJ37453
38.5415	2.93679e-07	0.528048	SPEN
88.2364	0	1.28728	ZBTB17
3.67488	0.597107	0.3041	EPHA2
3.88897	0.56551	0.359458	CPLANE2
47.9568	3.62474e-09	0.493946	FBXO42
73.5692	1.85407e-14	1.40655	SZRD1
		1.49271	NECAP2
28.0213	3.60509e-05	0.814282	NBPF1
42.8451	3.97205e-08	2.60032	CROCCP2
80.7656	5.55112e-16	3.06332	EIF1AXP1
		1.68363	CROCC
37.4322	4.90584e-07	1.98448	MST1L
68.0245	2.639e-13	1.19361	BX284668.5
46.3553	7.6885e-09	1.45654	MFAP2
14.1648	0.0145958	0.771829	ATP13A2
3.25875	0.660163	0.225865	SDHB
14.6028	0.0122016	0.412289	PADI6
125.98	0	1.23339	RCC2
17.7315	0.00330237	2.30937	ARHGEF10L
270.25	0	1.64722	ACTL8
		1.37132	KLHDC7A
19.0168	0.00190832	1.16219	ALDH4A1
70.1409	9.58122e-14	1.28211	UBR4
4.36913	0.497582	0.313421	EMC1
30.3738	1.24492e-05	1.0203	MRTO4
101.704	0	1.23756	AKR7A2
84.262	1.11022e-16	2.40857	PQLC2
55.6395	9.64125e-11	1.14217	CAPZB
5.05345	0.409392	0.236612	NBL1
117.054	0	2.85135	AL031727.1
8.85451	0.11501	0.902436	TMCO4
24.4654	0.000176665	0.382688	OTUD3
		1.5159	UBXN10
		0.473566	MUL1
7.18279	0.207397	0.554471	CDA
58.6949	2.26096e-11	3.56953	PINK1
257.18	0	2.42529	DDOST
1.91147	0.861254	0.274441	KIF17
23.0095	0.000336156	0.391638	HP1BP3
35.6294	1.12651e-06	0.632348	EIF4G3
30.0408	1.44786e-05	1.82211	ECE1
19.8214	0.00134992	2.10544	CROCCP5
11.3575	0.0447356	1.26934	NBPF3
35.3824	1.26211e-06	2.67578	ALPL
		0.415142	RAP1GAP
2.62838	0.757049	0.300037	USP48
2.15357	0.827514	0.221199	HSPG2
58.1355	2.94943e-11	3.46468	CELA3A
36.416	7.84131e-07	1.92507	AL031281.3
		0.505439	ZBTB40
55.8833	8.58875e-11	2.7746	EPHA8
31.1677	8.67949e-06	1.57435	EPHB2
16.714	0.0050753	0.60103	KDM1A
32.5477	4.62744e-06	1.398	LUZP1
11.3662	0.0445839	0.55861	HNRNPR
23.3287	0.000292057	0.980018	ZNF436
1.29734	0.935206	0.175407	ASAP3
3.52043	0.620298	0.682669	E2F2
47.2324	5.09409e-09	1.49171	ID3
97.2485	0	0.956363	RPL11
10.6586	0.0585843	0.488234	ELOA
2.98317	0.702581	0.292494	ELOA-AS1
35.7646	1.05857e-06	0.736367	PITHD1
7.8484	0.164791	0.485841	LYPLA2
16.0498	0.00670322	0.83247	GALE
0.00114747	1	0.00538218	HMGCL
25.1362	0.000131145	0.892283	FUCA1
3.49844	0.623623	0.134073	PNRC2
22.106	0.000499856	0.721277	SRSF10
27.2289	5.14758e-05	1.54687	GRHL3
5.24883	0.386273	0.416105	STPG1
3.521	0.620212	0.176787	NIPAL3
12.1316	0.0330278	0.62897	RCAN3
10.9221	0.0529458	0.93451	NCMAP
0.301498	0.997615	0.0782351	SRRM1
30.1335	1.38827e-05	0.77267	CLIC4
8.3807	0.136465	0.26284	SYF2
108.264	0	2.17669	RSRP1
4.22484	0.51752	0.224102	TMEM50A
9.5538	0.0889115	1.20206	RHCE
59.4552	1.57504e-11	0.83739	MACO1
8.70731	0.121324	0.339623	LDLRAP1
4.13404	0.530284	0.410836	MAN1C1
44.6739	1.69008e-08	1.33125	SELENON
18.8132	0.0020823	0.297502	MTFR1L
11.3997	0.0440059	0.23157	AUNIP
219.756	0	0.6499	STMN1
26.1903	8.19641e-05	0.583458	PAFAH2
2.76502	0.736157	0.372744	EXTL1
35.8782	1.0046e-06	1.80424	PDIK1L
106.219	0	1.52036	AL391650.1
20.7781	0.000892104	1.9257	CNKSR1
74.8092	1.02141e-14	0.815198	CEP85
163.486	0	3.337	SH3BGRL3
65.934	7.17315e-13	2.08002	UBXN11
14.6577	0.0119298	0.797712	CRYBG2
13.4582	0.0194433	0.579567	LIN28A
16.6882	0.00513066	0.812053	DHDDS
58.3411	2.67485e-11	0.603124	HMGN2
32.9424	3.86391e-06	0.938859	RPS6KA1
58.5102	2.46838e-11	0.654355	ARID1A
58.5194	2.45756e-11	1.07567	PIGV
27.5558	4.44481e-05	0.682425	ZDHHC18
80.8919	5.55112e-16	1.19845	GPN2
38.7781	2.63204e-07	1.05736	GPATCH3
7.09002	0.214031	0.349356	NUDC
92.3122	0	1.57462	KDF1
10.1032	0.0723647	0.353267	TRNP1
155.844	0	1.60982	TENT5B
11.0171	0.051043	0.345314	SLC9A1
14.1895	0.0144492	0.53359	NPM1P39
		0.214752	WDTC1
33.1589	3.49972e-06	1.93597	TMEM222
		0.661249	MAP3K6
102.767	0	1.31049	GPR3
43.8479	2.48693e-08	0.803734	WASF2
21.794	0.000572961	0.916786	AHDC1
15.7432	0.00761675	0.853324	FAM76A
21.4246	0.000673264	0.949523	STX12
49.6773	1.61335e-09	1.02425	PPP1R8
0.659179	0.985134	0.10625	RPA2
		1.01425	SMPDL3B
5.83065	0.323048	0.418939	XKR8
4.98251	0.418018	0.351332	EYA3
6.56342	0.255185	0.360994	SPCS2P4
19.5492	0.00151798	0.530755	DNAJC8
141.71	0	0.917921	ATP5IF1
17.4498	0.0037212	0.601404	SESN2
14.3262	0.0136646	0.843865	MED18
7.10941	0.21263	0.430868	PHACTR4
8.89348	0.113389	0.570673	RCC1
39.2262	2.13842e-07	0.90205	TRNAU1AP
25.5968	0.000106824	0.73601	SNHG12
41.4578	7.58239e-08	0.877889	TAF12
9.8748	0.0788616	0.310727	GMEB1
33.3282	3.23879e-06	0.676816	YTHDF2
2.28446	0.808547	0.300372	EPB41
20.8307	0.000871918	0.969579	RF00017
23.502	0.000270555	0.579095	SRSF4
58.6773	2.27992e-11	1.19661	MECR
76.4865	4.55191e-15	2.43026	PTPRU
23.6617	0.000252144	1.63237	SDC3
29.0111	2.30718e-05	0.77512	PUM1
54.3767	1.75352e-10	1.20976	SNRNP40
		0.841859	ZCCHC17
31.8324	6.41295e-06	1.40148	SERINC2
1.87063	0.86674	0.272324	PEF1
48.5735	2.71244e-09	2.68445	ADGRB2
10.8095	0.0552905	2.22552	SPOCD1
34.886	1.58558e-06	0.360618	PTP4A2
31.5989	7.13278e-06	0.756167	KHDRBS1
67.4651	3.44946e-13	2.57148	TMEM39B
41.8275	6.38324e-08	0.517811	KPNA6
88.7314	0	2.25837	TXLNA
23.4646	0.000275064	3.05696	CCDC28B
27.4127	4.73992e-05	1.86706	IQCC
0.229862	0.998758	0.188664	TMEM234
139.321	0	1.54122	EIF3I
15.3033	0.00914219	0.369543	HDAC1
9.67365	0.0850283	0.743948	MARCKSL1
37.1595	5.56417e-07	0.811095	BSDC1
41.4709	7.53648e-08	1.41066	LRRC37A12P
15.3878	0.00882777	0.852493	ZBTB8B
14.0703	0.015169	0.735687	ZBTB8OS
73.8912	1.58762e-14	0.817443	RBBP4
19.6952	0.00142547	1.21352	KIAA1522
9.44909	0.0924376	0.305363	YARS
111.508	0	2.6692	S100PBP
14.3109	0.0137506	1.17633	FNDC5
14.4648	0.0129114	0.770364	TMEM54
76.9225	3.66374e-15	1.01406	RNF19B
18.1277	0.0027906	0.495939	AK2
39.686	1.72769e-07	1.58224	AZIN2
45.7305	1.03047e-08	1.21567	TRIM62
25.5343	0.000109843	1.56533	AL662907.2
29.7543	1.64851e-05	0.976269	ZNF362
17.2498	0.00404964	0.345868	PHC2
26.8691	6.04898e-05	1.05026	CSMD2
19.6203	0.00147222	0.436402	SMIM12
3.44502	0.631722	0.434509	GJA4
37.2838	5.25391e-07	1.38432	ZMYM6
		0.962561	ZMYM1
58.5033	2.47647e-11	0.882366	SFPQ
30.4556	1.19951e-05	1.3693	ZMYM4
		0.276933	KIAA0319L
1.50282	0.912745	0.271129	NCDN
0.184374	0.999273	0.143555	TFAP2E
23.9751	0.000219515	0.422068	PSMB2
8.62715	0.124892	1.21467	C1orf216
15.5576	0.00822748	0.739743	CLSPN
12.3489	0.030307	0.494089	AGO1
7.96305	0.158284	0.768171	AGO3
25.0902	0.000133855	1.38474	ADPRHL2
10.4389	0.0637135	0.69606	TRAPPC3
32.5024	4.72412e-06	0.898328	MAP7D1
59.8278	1.31922e-11	0.93121	THRAP3
3.39684	0.639051	0.495628	SH3D21
53.0469	3.28959e-10	0.93342	STK40
66.3755	5.80869e-13	0.835009	LSM10
28.1147	3.45665e-05	0.856243	OSCP1
55.5856	9.89063e-11	1.36562	MRPS15
40.0129	1.48443e-07	2.40081	FTLP18
43.3349	3.16034e-08	1.48067	ZC3H12A
64.5118	1.41498e-12	0.644036	MEAF6
26.6224	6.75563e-05	0.861901	SNIP1
24.9493	0.000142508	1.52525	DNALI1
11.6156	0.0404521	0.382743	GNL2
17.1999	0.00413584	0.763802	C1orf109
59.0417	1.91726e-11	0.565625	CDCA8
		0.458364	EPHA10
		0.924776	YRDC
24.7139	0.000158221	0.791073	C1orf122
61.9054	4.90563e-12	0.988897	MTF1
4.11972	0.532311	0.34166	INPP5B
35.9702	9.62935e-07	0.580907	SF3A3
0.904991	0.969859	0.2096	FHL3
13.7065	0.0175855	0.842359	UTP11
177.942	0	2.03197	RRAGC
9.04273	0.107372	0.450593	MYCBP
1.87647	0.86596	0.235216	RHBDL2
16.8839	0.00472536	0.330166	AKIRIN1
77.8721	2.33147e-15	0.612834	NDUFS5
52.6792	3.91407e-10	0.723031	MACF1
91.9531	0	1.80451	PABPC4
31.4035	7.79656e-06	2.39406	HEYL
1.45961	0.917683	0.321603	NT5C1A
12.5638	0.0278279	0.375369	PPIE
40.9731	9.50093e-08	5.64175	AL035404.1
10.1298	0.0716397	0.490658	TRIT1
134.429	0	2.18874	MFSD2A
60.0632	1.17947e-11	1.15684	CAP1
9.76698	0.0821136	0.752087	PPT1
40.522	1.17179e-07	1.81228	RLF
42.6912	4.26775e-08	1.27831	ZMPSTE24
111.199	0	1.48294	SMAP2
		0.236856	ZFP69B
		0.249704	ZFP69
79.8506	8.88178e-16	1.11682	EXO5
7.24734	0.202886	0.581726	ZNF684
		0.213741	RIMS3
167.82	0	2.46917	NFYC
46.7489	6.3922e-09	1.68653	CITED4
7.06194	0.216075	0.196647	CTPS1
6.55322	0.256044	0.595143	SCMH1
11.178	0.0479632	0.496615	FOXO6
		0.779562	HIVEP3
32.4244	4.89541e-06	0.911261	FOXJ3
13.1246	0.0222387	0.48531	RIMKLA
1.96728	0.853654	0.405303	ZMYND12
113.926	0	1.86821	PPCS
8.72425	0.120582	0.60644	CCDC30
15.2694	0.00927127	0.689048	PPIH
129.383	0	1.53931	YBX1
2.40044	0.791408	0.172302	P3H1
11.0308	0.050773	0.197331	SVBP
		1.31763	ZNF691
4.87458	0.431378	0.458759	SLC2A1
0.721662	0.981759	0.120055	EBNA1BP2
24.4874	0.000174953	1.94666	CFAP57
0.906075	0.96978	0.241091	TMEM125
35.6524	1.11463e-06	1.39531	C1orf210
115.073	0	1.26031	CDC20
13.0582	0.0228396	0.361022	ELOVL1
50.1677	1.28051e-09	0.523636	MED8
		0.235579	SZT2
84.5659	1.11022e-16	1.33541	PTPRF
27.3286	4.92236e-05	1.13019	KDM4A
13.8158	0.0168227	0.481481	IPO13
59.7505	1.36864e-11	1.28487	DPH2
6.96153	0.223517	0.300253	ATP6V0B
14.9722	0.010482	0.672917	B4GALT2
55.8702	8.64243e-11	2.33526	CCDC24
71.3569	5.35127e-14	1.46162	SLC6A9
46.6496	6.69699e-09	1.5628	DMAP1
24.521	0.000172361	1.21616	ERI3
1.53024	0.909554	0.13652	RNF220
79.3785	1.11022e-15	2.85964	TMEM53
		0.56037	ARMH1
29.4812	1.86547e-05	0.596676	KIF2C
81.2811	4.44089e-16	1.01822	RPS8
94.3214	0	2.02332	PLK3
		0.303708	PTCH2
9.20053	0.101328	0.363189	EIF2B3
19.2108	0.00175584	0.649793	HECTD3
72.2398	3.4972e-14	1.24234	UROD
41.1887	8.59438e-08	2.07747	MUTYH
16.7536	0.00499166	0.59715	TOE1
		0.829912	TESK2
28.1112	3.4622e-05	1.80735	CCDC163
26.36	7.59735e-05	1.22134	MMACHC
17.9063	0.00306621	0.77893	PRDX1
0.0976953	0.999847	0.0441377	AKR1A1
41.5565	7.24214e-08	0.734741	NASP
39.2893	2.07679e-07	0.570775	GPBP1L1
68.4518	2.15161e-13	1.42209	TMEM69
0.291405	0.997802	0.0591055	IPP
26.6608	6.6406e-05	1.46491	MAST2
22.1419	0.000492046	0.96705	PIK3R3
54.8995	1.36901e-10	1.17658	POMGNT1
58.6546	2.30461e-11	2.23322	RAD54L
43.4931	2.93528e-08	1.55502	LRRC41
97.7524	0	0.774457	UQCRH
12.2534	0.0314753	0.530256	NSUN4
39.0226	2.35009e-07	2.59702	FAAH
90.2982	0	1.90692	MKNK1-AS1
69.4207	1.35225e-13	3.72443	KNCN
9.94888	0.0766966	0.355001	MKNK1
54.5529	1.61323e-10	0.963375	ATPAF1
63.7704	2.01583e-12	1.80449	EFCAB14
46.6908	6.56887e-09	1.46566	CYP4B1
8.3322	0.138853	0.998636	CYP4X1
18.8977	0.00200828	0.770354	STIL
61.3897	6.27198e-12	0.698578	CMPK1
8.2298	0.144017	0.622692	SPATA6
5.30839	0.379415	0.450276	AGBL4
94.4042	0	5.17282	BEND5
9.1899	0.101725	0.369424	FAF1
8.31089	0.139914	1.24064	CDKN2C
42.1824	5.41044e-08	1.18573	RNF11
77.6302	2.66454e-15	1.48179	TTC39A
98.0534	0	2.12489	EPS15
28.2854	3.20082e-05	0.713404	OSBPL9
59.1136	1.85286e-11	0.660309	NRDC
54.6625	1.53164e-10	3.57065	TXNDC12
		0.165669	KTI12
58.2049	2.85375e-11	1.1921	BTF3L4
1.96894	0.853426	0.208398	ZFYVE9
4.6025	0.466287	0.7471	AL139156.2
		0.1071	CC2D1B
103.905	0	1.69158	ORC1
24.7433	0.00015617	0.458924	PRPF38A
19.0587	0.00187438	0.638688	TUT4
		0.392637	COA7
39.206	2.15858e-07	1.62867	ZYG11B
147.787	0	1.23621	RPS13P2
21.0937	0.000777689	1.06149	ZYG11A
19.0731	0.00186276	1.33539	ECHDC2
2.5294	0.772061	0.243663	SCP2
10.0963	0.0725518	0.424908	CPT2
0.496029	0.992268	0.102735	C1orf123
49.2231	1.99801e-09	0.661409	MAGOH
4.65272	0.459714	0.741296	AL606760.1
5.84355	0.321741	0.536808	LRP8
		1.55571	SLC25A3P1
30.3942	1.23343e-05	1.15345	DMRTB1
64.453	1.45528e-12	1.58916	NDC1
31.8524	6.35492e-06	1.58531	YIPF1
26.9305	5.88485e-05	0.790368	HSPB11
44.376	1.94282e-08	1.07539	LRRC42
3.14527	0.6776	0.22636	TMEM59
44.9618	1.47706e-08	1.63996	TCEANC2
14.8803	0.0108863	1.10719	AL357673.2
10.7124	0.057389	0.673992	CYB5RL
9.73571	0.0830796	0.570609	MRPL37
78.1987	1.9984e-15	0.991779	SSBP3
38.726	2.69627e-07	1.30689	PARS2
25.3495	0.000119264	0.381435	DHCR24
123.342	0	3.54494	TMEM61
37.5301	4.68881e-07	0.840223	PCSK9
0.0176414	0.999998	0.022322	USP24
10.1483	0.0711414	1.95095	LINC01755
7.8743	0.163301	1.07773	AC119674.1
42.6348	4.38157e-08	1.90419	PLPP3
19.1083	0.00183488	0.867822	PRKAA2
13.5184	0.0189762	0.470608	FYB2
47.6231	4.24023e-09	1.70592	DAB1
		0.26094	OMA1
28.5846	2.79691e-05	0.729549	TACSTD2
5.78774	0.327424	0.555851	MYSM1
21.3142	0.000706477	1.2574	JUN
4.18836	0.522628	0.351955	FGGY
34.5855	1.82018e-06	0.624954	HOOK1
12.9316	0.0240287	1.34517	CYP2J2
196.256	0	2.4614	NFIA
12.7475	0.0258631	0.844497	TM2D1
19.8105	0.0013563	0.72233	PATJ
25.2447	0.000124965	0.792923	USP1
225.138	0	0.747069	DOCK7
52.006	5.37939e-10	2.32425	ATG4C
28.8919	2.43473e-05	2.37941	FOXD3-AS1
57.4526	4.0793e-11	3.49939	ALG6
45.4466	1.17711e-08	1.67518	ITGB3BP
8.19702	0.145707	0.500916	EFCAB7
1.38898	0.925515	0.164836	PGM1
34.4129	1.97022e-06	2.17491	ROR1
4.32704	0.503352	0.562018	CACHD1
4.718	0.451255	0.219996	RAVER2
75.1696	8.54872e-15	0.58385	JAK1
13.0342	0.0230603	0.325031	AK4
16.9264	0.00464153	1.18775	DNAJC6
0.0640842	0.999946	0.0598215	LEPROT
21.8657	0.00055529	0.739206	LEPR
11.3163	0.0454571	0.448486	AL513493.1
43.8045	2.53782e-08	1.48076	PDE4B
41.827	6.3849e-08	0.546879	MIER1
86.9022	0	1.42661	SLC35D1
25.7485	9.98374e-05	1.49976	IL23R
50.3273	1.18774e-09	1.26941	SERBP1
228.783	0	4.17727	GADD45A
82.5337	2.22045e-16	1.50664	GNG12
		2.33455	GNG12-AS1
48.4652	2.85419e-09	1.65334	DIRAS3
49.7997	1.52292e-09	0.945333	WLS
52.2168	4.86975e-10	2.00109	DEPDC1
		0.178168	LRRC7
51.6848	6.26062e-10	0.961299	LRRC40
14.9155	0.0107297	0.474059	SRSF11
15.1672	0.00967142	0.793925	ANKRD13C
5.37859	0.371443	0.497535	CTH
56.4109	6.68776e-11	0.665843	ZRANB2
10.1236	0.0718076	2.53315	KRT8P21
14.1926	0.0144313	0.552143	LRRIQ3
11.1104	0.049234	0.603071	FPGT
53.434	2.7393e-10	0.782686	CRYZ
51.1076	8.22054e-10	1.94804	TYW3
129.705	0	1.56098	LHX8
19.2828	0.00170235	1.89446	SLC44A5
52.9744	3.40426e-10	2.89095	AL137803.1
97.8796	0	1.16617	ACADM
50.196	1.26355e-09	2.0197	RABGGTB
24.71	0.000158493	1.49011	ST6GALNAC3
64.022	1.78779e-12	1.77053	TPI1P1
0	1	0.85865	ST6GALNAC5
13.4043	0.0198704	1.01647	PIGK
65.225	1.00653e-12	0.766733	AC113935.1
38.4905	3.00704e-07	0.609647	AK5
16.4832	0.00559184	1.63425	AC118549.1
44.1692	2.14009e-08	1.24716	USP33
1.09112	0.954887	0.0938091	MIGA1
93.1957	0	1.03102	FUBP1
0.805373	0.976689	0.194653	DNAJB4
113.777	0	1.37485	GIPC2
9.28311	0.0982909	1.03577	LINC01725
77.2844	3.10862e-15	2.60237	TTLL7
81.4739	4.44089e-16	0.640882	RPF1
94.3397	0	3.51097	GNG5
106.931	0	2.80785	SSX2IP
26.6991	6.52758e-05	1.53505	MCOLN2
14.0383	0.0153679	1.56506	WDR63
4.59115	0.467781	0.461164	SYDE2
103.255	0	1.91563	C1orf52
6.85595	0.231576	0.235214	BCL10
7.01816	0.219293	0.459414	DDAH1
		0.371884	CYR61
39.1358	2.22993e-07	1.54275	ZNHIT6
23.7791	0.000239392	0.454383	ODF2L
42.5353	4.58968e-08	1.20543	SH3GLB1
52.8849	3.55141e-10	3.33579	AL355981.1
33.7492	2.67094e-06	1.54091	SELENOF
15.5808	0.00814855	0.494307	HS2ST1
34.4521	1.93511e-06	2.26978	LINC01140
18.4915	0.00238948	0.460194	LMO4
12.9202	0.0241381	0.549784	PKN2
86.8113	0	1.56849	GTF2B
14.7215	0.0116208	0.884458	KYAT3
		0.0196439	RBMXL1
31.3912	7.84027e-06	1.50688	PTGES3P1
4.89956	0.428261	0.922622	GBP2
20.14	0.00117634	2.19394	GBP6
30.2626	1.30931e-05	0.958142	LRRC8B
53.1093	3.19402e-10	3.04353	LRRC8C
20.3763	0.00106194	0.515968	LRRC8D
35.8082	1.03749e-06	1.22798	ZNF326
19.1251	0.00182171	0.636683	BARHL2
1.18975	0.945857	0.23995	AL590094.1
93.5018	0	1.26624	ZNF644
45.7977	9.98559e-09	1.3886	HFM1
38.1603	3.50354e-07	1.59547	CDC7
9.12754	0.104084	0.506773	TGFBR3
27.0147	5.6667e-05	0.729322	BRDT
18.0569	0.00287593	1.41393	EPHX4
11.5151	0.0420706	0.98115	BTBD8
60.0845	1.16755e-11	1.50923	C1orf146
17.0895	0.00433309	0.618366	ACTBP12
25.9115	9.2832e-05	0.721568	GLMN
4.0175	0.546899	0.407901	RPAP2
		1.14535	GFI1
15.2901	0.00919225	0.426664	EVI5
190.943	0	0.980814	RPL5
29.2644	2.0576e-05	0.975485	FAM69A
58.8688	2.08157e-11	1.06922	MTF2
9.81987	0.080503	0.464683	TMED5
22.981	0.000340403	0.890069	CCDC18
9.93552	0.077083	0.491479	DR1
10.6903	0.0578784	0.37681	FNBP1L
12.9541	0.0238128	0.706965	BCAR3
40.1968	1.3629e-07	1.17998	DNTTIP2
0.886156	0.971216	0.138163	GCLM
6.19317	0.287874	0.669509	ABCA4
21.3175	0.000705464	1.91013	ARHGAP29
58.9776	1.97659e-11	1.37453	ABCD3
1.57287	0.904511	0.382009	SLC44A3
0	1	0.361768	CNN3
0	1	0.592409	ALG14
38.6111	2.84373e-07	1.86515	TMEM56
27.5908	4.3753e-05	0.823402	EEF1A1P11
255.467	0	1.07511	RPL7P9
92.8088	0	1.01485	PTBP2
41.7845	6.51237e-08	1.49187	DPYD
54.1125	1.98719e-10	0.762595	SNX7
16.9389	0.0046171	1.50423	LINC01708
		1.27294	AGL
7.5486	0.182931	0.520103	SLC35A3
8.58917	0.126616	0.33438	SASS6
8.86091	0.114742	0.334595	TRMT13
3.94887	0.556801	0.392839	DBT
7.47561	0.187603	0.425705	RTCA
3.43735	0.632889	0.528845	EXTL2
32.5109	4.70585e-06	2.1305	SLC30A7
16.6504	0.00521279	0.886291	DPH5
22.5636	0.000408956	1.38852	COL11A1
5.68704	0.337872	0.401601	RNPC3
6.54879	0.256417	0.647884	PRMT6
42.6646	4.32104e-08	1.17548	VAV3
47.6255	4.23544e-09	8.09731	AL390036.1
		1.66882	SLC25A24
		0.871037	FAM102B
41.4791	7.50767e-08	0.873602	HENMT1
13.5992	0.0183662	0.436509	PRPF38B
67.3661	3.61711e-13	3.58357	FNDC7
1.9052	0.862101	0.267635	STXBP3
70.484	8.12683e-14	0.734785	GPSM2
		0.172186	CLCC1
80.6022	6.66134e-16	0.400347	WDR47
89.9725	0	0.668122	BX679664.3
51.7209	6.15469e-10	1.46099	TAF13
16.1406	0.0064539	1.65672	AL356488.3
		1.10004	TMEM167B
3.08615	0.686707	0.138356	SARS
2.23055	0.816412	0.288533	CELSR2
24.2734	0.000192362	1.44331	PSRC1
		0.367235	SORT1
67.9314	2.76001e-13	0.571307	PSMA5
0.000814782	1	0.00624981	SYPL2
12.221	0.0318821	0.615255	ATXN7L2
7.23709	0.203596	0.823294	CYB561D1
27.0527	5.57112e-05	0.297028	AMIGO1
61.1594	6.99907e-12	1.56353	GNAI3
19.8578	0.00132886	0.870894	AMPD2
		1.32225	GSTM4
112.555	0	3.52397	GSTM2
29.6997	1.68978e-05	2.49322	GSTM5
94.4279	0	1.3987	GSTM3
34.4312	1.95373e-06	0.630832	AHCYL1
48.4591	2.86235e-09	0.984403	STRIP1
13.8952	0.0162891	1.08447	AL160006.1
		3.14851	LINC01397
326.363	0	5.66491	UBL4B
11.5135	0.0420979	0.922843	SLC6A17
7.34772	0.196038	0.572326	LINC02586
37.4679	4.82558e-07	0.823201	KCNC4
		1.29472	RBM15
54.241	1.86994e-10	0.543937	LAMTOR5
2.76899	0.735548	0.308187	KCNA2
30.4986	1.17633e-05	1.52244	LRIF1
9.34171	0.0961864	0.675533	DRAM2
8.50908	0.130321	0.597674	CEPT1
49.7608	1.55111e-09	1.61918	PIFO
28.2932	3.18962e-05	0.895201	WDR77
171.447	0	0.595659	ATP5PB
34.6667	1.75357e-06	1.69885	RAP1A
9.40642	0.0939109	0.453484	DDX20
68.6308	1.97398e-13	2.65445	KCND3-AS1
45.811	9.9234e-09	1.60886	CTTNBP2NL
0.645597	0.985821	0.182799	ST7L
60.2434	1.08253e-11	0.663762	CAPZA1
41.5964	7.10874e-08	0.933567	MOV10
17.6655	0.00339625	0.451722	RHOC
36.207	8.6343e-07	1.69519	SLC16A1
0.561099	0.989715	0.102784	LRIG2
4.21227	0.519277	0.445328	MAGI3
13.8693	0.0164615	0.550443	PHTF1
62.8245	3.16525e-12	3.0468	RSBN1
48.556	2.73484e-09	1.90363	AP4B1
60.978	7.63067e-12	1.10255	DCLRE1B
6.21479	0.285876	0.450153	HIPK1
90.2709	0	1.44304	TRIM33
98.0609	0	0.635271	BCAS2
21.8299	0.000564044	0.73851	NRAS
79.482	1.11022e-15	0.84215	CSDE1
0.0133905	0.999999	0.0179061	SIKE1
9.65768	0.0855365	0.394205	VANGL1
5.83157	0.322954	0.426715	RF00012
68.2929	2.32148e-13	0.609947	ATP1A1
		0.0364783	ATP1A1-AS1
7.37367	0.1943	0.21134	IGSF3
11.9297	0.0357639	0.600519	PTGFRN
8.6312	0.12471	0.600468	TTF2
36.8528	6.41045e-07	0.890477	TRIM45
18.5873	0.00229363	1.0231	VTCN1
27.1402	5.35659e-05	1.04198	MAN1A2
114.758	0	1.31439	TENT5C
4.26198	0.512347	0.380466	GDAP2
72.3724	3.28626e-14	1.72099	WDR3
31.4687	7.56842e-06	2.08628	SPAG17
62.1774	4.30922e-12	1.9908	WARS2
5.67983	0.338629	0.662149	ZNF697
19.2099	0.00175651	1.09944	PHGDH
54.3991	1.73507e-10	1.03936	NOTCH2
24.6472	0.000162974	0.638298	SEC22B
16.301	0.00603518	0.907943	NBPF8
		1.10057	AC241952.1
9.9304	0.0772314	0.530655	NBPF26
46.4541	7.34026e-09	2.11361	FCGR1B
32.9909	3.77906e-06	1.13376	FAM72B
9.70768	0.0839547	0.664427	SRGAP2C
20.0834	0.00120547	1.28285	EMBP1
50.8779	9.16131e-10	0.662348	FAM72C
20.5804	0.000972024	0.600047	NBPF15
2.05832	0.841018	0.162531	SRGAP2B
56.0384	7.98001e-11	0.98259	FAM72D
29.2129	2.10608e-05	0.748388	NBPF20
2.38522	0.793673	0.308142	NBPF25P
0.861565	0.972941	0.0475128	GPR89A
12.9087	0.0242499	0.886167	PDZK1
4.81973	0.438274	0.302832	RNF115
26.8607	6.07187e-05	0.925352	POLR3C
35.8821	1.00282e-06	2.83258	NUDT17
35.8904	9.9898e-07	1.98433	PIAS3
44.1808	2.12852e-08	1.76162	ITGA10
34.1372	2.23586e-06	1.68845	PEX11B
2.7248	0.742322	0.193451	RBM8A
24.6904	0.000159882	0.817365	LIX1L
16.4483	0.00567425	1.57184	POLR3GL
130.404	0	2.82969	TXNIP
38.6279	2.82167e-07	0.988945	NBPF10
3.0657	0.689858	0.328739	HYDIN2
1.77296	0.879583	0.170155	NBPF12
79.6192	9.99201e-16	1.35292	PRKAB2
4.58091	0.469131	0.653653	FMO5
17.1781	0.00417419	0.601426	CHD1L
27.2462	5.10776e-05	1.07811	BCL9
7.79973	0.167624	0.742636	ACP6
		0.107406	GPR89B
8.86729	0.114476	0.808025	PDZK1P1
		0.0087972	NBPF11
		1.00562	NBPF14
18.7953	0.00209838	1.26111	NUDT4B
		0.15121	PDE4DIP
15.3321	0.00903381	0.592718	NBPF9
44.7906	1.60028e-08	0.846422	NBPF19
71.9305	4.06342e-14	1.67932	FCGR1A
		0.0213681	HIST2H2BF
10.2428	0.0686417	1.14145	HIST2H4A
57.1477	4.71465e-11	2.66317	HIST2H3C
369.867	0	5.10786	HIST2H2AA3
561.603	0	5.13663	HIST2H2AA4
44.7348	1.64263e-08	3.70284	HIST2H3A
		2.12929	HIST2H2AC
35.2102	1.36606e-06	1.85041	BOLA1
52.4736	4.31337e-10	1.51519	SF3B4
53.8478	2.25232e-10	1.19055	OTUD7B
5.46629	0.361657	0.405054	VPS45
95.1508	0	1.14566	PLEKHO1
8.6494	0.123893	0.644242	CA14
87.3507	0	1.07326	APH1A
1.52398	0.910286	0.118942	CIART
41.2388	8.39604e-08	0.589375	MRPS21
9.61059	0.0870515	0.689625	PRPF3
102.905	0	1.31576	RPRD2
7.76248	0.169821	0.559173	TARS2
10.4895	0.0624969	0.223798	MCL1
47.2875	4.96412e-09	1.46989	ENSA
4.15719	0.527013	0.347436	GOLPH3L
8.02797	0.154701	0.421991	ARNT
0	1	0.517039	SETDB1
39.9064	1.55969e-07	1.21645	CERS2
19.7995	0.00136272	0.93204	PRUNE1
102.239	0	1.72478	C1orf56
36.8449	6.43397e-07	0.907843	CDC42SE1
24.1279	0.000205168	0.718289	MLLT11
2.25964	0.812176	0.313023	GABPB2
		0.66662	SEMA6C
27.3756	4.81959e-05	1.07746	SCNM1
84.9243	1.11022e-16	2.59118	LYSMD1
81.3232	4.44089e-16	1.11725	VPS72
2.17497	0.824443	0.222038	PIP5K1A
18.5493	0.00233117	0.466857	PSMD4
14.4057	0.0132278	0.857724	ZNF687
56.0479	7.94407e-11	0.960262	PI4KB
9.30162	0.0976218	2.596	RFX5
60.8614	8.06644e-12	1.19268	PSMB4
29.6388	1.73699e-05	0.681438	POGZ
39.0755	2.29318e-07	0.941745	CGN
		0.646613	TUFT1
39.2443	2.12058e-07	1.67177	SNX27
336.023	0	2.71153	RIIAD1
36.2003	8.6607e-07	0.917153	MRPL9
87.6777	0	0.47031	TDRKH
2.37596	0.795049	0.271376	THEM4
		1.39873	S100A10
		0.559774	S100A11
		0.421457	TCHH
7.37103	0.194476	0.693466	FLG
27.9264	3.76253e-05	1.84326	SPRR2F
4.04229	0.543344	0.361245	S100A6
15.596	0.00809741	1.39668	S100A16
25.9402	9.16518e-05	0.60671	CHTOP
54.1568	1.94589e-10	1.13072	SNAPIN
57.8823	3.32639e-11	0.533598	ILF2
7.926	0.160361	0.668208	INTS3
16.7684	0.00496055	0.912077	GATAD2B
11.8463	0.0369563	1.51181	AL358472.5
1.75187	0.882301	0.272491	DENND4B
29.1405	2.17614e-05	1.57676	CRTC2
20.7533	0.000901744	1.78893	CREB3L4
56.046	7.95133e-11	1.70338	JTB
53.5586	2.58258e-10	0.917264	RPS27
		0.268487	TPM3
48.7889	2.451e-09	0.819809	C1orf43
109.934	0	1.31472	UBAP2L
49.7046	1.59272e-09	1.18655	HAX1
		0.646422	SHE
5.17615	0.394763	0.240619	TDRD10
0.240919	0.998609	0.0579352	UBE2Q1
36.6962	6.89094e-07	0.626389	ADAR
104.772	0	2.92079	KCNN3
9.87571	0.0788346	0.914229	PMVK
26.422	7.38966e-05	1.06041	PBXIP1
76.4353	4.66294e-15	1.13863	PYGO2
89.4031	0	1.11168	SHC1
112.709	0	1.18219	CKS1B
64.8164	1.22347e-12	1.23892	FLAD1
0.743988	0.980468	0.263584	ZBTB7B
62.0443	4.59133e-12	2.08689	DCST1-AS1
18.6938	0.00219152	1.56852	ADAM15
10.6533	0.0587051	0.867884	EFNA4
11.456	0.0430524	0.581396	EFNA3
12.5588	0.0278839	2.03536	EFNA1
23.5732	0.000262189	0.957656	SLC50A1
35.1063	1.43288e-06	3.33695	DPM3
70.366	8.60423e-14	2.44781	MTX1
0.299548	0.997652	0.108458	MTX1P1
40.3921	1.24471e-07	1.86825	GBA
21.13	0.000765495	0.737318	FAM189B
49.911	1.44514e-09	1.54588	SCAMP3
22.3831	0.000442681	0.421539	CLK2
52.4238	4.41606e-10	1.5477	FDPS
26.6595	6.64462e-05	1.24832	RUSC1
9.48737	0.0911337	0.419547	ASH1L
0.00793492	1	0.0173014	MSTO1
127.076	0	1.90673	YY1AP1
43.4768	2.9576e-08	1.11566	DAP3
2.32744	0.802228	0.552421	MSTO2P
0.576344	0.989061	0.0656582	GON4L
33.4447	3.07069e-06	1.99638	SYT11
182.589	0	2.95759	RIT1
11.5347	0.04175	0.282164	KHDC4
11.5993	0.0407106	0.400573	SSR2
0.153191	0.999537	0.0180441	UBQLN4
9.59448	0.0875754	0.42465	LAMTOR2
		0.945718	RAB25
27.4771	4.60477e-05	1.40856	MEX3A
42.5996	4.45396e-08	2.15957	LMNA
		1.53203	SLC25A44
66.4337	5.64881e-13	2.7297	PMF1
18.004	0.0029414	0.8619	SMG5
24.9355	0.000143385	1.19859	TMEM79
67.5716	3.27849e-13	3.38684	GLMP
25.7981	9.76529e-05	0.598497	CCT3
8.1489	0.148218	1.05329	TSACC
		0.133354	RHBG
28.8685	2.46062e-05	1.58125	MEF2D
10.1217	0.0718581	0.764722	IQGAP3
15.8502	0.00728505	1.18829	NAXE
9.8016	0.0810559	0.415536	GPATCH4
4.70154	0.453379	0.595038	NES
5.41923	0.366884	0.522435	ISG20L2
18.634	0.00224833	1.53028	RRNAD1
14.9567	0.0105489	0.637104	MRPL24
12.8929	0.0244031	0.398332	HDGF
34.9987	1.50554e-06	0.632673	PRCC
24.6506	0.000162729	2.05994	NTRK1
0.543578	0.990441	0.184362	ARHGEF11
0.00649085	1	0.0151629	ETV3
159.862	0	3.62464	DUSP23
36.981	6.04214e-07	0.785728	TAGLN2
114.501	0	2.47176	IGSF9
7.66046	0.175968	0.311029	PIGM
		2.49936	IGSF8
13.3932	0.0199598	0.366289	PEA15
18.5245	0.00235609	1.06503	DCAF8
52.3419	4.59021e-10	0.516053	PEX19
72.9051	2.54241e-14	1.42659	COPA
96.2436	0	1.30022	NCSTN
133.31	0	1.22572	AL354714.2
21.2223	0.000735341	1.07281	F11R
56.9878	5.08626e-11	0.931379	TSTD1
6.42523	0.267012	0.845431	USF1
0	1	0.97358	ARHGAP30
14.2724	0.0139687	1.4584	KLHDC9
0	1	1.20184	PFDN2
27.4196	4.7252e-05	2.06155	NIT1
12.4729	0.0288523	0.40108	DEDD
22.5246	0.000416028	0.399627	UFC1
28.2368	3.27166e-05	0.550365	USP21
18.1223	0.00279697	0.7698	PPOX
14.5654	0.01239	0.564693	B4GALT3
1.95393	0.855483	0.100526	NDUFS2
22.8751	0.000356632	1.36288	TOMM40L
127.244	0	1.08844	PCP4L1
11.7888	0.0377985	0.515352	SDHC
21.1378	0.000762896	1.63789	HSPA6
29.5106	1.84076e-05	1.97411	FCRLB
28.4091	3.02725e-05	0.955683	DUSP12
11.188	0.0477777	0.280315	ATF6
102.894	0	1.80037	NOS1AP
87.7405	0	2.73922	C1orf226
		0.636299	UHMK1
		0.233364	UAP1
0.676575	0.98423	0.215658	HSD17B7
13.4146	0.0197883	0.640263	RGS5
19.6838	0.00143244	0.851789	NUF2
36.6753	6.95744e-07	0.926696	PBX1
6.96308	0.2234	0.398618	MGST3
11.5253	0.0419048	0.404385	ALDH9A1
		0.326866	TMCO1
1.60842	0.900229	0.170075	UCK2
		0.920507	FAM78B
12.8862	0.0244688	0.380434	POGK
39.3628	2.00722e-07	0.535414	TADA1
30.848	1.00371e-05	0.966521	ILDR2
72.3864	3.26406e-14	1.21325	MAEL
35.2416	1.34653e-06	1.22134	POU2F1
104.37	0	0.817525	CREG1
39.5007	1.88279e-07	0.869578	MPZL1
5.97949	0.30822	0.299842	MPC2
42.6459	4.35879e-08	1.53605	DCAF6
14.259	0.0140455	0.633627	GCSHP5
40.7925	1.03332e-07	2.06881	GPR161
17.0353	0.00443325	0.513645	TIPRL
33.3511	3.20504e-06	1.63909	SFT2D2
50.9032	9.05259e-10	1.49943	ATP1B1
2.39011	0.792946	0.311731	NME7
53.6745	2.44484e-10	2.77193	BLZF1
0.191972	0.999198	0.0234694	CCDC181
44.6589	1.70203e-08	2.22654	SLC19A2
15.3306	0.00903914	0.596575	C1orf112
27.069	5.53053e-05	1.64594	METTL18
7.88242	0.162836	0.404297	SCYL3
47.2973	4.94132e-09	0.699642	KIFAP3
11.5399	0.0416662	0.975287	GORAB
36.5018	7.53726e-07	1.95725	FMO2
2.0923	0.836232	0.114039	PRRC2C
102.281	0	1.74939	MYOCOS
		1.87519	MYOC
1.72967	0.885141	0.0980588	VAMP4
17.5115	0.0036253	0.438153	METTL13
13.4992	0.0191239	0.539852	DNM3
11.2651	0.0463698	0.402633	PIGC
5.55064	0.352425	0.377156	SUCO
35.877	1.00516e-06	0.660299	PRDX6
7.75009	0.170557	0.333111	KLHL20
10.8504	0.0544287	1.45768	CENPL
8.00025	0.156222	0.652456	DARS2
		0.0554542	GAS5
23.7104	0.000246772	1.04407	ZBTB37
		0.272387	RC3H1
6.11066	0.2956	0.322336	RABGAP1L
109.426	0	0.899083	CACYBP
20.6333	0.000949996	0.762821	MRPS14
0.246789	0.998526	0.151606	TNN
11.3073	0.0456164	0.980883	KIAA0040
40.4544	1.20918e-07	2.99924	TNR
98.7324	0	0.636674	COP1
11.0525	0.0503485	0.452669	LINC01645
1.39489	0.924872	0.298982	AL122019.1
19.223	0.00174665	1.43949	SEC16B
8.78705	0.117866	0.519425	RASAL2
101.389	0	3.03026	AL365357.1
86.6961	0	2.50967	RALGPS2
21.5236	0.000644803	1.45864	FAM20B
58.4769	2.50769e-11	0.911379	TOR3A
10.7474	0.0566254	0.370458	ABL2
5.86498	0.31958	0.309647	SOAT1
		1.05979	TDRD5
10.6198	0.0594613	0.502659	TOR1AIP2
15.1898	0.00958147	1.06753	TOR1AIP1
27.4014	4.76403e-05	0.531504	CEP350
10.4245	0.0640621	0.567315	QSOX1
7.84444	0.16502	0.641656	LHX4
13.5881	0.0184487	0.96281	ACBD6
30.4957	1.1779e-05	0.744452	XPR1
71.9149	4.09672e-14	0.970665	STX6
3.36574	0.643792	0.237884	IER5
13.156	0.0219598	0.649297	CACNA1E
6.17041	0.289989	0.785735	AL355482.2
69.2438	1.47216e-13	1.21908	GLUL
38.0611	3.66806e-07	1.14864	RGS16
		0.770219	NPL
92.8872	0	1.39708	DHX9
		0.0834292	LAMC1
		0.124847	SMG7
14.9373	0.0106338	0.601282	NCF2
59.2568	1.73087e-11	0.784832	ARPC5
7.70328	0.173365	0.940119	RGL1
11.9061	0.0360971	0.428392	TSEN15
12.7275	0.0260708	0.428193	C1orf21
11.4058	0.0439018	0.683209	EDEM3
4.05118	0.542071	0.489236	FAM129A
11.0165	0.0510531	0.637043	RNF2
3.74343	0.586915	0.238292	TRMT1L
57.9406	3.23542e-11	1.73367	SWT1
38.1143	3.57899e-07	0.897774	IVNS1ABP
0.429201	0.994487	0.0837198	HMCN1
22.6635	0.000391405	0.783445	TPR
		0.456673	ODR4
23.2633	0.000300603	1.22541	AL136372.2
289.21	0	3.19116	RGS2
6.85719	0.23148	0.610878	UCHL5
32.7916	4.13961e-06	1.62743	TROVE2
44.8537	1.55372e-08	1.41693	GLRX2
24.1066	0.000207104	0.828222	CDC73
11.3954	0.0440807	1.03283	EEF1A1P14
4.95231	0.421728	0.604086	CFHR4
0.167272	0.999426	0.0478151	ASPM
9.49123	0.0910033	0.751714	ZBTB41
69.9059	1.07248e-13	2.27516	DENND1B
15.0382	0.0102006	1.07612	C1orf53
62.4325	3.81573e-12	2.03717	LHX9
77.1472	3.33067e-15	1.05699	NEK7
31.3184	8.10415e-06	1.08566	NR5A2
11.6428	0.0400244	2.066	LINC00862
81.8689	3.33067e-16	2.04487	ZNF281
18.9355	0.00197602	0.734806	KIF14
6.67815	0.245698	0.471798	DDX59
30.1165	1.39899e-05	1.0344	CAMSAP2
0.266961	0.998219	0.101869	KIF21B
63.0973	2.77911e-12	0.959023	TMEM9
11.7894	0.037791	1.44684	IGFN1
1.74022	0.883794	0.497924	TNNT2
38.1012	3.60069e-07	0.444499	LAD1
32.5009	4.72733e-06	1.77277	AC119427.1
4.83485	0.436366	0.256466	TNNI1
6.98514	0.221748	1.74773	CSRP1
6.43491	0.266169	0.778935	RPS10P7
8.07855	0.151959	0.808985	NAV1
13.7923	0.0169838	0.489131	IPO9
14.4274	0.0131107	0.363721	TIMM17A
18.5026	0.00237823	0.804341	RNPEP
37.2193	5.41275e-07	0.993766	UBE2T
0.0644204	0.999945	0.0430752	PPP1R12B
139.188	0	1.49222	SYT2
68.2427	2.3781e-13	0.694736	KDM5B
5.7637	0.329895	0.839252	PCAT6
56.4967	6.42084e-11	2.21293	AC098934.2
		0.323426	RABIF
1.05988	0.957593	0.147063	KLHL12
23.9567	0.00022131	0.863779	ADIPOR1
		1.39318	CYB5R1
17.5444	0.00357503	0.358548	TMEM183A
9.20303	0.101235	1.14417	ADORA1
		1.82378	BTG2
62.3871	3.89933e-12	1.13928	ATP2B4
44.9539	1.48251e-08	1.07883	SNRPE
133.663	0	1.67226	SOX13
71.3676	5.31797e-14	3.03104	ETNK2
0	1	0.920841	GOLT1A
37.4287	4.91376e-07	1.58848	PLEKHA6
1.01283	0.961524	0.156039	PPP1R15B
42.8314	3.99749e-08	2.21519	PIK3C2B
18.5741	0.00230666	1.2917	MDM4
1.36278	0.928341	0.0893926	NFASC
10.7068	0.0575134	0.278278	RBBP5
35.8717	1.0076e-06	1.06844	DSTYK
43.7929	2.55159e-08	0.972199	TMCC2
9.8559	0.0794228	0.762824	NUAK2
1.49541	0.913598	0.465711	CDK18
0.871148	0.972275	0.248913	MFSD4A
22.0242	0.00051808	0.950693	ELK4
60.2497	1.0793e-11	1.50387	SLC45A3
65.0766	1.08047e-12	2.06253	NUCKS1
42.0193	5.8376e-08	0.902285	RAB29
25.8787	9.42022e-05	1.01887	SLC41A1
37.9394	3.88056e-07	0.651713	FAM72A
1.34235	0.930514	0.15936	SRGAP2
9.13106	0.103949	0.769476	IKBKE
6.41252	0.268122	0.581361	RASSF5
8.63053	0.12474	0.711629	EIF2D
		1.31727	AL591846.2
13.8391	0.0166647	0.58148	DYRK3
221.14	0	2.07735	MAPKAPK2
145.31	0	1.92978	AL591846.1
61.7245	5.34728e-12	2.8733	FCMR
24.003	0.00021682	1.47375	PFKFB2
24.2038	0.000198386	1.34066	YOD1
5.61854	0.345122	0.194727	CD55
28.297	3.18423e-05	0.872639	CR2
25.6703	0.000103382	0.754209	CR1L
115.42	0	1.80821	CD46
		0.183473	MIR29B2CHG
23.3182	0.000293406	1.76775	PLXNA2
163	0	2.21762	AC092810.3
11.4674	0.0428614	1.42294	AC092810.1
17.7961	0.00321315	1.52018	AL023754.1
11.9347	0.0356932	0.994471	C1orf74
19.4133	0.00160944	0.299151	IRF6
11.3668	0.0445734	0.604726	UTP25
36.1759	8.75868e-07	1.1149	SYT14
8.31947	0.139486	0.320053	HHAT
2.34582	0.799514	0.304678	KCNH1
17.2371	0.00407145	0.706786	RCOR3
		0.101236	TRAF5
8.92548	0.112074	0.71984	LINC00467
18.2387	0.00266163	1.3345	SLC30A1
32.6545	4.40709e-06	0.509002	NEK2
38.8503	2.54543e-07	0.943016	LPGAT1
1.56174	0.905837	0.125479	INTS7
43.9212	2.40317e-08	1.30276	DTL
21.0459	0.000794052	0.421224	PPP2R5A
1.63748	0.896681	0.099047	TMEM206
66.9737	4.36318e-13	1.02965	NENF
3.68752	0.595222	0.227086	BATF3
15.4611	0.00856372	0.42779	NSL1
8.36615	0.137177	0.655901	TATDN3
3.10761	0.6834	0.520849	FLVCR1-DT
		0.0801966	FLVCR1
22.6866	0.000387462	2.16531	ANGEL2
38.8273	2.5727e-07	1.68716	RPS6KC1
2.16635	0.825681	0.170143	PROX1
131.14	0	1.44579	SMYD2
3.90589	0.563043	0.322404	PTPN14
6.37733	0.271214	0.310871	CENPF
		0.915941	KCTD3
0.493581	0.992356	0.267266	USH2A
7.79579	0.167855	0.658508	ESRRG
8.24798	0.143088	0.661793	GPATCH2
50.1818	1.272e-09	0.993311	RRP15
24.0706	0.00021043	1.11125	LYPLAL1
53.6091	2.52162e-10	0.596269	EPRS
		0.913803	BPNT1
17.0687	0.00437132	0.333663	IARS2
7.19633	0.206443	0.403417	RAB3GAP2
70.2779	8.9706e-14	0.926016	MORF4L1P1
		1.05541	MARK1
29.597	1.77016e-05	1.54151	C1orf115
		0.449149	MARC2
		0.311444	MARC1
123.483	0	4.25199	HLX
23.1428	0.000316994	0.54811	DUSP10
3.53439	0.61819	0.35734	LINC02257
43.9575	2.36266e-08	1.94008	TAF1A
37.6997	4.33523e-07	1.51566	TAF1A-AS1
20.1435	0.00117455	0.274423	MIA3
34.6291	1.78408e-06	0.819246	AIDA
19.1915	0.0017705	0.620704	BROX
61.6477	5.54645e-12	1.88122	DISP1
6.03362	0.302961	0.455013	TLR5
		1.19666	SUSD4
8.79295	0.117613	0.26772	CAPN2
0.464196	0.993376	0.0517442	TP53BP2
27.3388	4.89986e-05	2.08979	GTF2IP20
22.4948	0.000421502	2.18718	AC138393.1
4.65086	0.459956	0.441127	FBXO28
21.774	0.000578002	1.37419	DEGS1
14.0419	0.0153452	0.634253	NVL
35.3442	1.28442e-06	1.12546	CNIH4
42.8584	3.94744e-08	1.27596	WDR26
[truncated: 13,041 more rows]
