# Supplementary material for: Overview of Gene Expression Dynamics during Human Oogenesis/Folliculogenesis
Source: Int J Mol Sci. 2023 Dec 19;25(1):33. doi: 10.3390/ijms25010033 (PMC10778858; doi:10.3390/ijms25010033)
Supplement: Supplementary file 1 [file ijms-25-00033-s001.zip › Supplementary Table S3.xlsx]

## Sheet: Meta-analysis output
Supplementary Table 3. Results of the differential expression meta-analysis between GV and MII oocytes, and associated gene ontology enrichment for significant differentially expressed genes (separated for up- and down-regulated).
genes	signcon	randomSummary	randomCi.lb	randomCi.ub	randomP	het_QE	het_QEp	het_QM	het_QMp	error	rank	randomP.adj
TMEM251	-6	-5.98994	-6.60133	-5.37856	3.53938e-82	7.97839	0.157431	368.729	3.53938e-82	FALSE	2	2.57444e-79
PSTPIP1	-6	-5.51093	-6.1846	-4.83726	7.46497e-58	18.2383	0.00266206	257.071	7.46497e-58	FALSE	3	1.51139e-55
CSTB	-6	-5.30574	-5.88749	-4.724	1.82603e-71	12.2295	0.0317746	319.538	1.82603e-71	FALSE	4	8.53844e-69
AC009139.1	-6	-4.99599	-5.64178	-4.3502	6.24199e-52	14.343	0.0135714	229.908	6.24199e-52	FALSE	9	9.14824e-50
CTB-178M22.2	-6	-4.30723	-4.68444	-3.93002	6.15935e-111	4.97848	0.418512	500.866	6.15935e-111	FALSE	16	1.20963e-107
SHD	-6	-4.81621	-5.52415	-4.10826	1.47272e-40	26.1884	8.20309e-05	177.789	1.47272e-40	FALSE	18	1.14773e-38
PQBP1	-6	-4.48304	-5.04451	-3.92158	3.35144e-55	17.0397	0.0044251	244.905	3.35144e-55	FALSE	19	5.77359e-53
AC104241.2	-6	-3.9816	-4.36237	-3.60083	2.38617e-93	6.97505	0.222502	420.045	2.38617e-93	FALSE	30	2.92887e-90
C8orf76	-6	-4.45446	-5.08478	-3.82414	1.25272e-43	24.4641	0.000176767	191.853	1.25272e-43	FALSE	31	1.18851e-41
LINC01187	-6	-4.47472	-5.17425	-3.77519	4.6629e-36	7.81177	0.166919	157.185	4.6629e-36	FALSE	39	2.74999e-34
AP003716.2	-6	-3.88098	-4.27427	-3.4877	2.42755e-83	2.17443	0.824521	374.074	2.42755e-83	FALSE	42	1.98645e-80
MIEN1	-6	-4.31444	-4.94159	-3.6873	1.95473e-41	10.1619	0.0707749	181.806	1.95473e-41	FALSE	43	1.61298e-39
RPL39L	-6	-4.93023	-5.89521	-3.96526	1.32553e-23	44.7766	1.61083e-08	100.276	1.32553e-23	FALSE	46	3.19412e-22
CTPS2	-6	-4.03283	-4.54208	-3.52358	2.49216e-54	9.54917	0.0890649	240.909	2.49216e-54	FALSE	50	4.04492e-52
ZNF232	-6	-4.59053	-5.40408	-3.77698	1.97738e-28	18.2711	0.00262519	122.307	1.97738e-28	FALSE	52	6.92224e-27
C2orf42	-6	-3.59759	-3.88615	-3.30904	7.08494e-132	9.47698	0.091486	597.119	7.08494e-132	FALSE	55	2.78282e-128
SSSCA1	-6	-4.67338	-5.54519	-3.80157	8.06001e-26	15.4387	0.00864347	110.387	8.06001e-26	FALSE	58	2.30408e-24
TMEM229B	-6	-3.56458	-3.84137	-3.28779	1.42442e-140	7.75778	0.1701	637.105	1.42442e-140	FALSE	60	6.99352e-137
TEKT5	-6	-4.00591	-4.52863	-3.4832	5.39051e-51	11.4165	0.0437189	225.615	5.39051e-51	FALSE	62	7.10498e-49
SCO2	-6	-4.06444	-4.62385	-3.50502	5.16118e-46	10.1165	0.0720005	202.782	5.16118e-46	FALSE	64	5.44949e-44
GPN2	-6	-4.52188	-5.33357	-3.71018	9.3756e-28	34.5816	1.82342e-06	119.22	9.3756e-28	FALSE	65	3.13142e-26
ROPN1L	-6	-4.37612	-5.10984	-3.6424	1.43727e-31	21.8879	0.000549912	136.651	1.43727e-31	FALSE	66	6.38609e-30
ZNF749	-6	-3.60778	-3.92444	-3.29113	1.86042e-110	7.02191	0.219016	498.66	1.86042e-110	FALSE	67	3.32152e-107
AP001065.1	-6	-4.0893	-4.70339	-3.47521	6.21512e-39	14.6666	0.011886	170.347	6.21512e-39	FALSE	74	4.4547e-37
SRA1	-6	-3.45706	-3.75023	-3.1639	3.49531e-118	10.6428	0.0589415	534.171	3.49531e-118	FALSE	79	9.80633e-115
HSPA2	-6	-4.17213	-4.86455	-3.47971	3.482e-32	11.4008	0.0439884	139.467	3.482e-32	FALSE	82	1.61662e-30
CYTH2	-6	-4.09638	-4.74702	-3.44574	5.52617e-35	20.6306	0.000951108	152.272	5.52617e-35	FALSE	83	3.04855e-33
RERGL	-6	-4.07852	-4.71991	-3.43712	1.18599e-35	10.1935	0.0699337	155.33	1.18599e-35	FALSE	84	6.77084e-34
AC003084.1	-6	-3.58525	-3.95724	-3.21326	1.371e-79	3.23884	0.663217	356.843	1.371e-79	FALSE	87	8.97501e-77
CDK5	-6	-3.7075	-4.15592	-3.25908	4.65894e-59	13.3256	0.0205117	262.598	4.65894e-59	FALSE	90	1.00546e-56
SPR	-6	-4.84141	-5.93269	-3.75014	3.45873e-18	53.5295	2.61842e-10	75.6085	3.45873e-18	FALSE	94	5.06532e-17
PUF60	-6	-3.77587	-4.29921	-3.25253	2.11922e-45	12.3708	0.0300451	199.971	2.11922e-45	FALSE	104	2.17903e-43
AC084855.1	-6	-4.20116	-4.97491	-3.42742	1.90187e-26	21.7921	0.000573439	113.25	1.90187e-26	FALSE	108	5.79982e-25
AC021088.1	-6	-3.57958	-4.01037	-3.14879	1.2432e-59	11.1575	0.048346	265.23	1.2432e-59	FALSE	111	2.7128e-57
AL162582.1	-6	-3.94091	-4.60262	-3.2792	1.75527e-31	7.33307	0.197024	136.254	1.75527e-31	FALSE	116	7.72911e-30
ZNF7	-6	-3.40264	-3.78154	-3.02373	2.42718e-69	8.54421	0.128684	309.789	2.42718e-69	FALSE	119	8.8273e-67
NXT1	-6	-4.32809	-5.23925	-3.41694	1.27737e-20	35.2757	1.32555e-06	86.6776	1.27737e-20	FALSE	120	2.3644e-19
IER5	-6	-4.55863	-5.61878	-3.49847	3.5233e-17	15.4154	0.00872721	71.0272	3.5233e-17	FALSE	126	4.68477e-16
AC068631.1	-6	-3.58328	-4.10167	-3.06488	8.1687e-42	3.54387	0.61676	183.542	8.1687e-42	FALSE	129	6.97501e-40
RMND5B	-6	-4.05127	-4.85041	-3.25212	2.90042e-23	37.0962	5.72919e-07	98.7255	2.90042e-23	FALSE	136	6.78181e-22
RPUSD2	-6	-3.68865	-4.27856	-3.09874	1.57084e-34	23.2291	0.000305166	150.196	1.57084e-34	FALSE	137	8.4752e-33
SLC25A3P1	-6	-4.10128	-4.9325	-3.27006	4.02165e-22	22.7667	0.000374043	93.5198	4.02165e-22	FALSE	138	8.59425e-21
AC023421.2	-6	-3.70547	-4.32401	-3.08694	7.79847e-32	10.4748	0.0628463	137.865	7.79847e-32	FALSE	141	3.52079e-30
AVPI1	-6	-3.5939	-4.15106	-3.03673	1.23169e-36	9.79929	0.0811261	159.831	1.23169e-36	FALSE	143	7.65482e-35
TRIM13	-6	-5.09283	-6.52214	-3.66351	2.87722e-12	92.8397	1.70018e-18	48.7706	2.87722e-12	FALSE	144	2.34561e-11
CHAC1	-6	-3.92182	-4.6721	-3.17154	1.24541e-24	18.0749	0.00285398	104.961	1.24541e-24	FALSE	146	3.25682e-23
ISG20	-6	-3.62953	-4.21789	-3.04117	1.18134e-33	16.2388	0.00619437	146.187	1.18134e-33	FALSE	153	6.02604e-32
LSM10	-6	-3.64326	-4.26204	-3.02448	8.29763e-31	15.4558	0.0085825	133.17	8.29763e-31	FALSE	160	3.46717e-29
ZBTB17	-6	-3.43502	-3.93231	-2.93774	9.26373e-42	12.4635	0.0289598	183.292	9.26373e-42	FALSE	162	7.87577e-40
AL162718.1	-6	-3.77796	-4.47839	-3.07753	4.03685e-26	15.1938	0.0095654	111.758	4.03685e-26	FALSE	164	1.19218e-24
ASB6	-6	-4.20516	-5.16575	-3.24457	9.47853e-18	37.3675	5.0546e-07	73.6182	9.47853e-18	FALSE	167	1.3249e-16
PDLIM2	-6	-3.70932	-4.37967	-3.03898	2.09843e-27	23.1353	0.000318042	117.622	2.09843e-27	FALSE	169	6.82303e-26
LINC01989	-6	-3.74417	-4.43567	-3.05268	2.60694e-26	10.7823	0.0558716	112.625	2.60694e-26	FALSE	170	7.90089e-25
GMPR	-6	-4.73837	-6.01725	-3.45949	3.81822e-13	17.9955	0.00295204	52.7345	3.81822e-13	FALSE	172	3.3934e-12
FDPS	-6	-3.60491	-4.22138	-2.98843	2.06792e-30	7.46718	0.188148	131.358	2.06792e-30	FALSE	173	8.49621e-29
MEN1	-6	-3.7488	-4.45329	-3.0443	1.81995e-25	20.6951	0.000924848	108.773	1.81995e-25	FALSE	174	5.01995e-24
CSRP1	-6	-4.11441	-5.04829	-3.18054	5.86784e-18	23.3316	0.000291683	74.5649	5.86784e-18	FALSE	181	8.37489e-17
THAP11	-6	-3.19738	-3.5916	-2.80316	6.69617e-57	5.44273	0.364267	252.7	6.69617e-57	FALSE	183	1.26448e-54
VAMP8	-6	-4.00241	-4.87711	-3.1277	3.01183e-19	23.156	0.000315154	80.43	3.01183e-19	FALSE	184	4.90866e-18
AC021683.3	-6	-3.50554	-4.08793	-2.92315	4.0196e-32	5.63323	0.343558	139.182	4.0196e-32	FALSE	185	1.84874e-30
ATG7	-6	-3.45315	-4.00922	-2.89707	4.42971e-34	31.6642	6.9238e-06	148.136	4.42971e-34	FALSE	188	2.30146e-32
DPH2	-6	-3.6629	-4.34629	-2.9795	8.18283e-26	8.92881	0.111937	110.357	8.18283e-26	FALSE	191	2.3324e-24
TIMM8A	-6	-3.72137	-4.44293	-2.99981	5.07534e-24	23.8451	0.000232504	102.178	5.07534e-24	FALSE	194	1.25852e-22
SSBP1	-6	-3.36999	-3.88385	-2.85614	8.17586e-38	24.1656	0.000201766	165.223	8.17586e-38	FALSE	196	5.55591e-36
PSTK	-6	-3.65392	-4.34899	-2.95886	6.80126e-25	13.3608	0.0202227	106.16	6.80126e-25	FALSE	201	1.80744e-23
POLR3K	-6	-3.4859	-4.08119	-2.89062	1.71501e-30	9.53381	0.0895749	131.729	1.71501e-30	FALSE	203	7.1057e-29
C18orf21	-6	-3.57538	-4.22616	-2.9246	4.87615e-27	15.5707	0.00818271	115.949	4.87615e-27	FALSE	204	1.53466e-25
HSPA1L	-6	-3.79255	-4.57471	-3.01038	2.03049e-21	17.6978	0.00335001	90.3156	2.03049e-21	FALSE	205	4.04021e-20
CENPS	-6	-4.31451	-5.4104	-3.21861	1.19728e-14	42.4863	4.69579e-08	59.5417	1.19728e-14	FALSE	206	1.2356e-13
TLE2	-6	-3.54304	-4.17765	-2.90843	7.2231e-28	16.4767	0.00560701	119.737	7.2231e-28	FALSE	207	2.44156e-26
NR1H3	-6	-3.44303	-4.02442	-2.86164	3.79366e-31	15.6341	0.00797019	134.724	3.79366e-31	FALSE	210	1.62672e-29
RASGRF1	-6	-3.59548	-4.2688	-2.92215	1.23889e-25	45.4317	1.18533e-08	109.535	1.23889e-25	FALSE	211	3.4758e-24
GEMIN6	-6	-3.98241	-4.89345	-3.07137	1.0569e-17	43.0547	3.60191e-08	73.4033	1.0569e-17	FALSE	215	1.47001e-16
NUDT16L1	-6	-3.50301	-4.1286	-2.87742	5.04699e-28	10.2408	0.068694	120.448	5.04699e-28	FALSE	219	1.71781e-26
TLCD1	-6	-3.90467	-4.7722	-3.03714	1.12833e-18	45.0947	1.38799e-08	77.8207	1.12833e-18	FALSE	220	1.7312e-17
AC092810.3	-6	-4.54701	-5.80219	-3.29183	1.24623e-12	57.2745	4.43912e-11	50.4121	1.24623e-12	FALSE	221	1.06043e-11
SCNM1	-6	-3.78794	-4.58663	-2.98925	1.46494e-20	26.2391	8.01936e-05	86.4066	1.46494e-20	FALSE	222	2.69634e-19
ZNF738	6	2.80641	2.59555	3.01727	5.25671e-150	4.39587	0.493936	680.479	5.25671e-150	FALSE	224	3.44122e-146
NSDHL	-6	-4.18728	-5.23162	-3.14294	3.88822e-15	32.4943	4.7417e-06	61.7557	3.88822e-15	FALSE	226	4.21649e-14
BYSL	-6	-4.22108	-5.28638	-3.15577	8.09904e-15	26.2791	7.87736e-05	60.3111	8.09904e-15	FALSE	227	8.50572e-14
GTF3C6	-6	-3.49726	-4.12987	-2.86465	2.34263e-27	28.6513	2.71402e-05	117.403	2.34263e-27	FALSE	229	7.59191e-26
FAM19A1	-6	-3.70755	-4.47346	-2.94164	2.36431e-21	18.0087	0.00293553	90.0144	2.36431e-21	FALSE	231	4.67601e-20
POLR2G	-6	-4.3114	-5.44776	-3.17503	1.03669e-13	23.2314	0.000304858	55.2962	1.03669e-13	FALSE	233	9.76007e-13
GPN1	-6	-4.05432	-5.03875	-3.06988	6.91757e-16	45.3147	1.25212e-08	65.1566	6.91757e-16	FALSE	235	8.06734e-15
TMEM128	6	3.07417	2.67461	3.47373	2.20281e-51	11.6757	0.0395123	227.397	2.20281e-51	FALSE	238	3.02525e-49
DTYMK	-6	-3.84228	-4.71506	-2.96949	6.22477e-18	19.0542	0.00187798	74.4483	6.22477e-18	FALSE	240	8.865e-17
MRPL27	-6	-4.24256	-5.35932	-3.12581	9.62706e-14	35.4545	1.2209e-06	55.4417	9.62706e-14	FALSE	243	9.08533e-13
CDKN3	-6	-4.34401	-5.52368	-3.16434	5.30052e-13	33.886	2.50873e-06	52.0903	5.30052e-13	FALSE	244	4.64718e-12
ZNF433	-6	-4.11591	-5.16501	-3.06681	1.47725e-14	33.0346	3.70428e-06	59.1282	1.47725e-14	FALSE	247	1.51261e-13
IFFO1	-6	-3.50406	-4.18838	-2.81975	1.05769e-23	8.49328	0.131064	100.723	1.05769e-23	FALSE	254	2.56128e-22
KRT18	-6	-3.67887	-4.48108	-2.87666	2.51268e-19	12.9258	0.0240841	80.7881	2.51268e-19	FALSE	257	4.11829e-18
AL353597.2	-6	-3.4602	-4.12961	-2.7908	4.01449e-24	8.48634	0.131391	102.642	4.01449e-24	FALSE	258	1.0069e-22
DCK	6	2.97833	2.60148	3.35518	4.0535e-54	7.66866	0.175467	239.94	4.0535e-54	FALSE	259	6.4721e-52
SEM1	-6	-3.55089	-4.28023	-2.82155	1.39644e-21	18.0654	0.00286556	91.0563	1.39644e-21	FALSE	263	2.81856e-20
TUBA4B	-6	-3.7174	-4.55618	-2.87862	3.74235e-18	39.2538	2.11126e-07	75.4529	3.74235e-18	FALSE	266	5.45627e-17
TMEM42	-6	-2.89891	-3.23721	-2.56061	2.6476e-63	7.50648	0.185614	282.078	2.6476e-63	FALSE	268	6.49952e-61
ZNF18	-6	-3.95853	-4.94959	-2.96748	4.93198e-15	16.8391	0.00481536	61.2875	4.93198e-15	FALSE	272	5.27555e-14
DNTTIP1	-6	-3.05072	-3.48718	-2.61426	1.02246e-42	13.2098	0.0214904	187.676	1.02246e-42	FALSE	273	9.25353e-41
ZNF511	-6	-3.57131	-4.33235	-2.81026	3.6684e-20	21.1961	0.000743794	84.5915	3.6684e-20	FALSE	278	6.49628e-19
LINC00363	-6	-3.18228	-3.70508	-2.65947	8.24869e-33	6.05632	0.300777	142.327	8.24869e-33	FALSE	280	4.01975e-31
TYK2	-6	-2.83938	-3.1526	-2.52617	1.26336e-70	4.71292	0.45191	315.682	1.26336e-70	FALSE	282	5.51359e-68
ACAD9	-6	-2.79801	-3.09093	-2.50509	3.27117e-78	3.4379	0.632804	350.516	3.27117e-78	FALSE	290	1.94674e-75
LINC01511	-6	-3.45406	-4.15632	-2.7518	5.41534e-22	14.3511	0.0135265	92.9309	5.41534e-22	FALSE	292	1.1448e-20
C19orf24	-6	-3.15775	-3.6818	-2.63371	3.45778e-32	16.9646	0.00456741	139.481	3.45778e-32	FALSE	297	1.60918e-30
SPC25	-6	-3.83237	-4.77601	-2.88873	1.72113e-15	35.6244	1.12909e-06	63.3608	1.72113e-15	FALSE	298	1.93371e-14
ZNF584	-6	-3.30061	-3.9217	-2.67953	2.10083e-25	11.6075	0.0405797	108.488	2.10083e-25	FALSE	301	5.77038e-24
ZNF416	-6	-4.45989	-5.80495	-3.11483	8.09861e-11	58.9311	2.02078e-11	42.2338	8.09861e-11	FALSE	306	5.53212e-10
TMEM25	-6	-3.12822	-3.64873	-2.6077	5.00545e-32	11.388	0.0442078	138.746	5.00545e-32	FALSE	307	2.28079e-30
AC006058.1	-6	-3.67081	-4.53104	-2.81059	6.07727e-17	20.551	0.000984492	69.9518	6.07727e-17	FALSE	310	7.8884e-16
SNRPC	-6	-3.75941	-4.67702	-2.84181	9.7542e-16	44.6262	1.72824e-08	64.4795	9.7542e-16	FALSE	311	1.12419e-14
MRPL36	-6	-3.43029	-4.14478	-2.71581	4.96688e-21	31.4451	7.65024e-06	88.5459	4.96688e-21	FALSE	312	9.53514e-20
ZNF57	-6	-3.98653	-5.05266	-2.92039	2.32286e-13	46.2366	8.12836e-09	53.7108	2.32286e-13	FALSE	315	2.10321e-12
LOXHD1	-6	-3.56524	-4.37087	-2.75961	4.18645e-18	28.7862	2.55378e-05	75.2315	4.18645e-18	FALSE	317	6.07669e-17
GCNT3	-6	-3.2259	-3.82246	-2.62933	3.03088e-26	18.085	0.00284171	112.326	3.03088e-26	FALSE	318	9.11537e-25
GTF3C2	-6	-2.99792	-3.45541	-2.54043	9.33862e-38	14.0116	0.015536	164.959	9.33862e-38	FALSE	320	6.30244e-36
TEX30	-6	-3.51717	-4.31056	-2.72379	3.66492e-18	31.6523	6.96138e-06	75.4941	3.66492e-18	FALSE	332	5.3593e-17
NEK6	-6	-3.335	-4.01496	-2.65505	7.03683e-22	21.2323	0.000732146	92.4125	7.03683e-22	FALSE	333	1.4655e-20
UBE2J2	-6	-3.43312	-4.17584	-2.6904	1.30814e-19	24.5841	0.000167605	82.0781	1.30814e-19	FALSE	335	2.20709e-18
ANAPC13	-6	-4.2845	-5.5618	-3.0072	4.88519e-11	77.3287	3.03637e-15	43.2226	4.88519e-11	FALSE	338	3.45233e-10
RBCK1	-6	-3.46828	-4.23566	-2.7009	8.12352e-19	42.712	4.22646e-08	78.4697	8.12352e-19	FALSE	339	1.26819e-17
ZFAND2A	-6	-3.34819	-4.04218	-2.6542	3.20077e-21	32.4838	4.76438e-06	89.4151	3.20077e-21	FALSE	340	6.24849e-20
ESYT1	-6	-2.9631	-3.42239	-2.50381	1.19885e-36	10.1545	0.0709737	159.885	1.19885e-36	FALSE	344	7.47435e-35
RAB30-AS1	-6	-2.90436	-3.32876	-2.47997	5.0727e-41	2.3859	0.793572	179.909	5.0727e-41	FALSE	348	4.0829e-39
ZNF239	-6	-3.58137	-4.43233	-2.73042	1.59981e-16	27.5639	4.42868e-05	68.0428	1.59981e-16	FALSE	350	1.99991e-15
MRPS12	-6	-2.9332	-3.37776	-2.48864	2.97564e-38	10.135	0.0714997	167.233	2.97564e-38	FALSE	352	2.0577e-36
OSER1	-6	-4.32416	-5.64358	-3.00474	1.3323e-10	63.3241	2.49418e-12	41.2606	1.3323e-10	FALSE	355	8.86949e-10
AC007846.1	-6	-2.97398	-3.44971	-2.49826	1.62718e-34	8.59715	0.126252	150.126	1.62718e-34	FALSE	361	8.75514e-33
CHTOP	-6	-3.54488	-4.38264	-2.70713	1.10057e-16	35.2498	1.34145e-06	68.7805	1.10057e-16	FALSE	363	1.39176e-15
SGF29	-6	-3.12999	-3.71056	-2.54941	4.258e-26	18.0572	0.00287556	111.652	4.258e-26	FALSE	365	1.25371e-24
EIF4EBP1	-6	-2.77385	-3.1303	-2.4174	1.59246e-52	2.61889	0.758493	232.629	1.59246e-52	FALSE	366	2.38735e-50
HDC	-6	-3.53923	-4.37892	-2.69954	1.44377e-16	65.3084	9.67232e-13	68.2452	1.44377e-16	FALSE	368	1.80831e-15
SURF2	-6	-3.70896	-4.6583	-2.75963	1.89774e-14	55.6427	9.62651e-11	58.6354	1.89774e-14	FALSE	370	1.92509e-13
ST14	-6	-2.71038	-3.03223	-2.38853	3.36438e-61	14.9183	0.0107171	272.423	3.36438e-61	FALSE	371	7.68292e-59
DLL3	-6	-3.4784	-4.28777	-2.66903	3.66265e-17	25.0146	0.000138431	70.9507	3.66265e-17	FALSE	373	4.86018e-16
CCS	-6	-2.84656	-3.25941	-2.43371	1.29606e-41	13.1252	0.022233	182.624	1.29606e-41	FALSE	374	1.08312e-39
TMEM11	-6	-4.04818	-5.22281	-2.87355	1.43114e-11	41.6713	6.86501e-08	45.6262	1.43114e-11	FALSE	379	1.07522e-10
SUPT7L	-6	-3.42144	-4.20045	-2.64243	7.41904e-18	25.7648	9.91148e-05	74.1018	7.41904e-18	FALSE	380	1.04747e-16
REC114	-6	-3.31279	-4.02429	-2.60128	7.12997e-20	36.2956	8.28886e-07	83.2777	7.12997e-20	FALSE	381	1.23262e-18
TUBA4A	-6	-3.06421	-3.62178	-2.50665	4.69926e-27	23.9033	0.000226603	116.023	4.69926e-27	FALSE	383	1.48136e-25
GLA	-6	-3.55456	-4.4232	-2.68592	1.054e-15	23.605	0.000258536	64.3268	1.054e-15	FALSE	384	1.21121e-14
TINF2	-6	-3.07379	-3.64273	-2.50485	3.35107e-26	19.9937	0.00125315	112.127	3.35107e-26	FALSE	389	1.00323e-24
RGS14	-6	-3.48813	-4.32036	-2.65591	2.12384e-16	29.2497	2.07131e-05	67.4842	2.12384e-16	FALSE	390	2.63155e-15
RPL7AP64	-6	-2.82937	-3.24492	-2.41382	1.26837e-40	10.8166	0.0551402	178.086	1.26837e-40	FALSE	391	9.96379e-39
NIT2	-6	-3.25048	-3.93432	-2.56664	1.20569e-20	16.8236	0.00484672	86.7918	1.20569e-20	FALSE	392	2.23806e-19
TMEM53	-6	-2.58386	-2.84595	-2.32178	3.43611e-83	9.41252	0.0936988	373.381	3.43611e-83	FALSE	393	2.69927e-80
DNAJC17	-6	-3.39586	-4.17869	-2.61303	1.86085e-17	23.0598	0.000328788	72.2868	1.86085e-17	FALSE	400	2.54493e-16
ZNF554	-6	-3.48601	-4.32622	-2.64581	4.22626e-16	20.6726	0.000933909	66.1277	4.22626e-16	FALSE	401	5.05787e-15
ACOT7	-6	-2.82322	-3.24268	-2.40376	9.78099e-40	9.64956	0.0857961	174.024	9.78099e-40	FALSE	404	7.30376e-38
LAMTOR4	-6	-3.37895	-4.15676	-2.60114	1.67417e-17	32.7058	4.30497e-06	72.4955	1.67417e-17	FALSE	408	2.29602e-16
MALSU1	-6	-3.01401	-3.55976	-2.46826	2.64379e-27	17.2882	0.00398442	117.163	2.64379e-27	FALSE	409	8.55378e-26
AL589843.1	-6	-2.61143	-2.90123	-2.32163	8.27787e-70	5.61135	0.34589	311.934	8.27787e-70	FALSE	410	3.25138e-67
PGM1	-6	-2.9364	-3.43349	-2.43931	5.33752e-31	5.40743	0.368203	134.046	5.33752e-31	FALSE	411	2.26891e-29
MELTF-AS1	-6	-2.74467	-3.12922	-2.36012	1.81978e-44	5.07903	0.406311	195.692	1.81978e-44	FALSE	417	1.79591e-42
LYSMD4	-6	-3.5943	-4.52102	-2.66758	2.92138e-14	18.8127	0.00208276	57.7867	2.92138e-14	FALSE	418	2.90643e-13
COMMD3	-6	-3.46805	-4.31878	-2.61731	1.35096e-15	23.4733	0.00027401	63.8378	1.35096e-15	FALSE	421	1.5345e-14
SLC25A17	-6	-3.58903	-4.52496	-2.6531	5.65151e-14	31.3719	7.9092e-06	56.4889	5.65151e-14	FALSE	428	5.45942e-13
UBE2F	-6	-3.47462	-4.34224	-2.60701	4.18514e-15	43.4488	2.99655e-08	61.6108	4.18514e-15	FALSE	434	4.51218e-14
RFT1	-6	-3.06987	-3.67878	-2.46095	5.02114e-23	20.6299	0.000951387	97.6388	5.02114e-23	FALSE	436	1.1574e-21
BCR	-6	-2.57948	-2.88022	-2.27874	2.02977e-63	9.67817	0.0848851	282.607	2.02977e-63	FALSE	438	5.1106e-61
MRPL11	-6	-3.28548	-4.04135	-2.52961	1.60634e-17	23.3231	0.000292781	72.5771	1.60634e-17	FALSE	439	2.20917e-16
TNKS2-AS1	-6	-3.94555	-5.12527	-2.76584	5.5605e-11	28.2903	3.19378e-05	42.9693	5.5605e-11	FALSE	441	3.90149e-10
TMEM189	-6	-2.68671	-3.05914	-2.31427	2.18354e-45	7.60165	0.179599	199.911	2.18354e-45	FALSE	443	2.23347e-43
CNIH4	-6	-3.16804	-3.85107	-2.48501	9.83524e-20	18.7726	0.00211883	82.6419	9.83524e-20	FALSE	445	1.6796e-18
OSBP2	-6	-3.39506	-4.22408	-2.56604	1.00224e-15	33.7845	2.62812e-06	64.4261	1.00224e-15	FALSE	446	1.15443e-14
AL669970.1	-6	-3.07525	-3.701	-2.44949	5.84598e-22	13.8456	0.0166203	92.7794	5.84598e-22	FALSE	449	1.23186e-20
COX17	-6	-2.79998	-3.24898	-2.35099	2.35849e-34	10.4979	0.0622953	149.388	2.35849e-34	FALSE	450	1.24512e-32
TRNAU1AP	-6	-3.39233	-4.22305	-2.56161	1.2074e-15	27.6127	4.33259e-05	64.0591	1.2074e-15	FALSE	451	1.38102e-14
PRL	-6	-3.01329	-3.60045	-2.42614	8.4204e-24	12.3491	0.0303048	101.175	8.4204e-24	FALSE	452	2.05426e-22
RRP36	-6	-3.44848	-4.31572	-2.58123	6.5185e-15	21.8006	0.000571332	60.7384	6.5185e-15	FALSE	453	6.89746e-14
RCCD1	-6	-3.24583	-3.98564	-2.50602	8.03609e-18	43.3577	3.12681e-08	73.9441	8.03609e-18	FALSE	456	1.1289e-16
C15orf53	-6	-2.55636	-2.86101	-2.25172	8.87509e-61	8.45	0.133117	270.49	8.87509e-61	FALSE	466	2.00342e-58
IL3RA	-6	-3.46667	-4.36418	-2.56917	3.71734e-14	38.6451	2.7992e-07	57.3128	3.71734e-14	FALSE	470	3.65572e-13
DHX58	-6	-3.43442	-4.3112	-2.55764	1.62452e-14	32.9151	3.91246e-06	58.9412	1.62452e-14	FALSE	471	1.65649e-13
PEX11B	-6	-3.63324	-4.64517	-2.62131	1.96337e-12	35.3582	1.27619e-06	49.5202	1.96337e-12	FALSE	476	1.63315e-11
KDF1	-6	-3.9887	-5.23408	-2.74332	3.44342e-10	60.4577	9.77544e-12	39.4054	3.44342e-10	FALSE	479	2.16817e-09
AC096577.1	-6	-2.89183	-3.42866	-2.35499	4.6691e-26	6.92397	0.226357	111.47	4.6691e-26	FALSE	481	1.3727e-24
SPATA16	-6	-2.8882	-3.42685	-2.34956	7.82996e-26	10.6912	0.0578577	110.445	7.82996e-26	FALSE	489	2.24158e-24
MTFR1L	-6	-3.84173	-5.00106	-2.6824	8.31263e-11	41.0626	9.11346e-08	42.1828	8.31263e-11	FALSE	491	5.67043e-10
LINC00937	-6	-2.89661	-3.44365	-2.34957	3.12069e-25	8.74827	0.119536	107.704	3.12069e-25	FALSE	492	8.4651e-24
AC013553.4	-6	-2.59321	-2.94734	-2.23907	1.03455e-46	8.04649	0.153692	205.981	1.03455e-46	FALSE	498	1.12876e-44
RBMS2	-6	-2.88876	-3.43664	-2.34089	4.93219e-25	17.3532	0.00387644	106.797	4.93219e-25	FALSE	501	1.32146e-23
AC090707.1	-6	-2.62616	-3.00377	-2.24854	2.63022e-42	12.7531	0.0258054	185.796	2.63022e-42	FALSE	502	2.31636e-40
INAFM2	-6	-2.85106	-3.375	-2.32711	1.4815e-26	4.42108	0.490512	113.746	1.4815e-26	FALSE	503	4.58913e-25
TTC9C	-6	-3.49425	-4.45035	-2.53814	7.89184e-13	70.651	7.50118e-14	51.3089	7.89184e-13	FALSE	518	6.83368e-12
KCTD21	-6	-3.05331	-3.72687	-2.37975	6.40967e-19	11.3633	0.0446337	78.9378	6.40967e-19	FALSE	522	1.01189e-17
TMEM203	-6	-3.35999	-4.23465	-2.48532	5.10997e-14	16.8008	0.00489352	56.687	5.10997e-14	FALSE	523	4.95579e-13
CRIPT	-6	-2.664	-3.08677	-2.24123	4.8558e-35	10.4999	0.0622475	152.529	4.8558e-35	FALSE	527	2.68628e-33
WDR86-AS1	-6	-2.94207	-3.54659	-2.33755	1.44519e-21	16.9444	0.00460653	90.9884	1.44519e-21	FALSE	528	2.91098e-20
BTF3L4	-6	-3.54339	-4.54707	-2.53971	4.53335e-12	30.7629	1.04329e-05	47.8791	4.53335e-12	FALSE	532	3.60594e-11
TE_MER68-int	-6	-3.24835	-4.06328	-2.43342	5.60538e-15	51.9622	5.49197e-10	61.0355	5.60538e-15	FALSE	537	5.97633e-14
CXorf40B	-6	-2.98556	-3.6309	-2.34021	1.21935e-19	25.2801	0.00012301	82.217	1.21935e-19	FALSE	539	2.06439e-18
SH3GL2	-6	-3.34356	-4.22356	-2.46356	9.55578e-14	25.0123	0.000138574	55.4563	9.55578e-14	FALSE	540	9.02241e-13
RNF187	-6	-3.19871	-3.98475	-2.41266	1.51417e-15	38.3573	3.19829e-07	63.6131	1.51417e-15	FALSE	542	1.71294e-14
NDUFA8	-6	-2.8459	-3.40109	-2.29071	9.49499e-24	22.0732	0.000507085	100.937	9.49499e-24	FALSE	543	2.31068e-22
ATRAID	-6	-2.85428	-3.41505	-2.29351	1.93848e-23	23.4055	0.000282334	99.5235	1.93848e-23	FALSE	544	4.59226e-22
GNPNAT1	-6	-3.25423	-4.07803	-2.43044	9.75124e-15	32.1894	5.44955e-06	59.9457	9.75124e-15	FALSE	546	1.01594e-13
ZNF274	-6	-3.57089	-4.60388	-2.53789	1.2419e-11	30.1025	1.4079e-05	45.904	1.2419e-11	FALSE	547	9.3734e-11
COQ5	-6	-3.59894	-4.65055	-2.54733	1.97814e-11	28.8929	2.4337e-05	44.9923	1.97814e-11	FALSE	549	1.46267e-10
DRG1	-6	-2.93567	-3.55217	-2.31917	1.02874e-20	23.6218	0.000256621	87.1057	1.02874e-20	FALSE	550	1.9223e-19
THAP4	-6	-2.69476	-3.15572	-2.2338	2.14911e-30	15.7352	0.00764216	131.281	2.14911e-30	FALSE	553	8.7565e-29
KAT14	-6	-2.73862	-3.23676	-2.24047	4.51073e-27	17.4531	0.00371595	116.104	4.51073e-27	FALSE	563	1.42422e-25
LIN7C	6	3.14263	2.37634	3.90893	9.1324e-16	39.6008	1.79733e-07	64.6093	9.1324e-16	FALSE	566	1.05563e-14
FN3KRP	-6	-2.99376	-3.66248	-2.32503	1.71823e-18	20.7327	0.000909849	76.99	1.71823e-18	FALSE	567	2.59972e-17
PPCDC	-6	-2.96586	-3.61631	-2.31541	4.0029e-19	13.266	0.0210097	79.8679	4.0029e-19	FALSE	568	6.4384e-18
CCM2L	-6	-2.42653	-2.72975	-2.12332	1.91995e-55	9.34855	0.0959436	246.015	1.91995e-55	FALSE	574	3.33681e-53
TE_X12_LINE	-6	-2.84215	-3.42211	-2.26219	7.6158e-22	13.1297	0.0221931	92.256	7.6158e-22	FALSE	577	1.57937e-20
ID1	-6	-4.30262	-5.8466	-2.75865	4.71138e-08	14.903	0.010785	29.8321	4.71138e-08	FALSE	580	2.26393e-07
RPAIN	-6	-3.69495	-4.83916	-2.55073	2.46437e-10	41.6351	6.98187e-08	40.0588	2.46437e-10	FALSE	582	1.58837e-09
AKR7A2	-6	-3.27785	-4.14738	-2.40832	1.4853e-13	33.0399	3.69537e-06	54.5895	1.4853e-13	FALSE	584	1.36819e-12
ZNF343	-6	-3.44809	-4.43036	-2.46581	5.98236e-12	23.192	0.000310195	47.3354	5.98236e-12	FALSE	585	4.67705e-11
OR10AH1P	-6	-3.07748	-3.81629	-2.33867	3.23787e-16	31.7637	6.61705e-06	66.6529	3.23787e-16	FALSE	587	3.92764e-15
FTCD	-6	-3.15319	-3.94699	-2.35938	6.94556e-15	47.1671	5.25271e-09	60.6135	6.94556e-15	FALSE	595	7.33354e-14
VPS4A	-6	-2.465	-2.8059	-2.12409	1.36617e-45	9.74184	0.0828894	200.845	1.36617e-45	FALSE	599	1.41212e-43
AL355773.1	-6	-3.25129	-4.11355	-2.38902	1.4649e-13	22.8831	0.000355384	54.6166	1.4649e-13	FALSE	601	1.35194e-12
CHD3	-6	-2.36968	-2.65	-2.08937	1.16914e-61	13.6856	0.0177347	274.529	1.16914e-61	FALSE	605	2.70127e-59
SLC19A2	6	2.46177	2.11765	2.80588	1.15353e-44	12.6281	0.0271246	196.599	1.15353e-44	FALSE	611	1.14415e-42
VPS26B	-6	-2.89716	-3.53284	-2.26147	4.16295e-19	14.621	0.0121105	79.7905	4.16295e-19	FALSE	613	6.68489e-18
HIPK3	6	2.32857	2.06956	2.58758	1.71265e-69	20.7435	0.000905619	310.485	1.71265e-69	FALSE	614	6.34617e-67
TRAPPC2B	-6	-2.72357	-3.24509	-2.20205	1.37295e-24	15.3548	0.00894905	104.768	1.37295e-24	FALSE	615	3.57604e-23
FBL	-6	-2.72364	-3.24883	-2.19844	2.86066e-24	8.81841	0.11653	103.314	2.86066e-24	FALSE	619	7.27728e-23
H2AFV	-6	-2.77455	-3.33391	-2.21518	2.43587e-22	13.3715	0.0201352	94.5122	2.43587e-22	FALSE	620	5.28013e-21
AC002467.1	-6	-3.08859	-3.85775	-2.31942	3.53866e-15	25.8622	9.48972e-05	61.9412	3.53866e-15	FALSE	621	3.85231e-14
HAGH	-6	-2.87816	-3.50768	-2.24864	3.21899e-19	20.1074	0.00119302	80.2986	3.21899e-19	FALSE	623	5.22183e-18
RRP9	-6	-2.97391	-3.6693	-2.27853	5.20101e-17	22.4117	0.000437171	70.2589	5.20101e-17	FALSE	626	6.79591e-16
MRPL54	-6	-4.01192	-5.39857	-2.62526	1.42258e-08	25.2894	0.0001225	32.1562	1.42258e-08	FALSE	628	7.35601e-08
FAM228A	-6	-3.05785	-3.81461	-2.30109	2.38141e-15	40.3704	1.25731e-07	62.7212	2.38141e-15	FALSE	635	2.63782e-14
COMMD9	-6	-4.37602	-6.01577	-2.73627	1.68985e-07	32.5644	4.59229e-06	27.3589	1.68985e-07	FALSE	638	7.50158e-07
OSCP1	-6	-3.06387	-3.83095	-2.29678	4.93917e-15	24.9794	0.000140615	61.2846	4.93917e-15	FALSE	641	5.28037e-14
ITGB1BP1	-6	-3.07593	-3.85179	-2.30006	7.83119e-15	45.7254	1.03295e-08	60.3773	7.83119e-15	FALSE	642	8.23323e-14
GAREM2	-6	-2.69081	-3.21214	-2.16947	4.68698e-24	10.913	0.0531317	102.336	4.68698e-24	FALSE	645	1.16812e-22
RSPH9	-6	-3.60634	-4.73948	-2.4732	4.43786e-10	50.0904	1.32803e-09	38.9101	4.43786e-10	FALSE	646	2.76683e-09
SLC35A4	-6	-2.39671	-2.72341	-2.07001	7.04356e-47	7.37438	0.194253	206.746	7.04356e-47	FALSE	648	7.77126e-45
LANCL2	-6	-2.28593	-2.53913	-2.03272	4.63754e-70	6.15971	0.290988	313.089	4.63754e-70	FALSE	649	1.9378e-67
AL589843.2	-6	-4.23127	-5.78368	-2.67885	9.18828e-08	33.7333	2.69052e-06	28.5379	9.18828e-08	FALSE	651	4.24385e-07
PKP4-AS1	-6	-3.30206	-4.23432	-2.36979	3.86225e-12	80.1082	7.96581e-16	48.1932	3.86225e-12	FALSE	652	3.10355e-11
PTRH2	-6	-2.90784	-3.57715	-2.23852	1.66518e-17	36.3594	8.04841e-07	72.5061	1.66518e-17	FALSE	654	2.28529e-16
CDK5RAP1	-6	-3.37163	-4.35145	-2.3918	1.53702e-11	25.9224	9.23806e-05	45.4864	1.53702e-11	FALSE	656	1.14993e-10
ZNF222	-6	-2.97667	-3.69368	-2.25966	4.05942e-16	28.0233	3.60185e-05	66.2071	4.05942e-16	FALSE	659	4.8696e-15
MED7	-6	-3.45124	-4.487	-2.41549	6.5422e-11	50.3434	1.17875e-09	42.6513	6.5422e-11	FALSE	660	4.532e-10
DEDD2	-6	-4.00217	-5.40691	-2.59744	2.34986e-08	42.1476	5.49894e-08	31.1816	2.34986e-08	FALSE	661	1.17817e-07
TE_MER129	-6	-3.50663	-4.58282	-2.43044	1.69935e-10	69.6275	1.22503e-13	40.785	1.69935e-10	FALSE	665	1.11505e-09
ZNF287	-6	-3.11271	-3.92923	-2.29619	7.91568e-14	16.702	0.00510115	55.8265	7.91568e-14	FALSE	669	7.52814e-13
TEX264	-6	-3.13372	-3.96668	-2.30076	1.65953e-13	26.7772	6.30324e-05	54.3715	1.65953e-13	FALSE	672	1.52084e-12
BTF3L4P2	-6	-3.35493	-4.33688	-2.37297	2.13648e-11	22.8127	0.000366567	44.8415	2.13648e-11	FALSE	674	1.56736e-10
PAMR1	-6	-2.75692	-3.34068	-2.17316	2.11574e-20	9.97153	0.0760459	85.6797	2.11574e-20	FALSE	679	3.83311e-19
RBM15B	-6	-2.44548	-2.82104	-2.06991	2.66011e-37	3.62501	0.604561	162.878	2.66011e-37	FALSE	681	1.73561e-35
NARF	-6	-4.1363	-5.64654	-2.62606	7.96008e-08	62.692	3.37173e-12	28.8158	7.96008e-08	FALSE	682	3.70358e-07
RTCB	-6	-3.69327	-4.90733	-2.47921	2.48599e-09	54.3126	1.80756e-10	35.5499	2.48599e-09	FALSE	685	1.4176e-08
ZNF883	-6	-3.09407	-3.90948	-2.27867	1.02878e-13	57.1521	4.70477e-11	55.3113	1.02878e-13	FALSE	688	9.69492e-13
MRPL52	-6	-2.71336	-3.27308	-2.15364	2.07248e-21	17.2992	0.00396589	90.2751	2.07248e-21	FALSE	689	4.11542e-20
ACTG2	-6	-3.79697	-5.08827	-2.50567	8.25756e-09	50.0237	1.37039e-09	33.2135	8.25756e-09	FALSE	693	4.408e-08
AC027309.2	-6	-2.45499	-2.84531	-2.06467	6.42925e-35	6.38653	0.270403	151.971	6.42925e-35	FALSE	696	3.53681e-33
TACO1	-6	-3.30778	-4.272	-2.34356	1.77134e-11	22.5511	0.000411208	45.2085	1.77134e-11	FALSE	697	1.31621e-10
CCDC167	-6	-3.31136	-4.27863	-2.34408	1.94981e-11	50.8959	9.08388e-10	45.0205	1.94981e-11	FALSE	698	1.44281e-10
EED	-6	-2.87577	-3.55173	-2.19981	7.53366e-17	7.01546	0.219493	69.528	7.53366e-17	FALSE	701	9.67016e-16
MEPCE	-6	-3.02596	-3.80434	-2.24758	2.54846e-14	38.0067	3.76152e-07	58.0553	2.54846e-14	FALSE	702	2.55353e-13
NAXD	-6	-3.87271	-5.22294	-2.52247	1.89289e-08	40.8584	1.00215e-07	31.6014	1.89289e-08	FALSE	707	9.61821e-08
DPH3	-6	-3.16848	-4.05096	-2.28601	1.96199e-12	27.2578	5.08125e-05	49.5216	1.96199e-12	FALSE	717	1.63269e-11
MRPS18A	-6	-2.73533	-3.32746	-2.1432	1.37791e-19	21.1397	0.000762275	81.9754	1.37791e-19	FALSE	720	2.32081e-18
ACOT4	-6	-2.49151	-2.91956	-2.06346	3.80696e-30	10.2841	0.0675732	130.146	3.80696e-30	FALSE	722	1.5104e-28
AL022313.2	-6	-4.5209	-6.31943	-2.72237	8.36316e-07	24.9625	0.000141674	24.2723	8.36316e-07	FALSE	723	3.36911e-06
ACTR8	-6	-2.8692	-3.55425	-2.18415	2.23229e-16	17.465	0.00369736	67.386	2.23229e-16	FALSE	727	2.75377e-15
ZNF16	-6	-3.68404	-4.91966	-2.44843	5.10458e-09	93.3717	1.31408e-18	34.1491	5.10458e-09	FALSE	728	2.80888e-08
SENP8	-6	-3.18933	-4.09264	-2.28603	4.51326e-12	40.0171	1.48156e-07	47.8878	4.51326e-12	FALSE	729	3.59141e-11
RNF113A	-6	-3.57924	-4.74918	-2.4093	2.02019e-09	51.8299	5.8461e-10	35.9541	2.02019e-09	FALSE	734	1.16348e-08
STYXL1	-6	-2.90349	-3.61825	-2.18873	1.6956e-15	13.7036	0.017606	63.3902	1.6956e-15	FALSE	735	1.90611e-14
CDA	-6	-2.72363	-3.31935	-2.12791	3.21994e-19	6.29352	0.278696	80.298	3.21994e-19	FALSE	740	5.22183e-18
LIPT1	-6	-3.31196	-4.30669	-2.31723	6.76797e-11	46.2131	8.2184e-09	42.5849	6.76797e-11	FALSE	741	4.6785e-10
CYB5D2	-6	-3.48041	-4.59072	-2.3701	8.05792e-10	28.6932	2.66327e-05	37.7461	8.05792e-10	FALSE	743	4.86622e-09
ATP6V0E1	-6	-2.43581	-2.84263	-2.02898	8.42361e-32	11.0068	0.0512446	137.712	8.42361e-32	FALSE	746	3.7943e-30
PSMF1	-6	-2.09936	-2.27803	-1.92069	2.37497e-117	13.7472	0.0172972	530.346	2.37497e-117	FALSE	747	5.83025e-114
ATPAF2	-6	-2.78399	-3.43028	-2.1377	3.09624e-17	18.8361	0.00206205	71.2821	3.09624e-17	FALSE	751	4.15349e-16
ZNF473	-6	-3.77386	-5.0914	-2.45631	1.97771e-08	41.7155	6.72526e-08	31.5163	1.97771e-08	FALSE	752	1.00311e-07
AC066613.1	-6	-2.98959	-3.77628	-2.2029	9.45567e-14	24.363	0.000184874	55.477	9.45567e-14	FALSE	754	8.93217e-13
TMEM242	-6	-3.20579	-4.14004	-2.27153	1.7509e-11	45.0688	1.40486e-08	45.2312	1.7509e-11	FALSE	756	1.3025e-10
ACTR1B	-6	-3.12997	-4.01341	-2.24653	3.81022e-12	21.6408	0.00061265	48.2198	3.81022e-12	FALSE	757	3.06551e-11
COASY	-6	-3.06802	-3.91445	-2.22159	1.21032e-12	33.7442	2.6771e-06	50.4695	1.21032e-12	FALSE	762	1.03032e-11
FAM3B	-6	-3.2554	-4.2294	-2.28139	5.72523e-11	26.2223	8.07975e-05	42.9122	5.72523e-11	FALSE	763	4.00705e-10
KYAT3	-6	-3.42243	-4.51082	-2.33405	7.13172e-10	21.6874	0.000600285	37.9843	7.13172e-10	FALSE	764	4.33085e-09
NDUFA6-DT	-6	-2.75807	-3.40021	-2.11592	3.82356e-17	16.0506	0.00670095	70.8659	3.82356e-17	FALSE	767	5.06003e-16
NAT1	-6	-3.39983	-4.47812	-2.32153	6.42268e-10	33.2306	3.38678e-06	38.1886	6.42268e-10	FALSE	768	3.917e-09
NXF1	-6	-3.49677	-4.64362	-2.34993	2.28668e-09	35.8914	9.98522e-07	35.7127	2.28668e-09	FALSE	770	1.30851e-08
PSMC5	-6	-3.11154	-3.99936	-2.22371	6.46328e-12	80.5141	6.5506e-16	47.1838	6.46328e-12	FALSE	772	5.02902e-11
SLCO4A1	-6	-2.92144	-3.68036	-2.16251	4.53039e-14	22.5901	0.000404239	56.9238	4.53039e-14	FALSE	773	4.42869e-13
SDR42E1	-6	-2.92528	-3.68876	-2.16181	5.9282e-14	20.7	0.000922876	56.395	5.9282e-14	FALSE	775	5.71546e-13
DAD1	-6	-2.16499	-2.41259	-1.91738	7.80159e-66	4.25043	0.513951	293.692	7.80159e-66	FALSE	777	2.25317e-63
RNF139	-6	-2.84306	-3.55246	-2.13366	3.99917e-15	33.1785	3.4685e-06	61.7003	3.99917e-15	FALSE	779	4.32964e-14
CCDC127	-6	-2.90459	-3.65592	-2.15325	3.53467e-14	26.7776	6.30207e-05	57.4119	3.53467e-14	FALSE	780	3.48306e-13
MTERF2	-6	-4.02191	-5.53429	-2.50953	1.86618e-07	47.9895	3.56954e-09	27.167	1.86618e-07	FALSE	781	8.24334e-07
SNRNP35	-6	-3.47735	-4.62485	-2.32984	2.86088e-09	71.6489	4.6487e-14	35.2763	2.86088e-09	FALSE	786	1.61962e-08
TTLL12	-6	-2.48446	-2.95578	-2.01313	5.08127e-25	9.7519	0.0825781	106.738	5.08127e-25	FALSE	787	1.35955e-23
CNP	-6	-2.72065	-3.35302	-2.08827	3.38963e-17	30.3619	1.25162e-05	71.1035	3.38963e-17	FALSE	788	4.51928e-16
UMPS	-6	-3.2836	-4.30046	-2.26674	2.46703e-10	47.3895	4.7319e-09	40.0567	2.46703e-10	FALSE	790	1.58957e-09
ATP6V1E1	-6	-2.8961	-3.64881	-2.1434	4.65748e-14	25.9758	9.02052e-05	56.8694	4.65748e-14	FALSE	791	4.53037e-13
ZNF547	-6	-3.38468	-4.47073	-2.29864	1.00716e-09	37.1124	5.68652e-07	37.311	1.00716e-09	FALSE	792	6.01207e-09
DNAJB1	-6	-2.94372	-3.73294	-2.15449	2.66251e-13	77.9166	2.28824e-15	53.4427	2.66251e-13	FALSE	798	2.40299e-12
NLRP12	-6	-2.61188	-3.17827	-2.04549	1.59075e-19	9.63292	0.0863301	81.6915	1.59075e-19	FALSE	802	2.65652e-18
TMA7	-6	-2.90828	-3.67852	-2.13804	1.35718e-13	24.9016	0.000145566	54.7667	1.35718e-13	FALSE	803	1.25725e-12
FADS3	-6	-2.66773	-3.27612	-2.05933	8.38721e-18	32.7668	4.18668e-06	73.8597	8.38721e-18	FALSE	804	1.17655e-16
CXorf40A	-6	-2.68001	-3.29789	-2.06212	1.87739e-17	28.3269	3.14153e-05	72.2694	1.87739e-17	FALSE	805	2.56398e-16
MFSD2A	-6	-3.25292	-4.26534	-2.2405	3.02728e-10	43.5838	2.81347e-08	39.6569	3.02728e-10	FALSE	810	1.92217e-09
RTCA	-6	-2.27631	-2.62129	-1.93132	2.95424e-38	10.3794	0.0651705	167.247	2.95424e-38	FALSE	811	2.05012e-36
RF00012	-6	-2.77899	-3.46975	-2.08823	3.14297e-15	26.0921	8.56391e-05	62.1747	3.14297e-15	FALSE	816	3.44446e-14
TENT5B	-6	-2.77779	-3.46881	-2.08677	3.30701e-15	22.6095	0.000400803	62.0745	3.30701e-15	FALSE	817	3.61215e-14
MYH11	-6	-2.68658	-3.31563	-2.05754	5.72105e-17	23.8653	0.000230443	70.0709	5.72105e-17	FALSE	818	7.45065e-16
PRKRIP1	-6	-2.08472	-2.30232	-1.86712	1.1535e-78	9.28051	0.0983852	352.595	1.1535e-78	FALSE	819	7.07927e-76
KPNA2	-6	-3.19049	-4.16591	-2.21508	1.44712e-10	62.9569	2.97167e-12	41.099	1.44712e-10	FALSE	821	9.58837e-10
ATF2	6	2.18541	1.89495	2.47587	3.22979e-49	9.57679	0.0881541	217.466	3.22979e-49	FALSE	826	3.91542e-47
AL358335.2	-6	-2.5797	-3.14168	-2.01772	2.32089e-19	14.6813	0.0118146	80.945	2.32089e-19	FALSE	829	3.82062e-18
C17orf53	-6	-2.57865	-3.14116	-2.01614	2.59285e-19	13.1413	0.0220897	80.726	2.59285e-19	FALSE	830	4.24341e-18
MKKS	-6	-2.67226	-3.29959	-2.04493	6.8895e-17	11.4773	0.0426966	69.7043	6.8895e-17	FALSE	831	8.89565e-16
C12orf45	-6	-3.11863	-4.05209	-2.18517	5.82611e-11	40.7196	1.06898e-07	42.878	5.82611e-11	FALSE	832	4.06606e-10
ITGA10	-6	-2.34345	-2.74663	-1.94027	4.57741e-30	8.66225	0.123318	129.78	4.57741e-30	FALSE	834	1.79433e-28
RMDN3	-6	-2.5305	-3.0663	-1.9947	2.10948e-20	24.2661	0.000192983	85.6856	2.10948e-20	FALSE	840	3.8253e-19
KCNK9	-6	-2.78555	-3.50388	-2.06721	2.95413e-14	20.4448	0.0010309	57.7648	2.95413e-14	FALSE	848	2.93455e-13
SAMM50	-6	-2.31056	-2.70279	-1.91832	7.76406e-31	13.7643	0.0171783	133.302	7.76406e-31	FALSE	849	3.25114e-29
ZNF589	-6	-2.92609	-3.74228	-2.10989	2.11767e-12	39.4661	1.9133e-07	49.3718	2.11767e-12	FALSE	851	1.75555e-11
PREB	-6	-2.9284	-3.74693	-2.10988	2.34838e-12	43.139	3.46291e-08	49.169	2.34838e-12	FALSE	852	1.937e-11
B3GNT2	6	2.09029	1.84725	2.33332	9.2997e-64	9.96451	0.0762471	284.163	9.2997e-64	FALSE	854	2.46807e-61
DPRX	-6	-2.69812	-3.36227	-2.03398	1.68647e-15	11.0543	0.0503135	63.4008	1.68647e-15	FALSE	857	1.89694e-14
DCTN5	-6	-3.07208	-3.9957	-2.14846	7.07315e-11	40.805	1.02734e-07	42.4986	7.07315e-11	FALSE	858	4.87522e-10
AC084819.1	-6	-3.39733	-4.54488	-2.24979	6.53272e-09	48.6137	2.66162e-09	33.6692	6.53272e-09	FALSE	859	3.53725e-08
CCT7	-6	-2.0725	-2.3087	-1.83631	2.76724e-66	7.54905	0.182902	295.758	2.76724e-66	FALSE	860	8.23423e-64
MED16	-6	-3.1489	-4.12593	-2.17187	2.67012e-10	37.7148	4.30524e-07	39.9021	2.67012e-10	FALSE	861	1.70809e-09
CPA2	-6	-3.28915	-4.36372	-2.21458	1.98242e-09	14.0249	0.0154519	35.9909	1.98242e-09	FALSE	862	1.14239e-08
DGUOK-AS1	-6	-2.60327	-3.20829	-1.99825	3.35971e-17	14.0689	0.0151776	71.121	3.35971e-17	FALSE	866	4.48547e-16
CCDC92	-6	-2.63357	-3.26086	-2.00628	1.89514e-16	14.512	0.0126642	67.7088	1.89514e-16	FALSE	868	2.35711e-15
GRHPR	-6	-3.13459	-4.10715	-2.16202	2.66741e-10	41.0002	9.38201e-08	39.9041	2.66741e-10	FALSE	869	1.70747e-09
SLC27A5	-6	-2.5694	-3.15322	-1.98558	6.36397e-18	13.5198	0.0189652	74.4046	6.36397e-18	FALSE	871	9.04356e-17
GGA2	-6	-2.65772	-3.30326	-2.01219	7.06754e-16	14.966	0.0105087	65.1144	7.06754e-16	FALSE	874	8.23247e-15
CDC42EP4	-6	-3.01399	-3.90948	-2.1185	4.2031e-11	14.9918	0.0103974	43.5169	4.2031e-11	FALSE	879	2.98642e-10
MLPH	-6	-2.52778	-3.08829	-1.96726	9.66141e-19	10.6776	0.0581599	78.1272	9.66141e-19	FALSE	880	1.49756e-17
BCL2L10	6	2.65499	2.00538	3.30461	1.14287e-15	31.0456	9.17518e-06	64.1674	1.14287e-15	FALSE	883	1.31102e-14
EEF1AKMT2	-6	-2.55459	-3.13578	-1.97339	7.00843e-18	7.9506	0.158979	74.2142	7.00843e-18	FALSE	884	9.92348e-17
ZNF280C	6	2.44954	1.94052	2.95857	4.03213e-21	20.7921	0.000886696	88.9584	4.03213e-21	FALSE	885	7.81708e-20
ZMYND19	-6	-2.44985	-2.95917	-1.94053	4.19979e-21	12.6409	0.0269869	88.8778	4.19979e-21	FALSE	886	8.1101e-20
FAM162A	-6	-3.66647	-5.01905	-2.3139	1.07875e-07	34.0037	2.37699e-06	28.2273	1.07875e-07	FALSE	889	4.9303e-07
APCDD1L-DT	-6	-2.50499	-3.05674	-1.95324	5.6679e-19	13.222	0.021385	79.1808	5.6679e-19	FALSE	890	8.99853e-18
TRIP4	-6	-3.07821	-4.02896	-2.12746	2.21428e-10	24.2303	0.000196065	40.2678	2.21428e-10	FALSE	892	1.43661e-09
MCAT	-6	-2.69309	-3.37951	-2.00668	1.47385e-14	24.1434	0.00020376	59.1328	1.47385e-14	FALSE	894	1.50991e-13
GPKOW	-6	-2.66015	-3.32491	-1.99539	4.39634e-15	24.9821	0.000140448	61.5139	4.39634e-15	FALSE	895	4.72577e-14
PRPSAP1	-6	-3.16357	-4.17645	-2.15068	9.26459e-10	91.4823	3.27989e-18	37.4739	9.26459e-10	FALSE	896	5.56073e-09
MCEE	-6	-2.67111	-3.3464	-1.99582	8.99995e-15	6.38297	0.270716	60.1035	8.99995e-15	FALSE	899	9.4066e-14
CETN3	6	2.44482	1.92497	2.96468	3.03856e-20	32.2771	5.23589e-06	84.9639	3.03856e-20	FALSE	902	5.42001e-19
CELA1	-6	-2.83525	-3.62576	-2.04475	2.07005e-12	11.0777	0.0498618	49.4164	2.07005e-12	FALSE	903	1.71824e-11
ANXA11	-6	-2.79479	-3.55761	-2.03197	6.9304e-13	31.7487	6.66241e-06	51.5639	6.9304e-13	FALSE	904	6.0224e-12
IMP4	-6	-2.51906	-3.09317	-1.94495	7.98136e-18	14.5995	0.0122177	73.9576	7.98136e-18	FALSE	908	1.12202e-16
ANAPC7	-6	-2.82372	-3.60884	-2.0386	1.80072e-12	37.314	5.18114e-07	49.6899	1.80072e-12	FALSE	909	1.50422e-11
HAUS8	-6	-2.71795	-3.43183	-2.00408	8.50881e-14	24.1547	0.000202744	55.6845	8.50881e-14	FALSE	912	8.061e-13
VPS25	-6	-2.31186	-2.74563	-1.8781	1.52538e-25	13.5001	0.0191169	109.123	1.52538e-25	FALSE	914	4.24922e-24
LHX4	-6	-3.05115	-4.00049	-2.10182	2.99006e-10	23.0163	0.000335145	39.6811	2.99006e-10	FALSE	916	1.89915e-09
STK19	-6	-2.20467	-2.56948	-1.83986	2.2922e-32	11.9101	0.0360413	140.297	2.2922e-32	FALSE	919	1.08213e-30
ALG1L15P	-6	-3.06431	-4.02859	-2.10003	4.71201e-10	32.6365	4.44357e-06	38.7931	4.71201e-10	FALSE	922	2.92476e-09
FAM173B	-6	-3.06756	-4.03483	-2.10028	5.10903e-10	21.349	0.000695835	38.6352	5.10903e-10	FALSE	923	3.14929e-09
MCTS1	-6	-3.06206	-4.02613	-2.09798	4.80985e-10	65.289	9.76242e-13	38.7529	4.80985e-10	FALSE	926	2.97889e-09
NR2C2AP	-6	-2.99599	-3.91423	-2.07776	1.60643e-10	31.7556	6.64128e-06	40.8949	1.60643e-10	FALSE	927	1.05797e-09
ERMARD	-6	-2.49437	-3.06753	-1.9212	1.4683e-17	34.8762	1.59269e-06	72.7544	1.4683e-17	FALSE	933	2.0307e-16
LINC00520	-6	-3.57112	-4.89416	-2.24808	1.22111e-07	7.07272	0.215288	27.9874	1.22111e-07	FALSE	934	5.54353e-07
SMG1P2	-6	-2.1127	-2.42388	-1.80152	2.11522e-40	3.68105	0.596186	177.069	2.11522e-40	FALSE	939	1.64193e-38
MEX3D	6	4.1732	2.42907	5.91733	2.73688e-06	33.3779	3.16599e-06	21.9927	2.73688e-06	FALSE	942	1.01052e-05
KHK	-6	-4.42557	-6.34602	-2.50513	6.28276e-06	37.9392	3.88078e-07	20.4001	6.28276e-06	FALSE	943	2.18616e-05
SLC35F4	-6	-2.35042	-2.82908	-1.87177	6.31119e-22	14.7613	0.0114323	92.6279	6.31119e-22	FALSE	947	1.32138e-20
MRPS22	-6	-3.01785	-3.96174	-2.07395	3.69386e-10	46.6538	6.6839e-09	39.2683	3.69386e-10	FALSE	950	2.31621e-09
XYLT1	-6	-2.52766	-3.13126	-1.92406	2.25543e-16	47.5993	4.28778e-09	67.3657	2.25543e-16	FALSE	953	2.78057e-15
SRP14-AS1	-6	-2.2626	-2.68206	-1.84314	4.00636e-26	5.73254	0.33312	111.773	4.00636e-26	FALSE	955	1.18671e-24
MRPL20	-6	-2.67311	-3.38013	-1.96609	1.26071e-13	26.6909	6.55175e-05	54.9117	1.26071e-13	FALSE	960	1.17175e-12
SAP18	-6	-3.12831	-4.15415	-2.10246	2.27426e-09	57.4673	4.05085e-11	35.7233	2.27426e-09	FALSE	963	1.30178e-08
AL136442.1	-6	-2.58057	-3.22466	-1.93648	4.074e-15	5.24786	0.386386	61.6638	4.074e-15	FALSE	965	4.39853e-14
TUBB8P6	-6	-2.20537	-2.58936	-1.82138	2.14765e-29	8.73553	0.120089	126.712	2.14765e-29	FALSE	967	8.01859e-28
PSMG3	-6	-2.43149	-2.97966	-1.88332	3.50554e-18	14.0229	0.0154646	75.5819	3.50554e-18	FALSE	972	5.13005e-17
TMEM185B	-6	-2.59041	-3.24973	-1.93109	1.35452e-14	17.7935	0.00321665	59.2989	1.35452e-14	FALSE	973	1.39056e-13
SDHA	-6	-3.077	-4.07757	-2.07643	1.66662e-09	57.4017	4.17905e-11	36.329	1.66662e-09	FALSE	976	9.7124e-09
ST8SIA1	-6	-2.30503	-2.76757	-1.84248	1.55732e-22	20.2561	0.00111872	95.3977	1.55732e-22	FALSE	982	3.42489e-21
SNAP29	-6	-2.92067	-3.81513	-2.02621	1.55554e-10	99.9309	5.46542e-20	40.9578	1.55554e-10	FALSE	984	1.02652e-09
CD9	-6	-3.40621	-4.6422	-2.17022	6.61328e-08	45.7353	1.02817e-08	29.1748	6.61328e-08	FALSE	986	3.11907e-07
ADCY3	-6	-2.06591	-2.36508	-1.76675	9.73163e-42	8.56513	0.127718	183.193	9.73163e-42	FALSE	987	8.23791e-40
VTI1B	-6	-2.18164	-2.56226	-1.80103	2.76667e-29	9.62033	0.0867361	126.21	2.76667e-29	FALSE	990	1.0156e-27
KIF22	-6	-3.30217	-4.46835	-2.13599	2.85919e-08	33.2871	3.30029e-06	30.8008	2.85919e-08	FALSE	994	1.4169e-07
AGR2	-6	-2.37777	-2.89749	-1.85806	3.04206e-19	7.61819	0.178571	80.4103	3.04206e-19	FALSE	995	4.95382e-18
AL354714.2	-6	-2.08236	-2.39556	-1.76916	8.14154e-39	6.29474	0.278587	169.81	8.14154e-39	FALSE	996	5.75551e-37
LINC00907	-6	-2.79958	-3.62021	-1.97896	2.28632e-11	35.5185	1.18551e-06	44.7088	2.28632e-11	FALSE	1005	1.67043e-10
TRIAP1	-6	-3.05511	-4.05494	-2.05528	2.11203e-09	41.988	5.92348e-08	35.8675	2.11203e-09	FALSE	1006	1.21369e-08
NOL12	-6	-2.55179	-3.1999	-1.90368	1.19185e-14	27.9987	3.64203e-05	59.5507	1.19185e-14	FALSE	1009	1.23064e-13
MTERF4	-6	-2.07186	-2.38466	-1.75906	1.54703e-38	16.8441	0.00480525	168.533	1.54703e-38	FALSE	1011	1.08121e-36
EIF3G	-6	-2.58103	-3.25165	-1.91042	4.57881e-14	21.2121	0.000738607	56.9029	4.57881e-14	FALSE	1012	4.46491e-13
SERHL2	-6	-2.97161	-3.91678	-2.02643	7.18015e-10	36.3941	7.92071e-07	37.9711	7.18015e-10	FALSE	1014	4.35892e-09
TBC1D10B	-6	-3.1674	-4.2503	-2.0845	9.88198e-09	45.1863	1.32972e-08	32.8643	9.88198e-09	FALSE	1017	5.21279e-08
ANKS4B	-6	-2.94235	-3.86857	-2.01613	4.77572e-10	33.7091	2.72048e-06	38.7668	4.77572e-10	FALSE	1018	2.95929e-09
IP6K2	-6	-2.35767	-2.87519	-1.84016	4.29455e-19	17.1909	0.0041516	79.729	4.29455e-19	FALSE	1020	6.89058e-18
ELP1	-6	-2.26643	-2.72111	-1.81175	1.51862e-22	7.9258	0.160373	95.4475	1.51862e-22	FALSE	1022	3.34728e-21
TE_MER61A	-6	-1.91664	-2.12584	-1.70745	4.21901e-72	4.84223	0.435437	322.459	4.21901e-72	FALSE	1024	2.07143e-69
TGM7	-6	-2.60487	-3.29757	-1.91217	1.70212e-13	17.4133	0.00377907	54.3217	1.70212e-13	FALSE	1025	1.55841e-12
DNAJC18	-6	-3.40236	-4.65573	-2.149	1.03484e-07	100.186	4.82955e-20	28.3077	1.03484e-07	FALSE	1028	4.7462e-07
ITIH2	-6	-2.28551	-2.75499	-1.81604	1.40788e-21	9.68324	0.0847244	91.0401	1.40788e-21	FALSE	1029	2.83874e-20
BAG1	-6	-2.6812	-3.42895	-1.93344	2.0991e-12	22.7716	0.000373243	49.3891	2.0991e-12	FALSE	1031	1.74089e-11
NDUFS1	-6	-2.99172	-3.9577	-2.02574	1.27786e-09	32.7233	4.27077e-06	36.8468	1.27786e-09	FALSE	1032	7.54082e-09
SWI5	-6	-2.79836	-3.62862	-1.9681	3.94973e-11	42.5004	4.66486e-08	43.6386	3.94973e-11	FALSE	1033	2.81556e-10
AC007364.1	-6	-2.58849	-3.27231	-1.90467	1.17931e-13	13.1174	0.0223028	55.0428	1.17931e-13	FALSE	1036	1.0987e-12
TXNDC15	-6	-2.76489	-3.57322	-1.95655	2.0279e-11	18.3096	0.00258243	44.9436	2.0279e-11	FALSE	1038	1.49553e-10
EIF4E2	-6	-2.44724	-3.03412	-1.86035	3.01417e-16	32.4166	4.91295e-06	66.794	3.01417e-16	FALSE	1042	3.66761e-15
FTSJ1	-6	-2.59795	-3.29145	-1.90445	2.09898e-13	15.1733	0.00964715	53.9099	2.09898e-13	FALSE	1044	1.90842e-12
POLR2L	-6	-2.25001	-2.69947	-1.80054	1.00525e-22	8.8201	0.116459	96.2643	1.00525e-22	FALSE	1047	2.25624e-21
NDUFA12	-6	-2.37849	-2.91851	-1.83847	6.00244e-18	26.4453	7.3129e-05	74.5201	6.00244e-18	FALSE	1048	8.55457e-17
ZNF132	-6	-2.7597	-3.56949	-1.94991	2.3994e-11	15.6509	0.00791473	44.6142	2.3994e-11	FALSE	1052	1.74719e-10
ZNF512	-6	-2.69715	-3.46368	-1.93063	5.33039e-12	20.9433	0.000830294	47.5615	5.33039e-12	FALSE	1054	4.20079e-11
LDLRAP1	-6	-2.27113	-2.73822	-1.80404	1.57353e-21	13.8045	0.0169004	90.82	1.57353e-21	FALSE	1055	3.15655e-20
AP000943.3	-6	-2.92748	-3.86052	-1.99444	7.77072e-10	35.0847	1.44719e-06	37.8169	7.77072e-10	FALSE	1060	4.70001e-09
LINC01122	-6	-2.38496	-2.93587	-1.83404	2.15955e-17	7.52594	0.18437	71.9931	2.15955e-17	FALSE	1062	2.93455e-16
GTSF1	-6	-1.91466	-2.13501	-1.69431	4.86721e-65	6.77085	0.238248	290.043	4.86721e-65	FALSE	1063	1.3463e-62
ZFP62	-6	-2.44586	-3.04166	-1.85005	8.55953e-16	23.4848	0.000272624	64.7369	8.55953e-16	FALSE	1065	9.91159e-15
PPIF	-6	-3.30104	-4.50044	-2.10165	6.87847e-08	96.4825	2.91076e-19	29.0987	6.87847e-08	FALSE	1067	3.23638e-07
GTF2E2	-6	-2.78717	-3.62453	-1.9498	6.85787e-11	27.6003	4.35683e-05	42.5591	6.85787e-11	FALSE	1068	4.73398e-10
ATG13	-6	-2.63331	-3.36258	-1.90405	1.47061e-12	18.5989	0.00228235	50.0872	1.47061e-12	FALSE	1070	1.2422e-11
CYREN	-6	-3.6376	-5.07707	-2.19813	7.31158e-07	49.1478	2.0701e-09	24.5312	7.31158e-07	FALSE	1074	2.97724e-06
SDF2	-6	-3.14634	-4.23996	-2.05273	1.71177e-08	29.5299	1.82479e-05	31.7968	1.71177e-08	FALSE	1077	8.75225e-08
CNN3	6	1.9023	1.68597	2.11864	1.46222e-66	2.5527	0.768538	297.029	1.46222e-66	FALSE	1079	4.41794e-64
SMPD3	-6	-1.93535	-2.17533	-1.69537	2.81718e-56	11.6382	0.0400958	249.838	2.81718e-56	FALSE	1080	5.07584e-54
RASGRF2	-6	-2.42026	-3.0107	-1.82981	9.435e-16	19.0539	0.00187816	64.5451	9.435e-16	FALSE	1090	1.08868e-14
AIP	-6	-2.74383	-3.56372	-1.92394	5.41148e-11	27.2511	5.09651e-05	43.0225	5.41148e-11	FALSE	1091	3.80373e-10
TMEM183B	-6	-2.64684	-3.39843	-1.89525	5.1162e-12	23.0457	0.000330839	47.6419	5.1162e-12	FALSE	1092	4.04334e-11
LIPM	-6	-2.37317	-2.93256	-1.81379	9.16788e-17	4.7138	0.451797	69.1408	9.16788e-17	FALSE	1094	1.16687e-15
DDX31	-6	-2.85549	-3.75838	-1.95259	5.69802e-10	31.6009	7.12619e-06	38.4222	5.69802e-10	FALSE	1100	3.49044e-09
EID2	-6	-2.55989	-3.25381	-1.86597	4.81745e-13	12.6341	0.0270602	52.278	4.81745e-13	FALSE	1101	4.2388e-12
ASTN2	-6	-2.59353	-3.31199	-1.87507	1.49274e-12	32.6	4.51819e-06	50.0579	1.49274e-12	FALSE	1102	1.25928e-11
RPL23AP25	-6	-2.24757	-2.72326	-1.77189	2.03251e-20	8.75082	0.119425	85.7591	2.03251e-20	FALSE	1106	3.69255e-19
ZBTB8B	-6	-2.25469	-2.73802	-1.77135	6.08069e-20	15.3628	0.00891953	83.5924	6.08069e-20	FALSE	1110	1.05962e-18
IDH3B	-6	-2.39418	-2.97801	-1.81035	9.17418e-16	11.595	0.0407783	64.6003	9.17418e-16	FALSE	1114	1.05983e-14
GNAI1	6	1.79198	1.63443	1.94954	4.45188e-110	5.77479	0.328754	496.918	4.45188e-110	FALSE	1116	7.28587e-107
TE_MER83B	-6	-2.71247	-3.52515	-1.89978	6.08196e-11	12.3834	0.0298961	42.794	6.08196e-11	FALSE	1120	4.23109e-10
TXNL4A	-6	-2.38892	-2.97247	-1.80537	1.0262e-15	14.9828	0.0104359	64.3795	1.0262e-15	FALSE	1121	1.18064e-14
C1orf56	-6	-2.3402	-2.88994	-1.79047	7.21211e-17	21.0919	0.000778298	69.6141	7.21211e-17	FALSE	1124	9.29387e-16
COA6	-6	-2.50762	-3.17665	-1.8386	2.03751e-13	22.0216	0.000518665	53.9683	2.03751e-13	FALSE	1125	1.85425e-12
MCM7	-6	-2.61018	-3.35259	-1.86777	5.54576e-12	34.7117	1.71773e-06	47.4839	5.54576e-12	FALSE	1127	4.36002e-11
PPP6C	6	1.84982	1.64641	2.05323	4.59235e-71	10.0805	0.0729875	317.699	4.59235e-71	FALSE	1128	2.04975e-68
ZNF2	-6	-3.13038	-4.24438	-2.01637	3.63872e-08	44.6911	1.67652e-08	30.3331	3.63872e-08	FALSE	1129	1.77543e-07
C3orf14	-6	-2.29058	-2.80886	-1.7723	4.62802e-18	18.2449	0.00265458	75.0335	4.62802e-18	FALSE	1131	6.68306e-17
PPP2R3C	-6	-2.41601	-3.02362	-1.8084	6.52736e-15	27.2302	5.14448e-05	60.7358	6.52736e-15	FALSE	1132	6.90311e-14
TNNT1	-6	-2.28159	-2.79405	-1.76914	2.63029e-18	10.5311	0.0615115	76.1491	2.63029e-18	FALSE	1134	3.89478e-17
PPIE	-6	-2.94524	-3.93055	-1.95992	4.6674e-09	30.5779	1.13477e-05	34.3234	4.6674e-09	FALSE	1137	2.58206e-08
Z83839.2	-6	-2.79262	-3.66993	-1.9153	4.40839e-10	14.2746	0.0139563	38.9231	4.40839e-10	FALSE	1138	2.74933e-09
TGFA	-6	-1.85365	-2.06403	-1.64326	8.11677e-67	7.50943	0.185425	298.203	8.11677e-67	FALSE	1141	2.49071e-64
TE_MER57A1	-6	-1.93764	-2.20789	-1.66739	7.43687e-45	8.24383	0.1433	197.473	7.43687e-45	FALSE	1142	7.45166e-43
ITGAV	6	2.36917	1.78953	2.94881	1.1383e-15	21.6253	0.000616815	64.1752	1.1383e-15	FALSE	1145	1.30655e-14
LCMT1	-6	-2.56209	-3.27947	-1.8447	2.56212e-12	39.5669	1.82587e-07	48.9981	2.56212e-12	FALSE	1146	2.10474e-11
CTNNBL1	-6	-2.83271	-3.74462	-1.92079	1.14111e-09	41.1493	8.75303e-08	37.0675	1.14111e-09	FALSE	1147	6.77663e-09
CTCFL	6	1.89306	1.64705	2.13907	2.1237e-51	8.04137	0.15397	227.47	2.1237e-51	FALSE	1151	2.93714e-49
CYB5B	-6	-1.77185	-1.93182	-1.61188	1.67737e-104	10.9602	0.052175	471.292	1.67737e-104	FALSE	1152	2.534e-101
AC110015.1	-6	-2.29616	-2.83054	-1.76177	3.71378e-17	7.28146	0.200535	70.9233	3.71378e-17	FALSE	1155	4.92139e-16
EDC3	-6	-2.32277	-2.87616	-1.76939	1.92413e-16	21.6086	0.00062131	67.6789	1.92413e-16	FALSE	1156	2.39164e-15
CIRBP	-6	-2.62027	-3.38679	-1.85376	2.08423e-11	29.4488	1.89301e-05	44.89	2.08423e-11	FALSE	1157	1.53419e-10
FBXO43	6	1.8055	1.61923	1.99178	1.80664e-80	5.06462	0.408045	360.885	1.80664e-80	FALSE	1158	1.26716e-77
SLC5A6	-6	-2.95974	-3.97162	-1.94786	9.87281e-09	45.9687	9.21629e-09	32.8661	9.87281e-09	FALSE	1165	5.21022e-08
CLTA	-6	-2.21349	-2.6937	-1.73328	1.65111e-19	38.2151	3.41577e-07	81.6179	1.65111e-19	FALSE	1167	2.74565e-18
ECHS1	-6	-2.89193	-3.85602	-1.92785	4.12139e-09	29.0056	2.31289e-05	34.5655	4.12139e-09	FALSE	1168	2.30008e-08
PRMT7	-6	-3.20623	-4.39526	-2.0172	1.25665e-07	33.4775	3.02493e-06	27.9318	1.25665e-07	FALSE	1170	5.69171e-07
UTP18	-6	-3.37793	-4.68992	-2.06594	4.50577e-07	89.6261	8.05119e-18	25.4646	4.50577e-07	FALSE	1172	1.88756e-06
B3GNT10	-6	-3.22983	-4.43655	-2.0231	1.55537e-07	22.2801	0.000463146	27.5193	1.55537e-07	FALSE	1174	6.93754e-07
PDE7A	6	2.11072	1.7022	2.51923	4.19942e-24	14.726	0.0115997	102.553	4.19942e-24	FALSE	1175	1.0506e-22
USP50	-6	-2.20561	-2.68225	-1.72896	1.19604e-19	12.4666	0.0289246	82.2552	1.19604e-19	FALSE	1176	2.03192e-18
SNAP47	-6	-2.62449	-3.40031	-1.84867	3.35054e-11	22.2641	0.000466397	43.9606	3.35054e-11	FALSE	1177	2.40502e-10
CCNH	-6	-2.72847	-3.57858	-1.87835	3.16372e-10	30.8906	9.84494e-06	39.5708	3.16372e-10	FALSE	1178	2.00427e-09
POLR2I	-6	-2.57663	-3.31969	-1.83357	1.07304e-11	22.4855	0.000423222	46.1904	1.07304e-11	FALSE	1180	8.15219e-11
TE_MLT1-int	-6	-3.62493	-5.11774	-2.13212	1.94271e-06	30.9388	9.63151e-06	22.6509	1.94271e-06	FALSE	1182	7.38826e-06
ELMO2	-6	-2.43092	-3.07187	-1.78997	1.05765e-13	18.0807	0.00284691	55.2569	1.05765e-13	FALSE	1183	9.94311e-13
MRPS11	-6	-1.94952	-2.24772	-1.65133	1.37585e-37	10.6802	0.0581032	164.189	1.37585e-37	FALSE	1184	9.12847e-36
CR589904.1	-6	-2.54508	-3.26995	-1.82022	5.91675e-12	20.6984	0.000923527	47.357	5.91675e-12	FALSE	1186	4.63129e-11
ZNHIT1	-6	-2.13976	-2.57777	-1.70176	1.0192e-21	12.2427	0.0316095	91.6794	1.0192e-21	FALSE	1190	2.08936e-20
AHCYL2	-6	-2.52286	-3.23489	-1.81084	3.79509e-12	21.6557	0.000608679	48.2276	3.79509e-12	FALSE	1191	3.05458e-11
GTSF1L	-6	-2.9203	-3.91672	-1.92387	9.23524e-09	20.3135	0.00109127	32.9959	9.23524e-09	FALSE	1193	4.89662e-08
GSTK1	-6	-2.52135	-3.23834	-1.80436	5.48748e-12	21.882	0.000551334	47.5046	5.48748e-12	FALSE	1199	4.31765e-11
MLYCD	-6	-2.6859	-3.52102	-1.85079	2.9072e-10	33.4276	3.0948e-06	39.736	2.9072e-10	FALSE	1200	1.84892e-09
EIF2B2	-6	-2.99759	-4.05732	-1.93786	2.95624e-08	42.5195	4.62353e-08	30.736	2.95624e-08	FALSE	1201	1.46127e-07
AP001043.1	-6	-2.79783	-3.71511	-1.88055	2.25679e-09	51.2977	7.51538e-10	35.7383	2.25679e-09	FALSE	1202	1.29254e-08
KCNE2	-6	-2.48713	-3.18296	-1.79129	2.46147e-12	12.8547	0.0247788	49.0767	2.46147e-12	FALSE	1205	2.02686e-11
TMEM252	-6	-2.61533	-3.40338	-1.82727	7.79383e-11	45.4975	1.14935e-08	42.3089	7.79383e-11	FALSE	1207	5.33506e-10
TE_MLT1B-int	-6	-2.53657	-3.26855	-1.80458	1.10642e-11	21.7232	0.000590972	46.1303	1.10642e-11	FALSE	1209	8.39282e-11
PPL	-6	-2.03581	-2.41016	-1.66145	1.5889e-26	12.1497	0.0327926	113.607	1.5889e-26	FALSE	1210	4.90406e-25
LEF1	6	2.3192	1.7415	2.89689	3.59242e-15	30.412	1.22352e-05	61.9115	3.59242e-15	FALSE	1211	3.90705e-14
AL390036.1	-6	-2.12686	-2.56745	-1.68626	3.04501e-21	8.84614	0.115361	89.5138	3.04501e-21	FALSE	1212	5.96816e-20
FBLN7	-6	-2.93546	-3.95564	-1.91527	1.705e-08	49.7696	1.54467e-09	31.8045	1.705e-08	FALSE	1215	8.72221e-08
GCAT	-6	-2.46284	-3.1457	-1.77997	1.56186e-12	31.5768	7.20504e-06	49.9691	1.56186e-12	FALSE	1218	1.3142e-11
STOM	6	2.03517	1.65723	2.41312	4.86374e-26	8.21462	0.144797	111.389	4.86374e-26	FALSE	1223	1.42779e-24
PRKCQ-AS1	-6	-2.4255	-3.08347	-1.76753	5.00822e-13	36.8248	6.49394e-07	52.2017	5.00822e-13	FALSE	1225	4.4027e-12
FKBP4	-6	-2.82411	-3.77077	-1.87744	5.00476e-09	69.9785	1.03541e-13	34.1876	5.00476e-09	FALSE	1230	2.75936e-08
BRMS1L	-6	-2.40833	-3.05664	-1.76001	3.31895e-13	6.88783	0.229117	53.0098	3.31895e-13	FALSE	1231	2.96277e-12
BICRAL	-6	-2.21226	-2.72068	-1.70383	1.48571e-17	7.09617	0.213586	72.7311	1.48571e-17	FALSE	1233	2.05334e-16
UBE2Q2L	-6	-2.13877	-2.59583	-1.68171	4.66846e-20	1.31284	0.933605	84.1149	4.66846e-20	FALSE	1234	8.2007e-19
PON1	-6	-2.67431	-3.51613	-1.8325	4.76999e-10	20.443	0.00103171	38.7692	4.76999e-10	FALSE	1235	2.957e-09
MIR646HG	-6	-1.7808	-1.98157	-1.58002	1.09417e-67	12.2141	0.0319685	302.197	1.09417e-67	FALSE	1236	3.61149e-65
RIMKLA	-6	-2.47413	-3.17316	-1.77509	4.00523e-12	64.6612	1.31759e-12	48.1219	4.00523e-12	FALSE	1237	3.21056e-11
AKR1B1	-6	-2.83715	-3.79672	-1.87757	6.83291e-09	43.4959	2.93136e-08	33.5818	6.83291e-09	FALSE	1238	3.68962e-08
SNX17	-6	-2.50398	-3.22509	-1.78288	1.00465e-11	15.636	0.00796396	46.3194	1.00465e-11	FALSE	1239	7.66527e-11
TUBE1	6	1.80882	1.58676	2.03088	2.22595e-57	3.99508	0.550124	254.894	2.22595e-57	FALSE	1240	4.37154e-55
C1QBP	-6	-2.69059	-3.54656	-1.83462	7.23732e-10	36.8809	6.32797e-07	37.9556	7.23732e-10	FALSE	1242	4.38684e-09
TAF4	6	2.05196	1.65389	2.45003	5.34856e-24	10.6782	0.0581461	102.074	5.34856e-24	FALSE	1246	1.32293e-22
ARG2	-6	-2.95126	-3.99603	-1.9065	3.08546e-08	59.3527	1.65375e-11	30.653	3.08546e-08	FALSE	1247	1.52097e-07
MFSD5	-6	-2.59819	-3.38971	-1.80667	1.24552e-10	40.3084	1.29409e-07	41.3922	1.24552e-10	FALSE	1249	8.33133e-10
CETN2	-6	-2.54054	-3.29228	-1.78881	3.49993e-11	38.3115	3.26686e-07	43.8752	3.49993e-11	FALSE	1250	2.50858e-10
FZD6	6	1.81432	1.58411	2.04452	7.91801e-54	10.4806	0.062709	238.606	7.91801e-54	FALSE	1251	1.24401e-51
TBPL2	-6	-1.97752	-2.32644	-1.62861	1.14228e-28	5.10777	0.40287	123.396	1.14228e-28	FALSE	1255	4.05664e-27
COX11	-6	-2.28405	-2.85349	-1.71462	3.79165e-15	12.2601	0.031392	61.8052	3.79165e-15	FALSE	1256	4.11632e-14
STK32A	-6	-2.14888	-2.62125	-1.6765	4.83267e-19	4.78783	0.442318	79.4957	4.83267e-19	FALSE	1259	7.72873e-18
HAX1	-6	-2.79506	-3.73224	-1.85787	5.0537e-09	27.8176	3.95113e-05	34.1686	5.0537e-09	FALSE	1260	2.78244e-08
MRPL47	-6	-2.6211	-3.43436	-1.80784	2.6693e-10	34.7326	1.70132e-06	39.9027	2.6693e-10	FALSE	1266	1.70809e-09
UCMA	-6	-2.61429	-3.42482	-1.80375	2.58809e-10	30.7643	1.04265e-05	39.9631	2.58809e-10	FALSE	1272	1.65886e-09
RPL36AL	-6	-2.71156	-3.59424	-1.82888	1.73405e-09	58.7543	2.19795e-11	36.2517	1.73405e-09	FALSE	1276	1.00665e-08
CALN1	-6	-2.20744	-2.72727	-1.6876	8.58667e-17	12.8541	0.0247852	69.27	8.58667e-17	FALSE	1279	1.09645e-15
FAM122C	-6	-2.4284	-3.10836	-1.74845	2.56247e-12	13.7388	0.0173567	48.9978	2.56247e-12	FALSE	1281	2.10474e-11
ZNF443	-6	-2.71798	-3.60851	-1.82744	2.20475e-09	39.9073	1.55904e-07	35.7838	2.20475e-09	FALSE	1285	1.2642e-08
ZNF844	-6	-2.82211	-3.78816	-1.85606	1.03058e-08	14.8644	0.0109577	32.7827	1.03058e-08	FALSE	1287	5.42615e-08
LIG4	6	2.12012	1.66044	2.57979	1.57008e-19	19.7022	0.00142117	81.7174	1.57008e-19	FALSE	1288	2.62423e-18
GTF3C5	-6	-2.53202	-3.28913	-1.77491	5.57319e-11	25.7213	0.000101056	42.9649	5.57319e-11	FALSE	1289	3.90839e-10
MRVI1-AS1	-6	-1.96187	-2.30849	-1.61525	1.34974e-28	6.90151	0.228068	123.065	1.34974e-28	FALSE	1292	4.77614e-27
UQCC2	-6	-2.11601	-2.57488	-1.65714	1.5945e-19	8.46318	0.132489	81.6869	1.5945e-19	FALSE	1297	2.66053e-18
TRIM39	-6	-3.21829	-4.47278	-1.9638	4.9528e-07	64.5958	1.35935e-12	25.2821	4.9528e-07	FALSE	1298	2.05771e-06
TRIM68	-6	-2.52089	-3.27442	-1.76736	5.49227e-11	14.7772	0.011358	42.9935	5.49227e-11	FALSE	1302	3.85637e-10
C9orf135	-6	-2.46614	-3.18336	-1.74891	1.59226e-11	15.5374	0.00829662	45.4172	1.59226e-11	FALSE	1311	1.1908e-10
AC005076.1	-6	-2.64544	-3.49344	-1.79743	9.69751e-10	9.87072	0.0789822	37.3848	9.69751e-10	FALSE	1313	5.80461e-09
RNF185	-6	-2.0425	-2.45481	-1.63018	2.7589e-22	10.7625	0.0562967	94.2657	2.7589e-22	FALSE	1314	5.95406e-21
PSMB5	-6	-1.77137	-1.98754	-1.55519	4.848e-58	7.63663	0.177431	257.931	4.848e-58	FALSE	1315	9.9177e-56
RECQL4	-6	-1.90375	-2.2162	-1.5913	7.1376e-33	4.81515	0.438854	142.614	7.1376e-33	FALSE	1317	3.49564e-31
DDX56	-6	-3.21122	-4.46947	-1.95298	5.67066e-07	38.8466	2.54978e-07	25.0211	5.67066e-07	FALSE	1318	2.3411e-06
MFSD11	-6	-2.64295	-3.49089	-1.79502	1.00219e-09	23.5371	0.000266396	37.3206	1.00219e-09	FALSE	1319	5.98598e-09
METTL23	-6	-2.56679	-3.36214	-1.77144	2.52745e-10	26.1265	8.43336e-05	40.0094	2.52745e-10	FALSE	1322	1.62423e-09
RGS10	-6	-2.64242	-3.49413	-1.79071	1.19612e-09	13.495	0.0191564	36.9757	1.19612e-09	FALSE	1325	7.07976e-09
POLR2H	-6	-2.03662	-2.44978	-1.62346	4.39617e-22	17.6163	0.00346786	93.3435	4.39617e-22	FALSE	1326	9.38439e-21
SEH1L	6	1.93723	1.59588	2.27859	9.68367e-29	12.5366	0.0281307	123.724	9.68367e-29	FALSE	1327	3.45778e-27
FAM229B	-6	-2.72641	-3.63972	-1.8131	4.88937e-09	30.0322	1.45346e-05	34.233	4.88937e-09	FALSE	1328	2.69953e-08
AC009623.1	-6	-2.79423	-3.75709	-1.83136	1.2869e-08	69.5145	1.29316e-13	32.351	1.2869e-08	FALSE	1330	6.68435e-08
ZNF799	-6	-2.41061	-3.09592	-1.7253	5.41392e-12	46.8313	6.14972e-09	47.5311	5.41392e-12	FALSE	1331	4.26319e-11
CNDP2	-6	-2.37101	-3.02838	-1.71364	1.55827e-12	25.5492	0.000109113	49.9736	1.55827e-12	FALSE	1336	1.31174e-11
INPP5E	6	1.90162	1.58312	2.22013	1.24668e-31	5.44728	0.363761	136.934	1.24668e-31	FALSE	1339	5.55181e-30
LINC01645	-6	-2.58375	-3.39776	-1.76973	4.93783e-10	38.4032	3.13095e-07	38.7017	4.93783e-10	FALSE	1342	3.05046e-09
BUD31	-6	-2.10604	-2.57381	-1.63827	1.1011e-18	15.1624	0.00969037	77.8689	1.1011e-18	FALSE	1343	1.69206e-17
NDUFS6	-6	-2.39999	-3.08261	-1.71737	5.54278e-12	27.8327	3.92454e-05	47.485	5.54278e-12	FALSE	1344	4.35942e-11
TMEM219	-6	-2.44057	-3.1527	-1.72844	1.8543e-11	18.7972	0.0020967	45.1189	1.8543e-11	FALSE	1345	1.37473e-10
LINC01030	-6	-2.21545	-2.76433	-1.66657	2.5535e-15	15.4464	0.00861592	62.5838	2.5535e-15	FALSE	1346	2.81573e-14
GCC1	-6	-3.02706	-4.16747	-1.88664	1.9669e-07	57.5865	3.82801e-11	27.0654	1.9669e-07	FALSE	1352	8.66293e-07
CTD-2201I18.1	-6	-2.42084	-3.12178	-1.7199	1.2956e-11	29.4034	1.93226e-05	45.8211	1.2956e-11	FALSE	1354	9.77121e-11
TMEM38B	6	1.8513	1.56295	2.13965	2.60097e-36	4.04695	0.542676	158.346	2.60097e-36	FALSE	1359	1.57171e-34
HMOX2	-6	-3.07747	-4.25592	-1.89903	3.08149e-07	45.4342	1.18395e-08	26.198	3.08149e-07	FALSE	1360	1.31932e-06
TUBB4B	-6	-2.72765	-3.65281	-1.80249	7.53425e-09	33.6957	2.73727e-06	33.3918	7.53425e-09	FALSE	1363	4.05273e-08
PSEN1	-6	-2.45052	-3.17452	-1.72653	3.26782e-11	51.4786	6.90037e-10	44.0095	3.26782e-11	FALSE	1364	2.34907e-10
MOB1A	6	1.76856	1.53988	1.99724	6.71385e-52	9.32659	0.0967256	229.763	6.71385e-52	FALSE	1365	9.69509e-50
MDH2	-6	-2.23938	-2.8105	-1.66826	1.52893e-14	25.2182	0.000126444	59.0606	1.52893e-14	FALSE	1366	1.56471e-13
PTGDR	-6	-2.47859	-3.22352	-1.73367	6.96654e-11	13.1417	0.0220862	42.5283	6.96654e-11	FALSE	1367	4.80562e-10
HNRNPUL2	-6	-3.02384	-4.16629	-1.88138	2.13004e-07	15.6114	0.00804571	26.9114	2.13004e-07	FALSE	1371	9.33122e-07
PATL2	-6	-1.99977	-2.40116	-1.59839	1.59222e-22	20.4032	0.00104964	95.3539	1.59222e-22	FALSE	1379	3.49772e-21
PSMB1	-6	-2.52788	-3.31636	-1.73941	3.30598e-10	31.9805	5.99443e-06	39.4849	3.30598e-10	FALSE	1387	2.08632e-09
ZNF398	-6	-2.34954	-3.0089	-1.69017	2.86815e-12	16.1449	0.00644228	48.7768	2.86815e-12	FALSE	1390	2.33919e-11
AVEN	-6	-2.03305	-2.46207	-1.60402	1.57454e-20	17.4648	0.00369762	86.2639	1.57454e-20	FALSE	1392	2.88725e-19
KDM7A	6	1.7539	1.52656	1.98124	1.17965e-51	7.00837	0.220018	228.641	1.17965e-51	FALSE	1397	1.6667e-49
SAP30BP	-6	-2.19193	-2.73898	-1.64488	4.05323e-15	27.2922	5.00327e-05	61.6739	4.05323e-15	FALSE	1398	4.37852e-14
GCH1	6	1.65707	1.49962	1.81453	1.56752e-94	12.8253	0.0250719	425.478	1.56752e-94	FALSE	1399	2.1989e-91
AL359924.1	-6	-2.24357	-2.8285	-1.65864	5.57604e-14	29.3788	1.95383e-05	56.5154	5.57604e-14	FALSE	1401	5.39182e-13
TE_MLT1A1-int	-6	-1.98294	-2.37794	-1.58795	7.62123e-23	8.14242	0.148559	96.8125	7.62123e-23	FALSE	1402	1.72678e-21
STX18	-6	-1.84604	-2.14165	-1.55043	1.90937e-34	9.61262	0.0869856	149.808	1.90937e-34	FALSE	1403	1.01897e-32
AC139099.2	-6	-2.26872	-2.87293	-1.66452	1.84673e-13	35.1272	1.41919e-06	54.1615	1.84673e-13	FALSE	1404	1.68609e-12
POLE4	-6	-2.73938	-3.68754	-1.79123	1.49013e-08	50.933	8.92657e-10	32.0661	1.49013e-08	FALSE	1409	7.68506e-08
ESYT3	-6	-2.72781	-3.67159	-1.78402	1.47147e-08	41.4756	7.52e-08	32.0906	1.47147e-08	FALSE	1420	7.59278e-08
BICDL1	-6	-2.06934	-2.533	-1.60568	2.18323e-18	9.39818	0.0941977	76.517	2.18323e-18	FALSE	1421	3.25809e-17
ZGLP1	-6	-2.19755	-2.75649	-1.63862	1.29861e-14	16.7718	0.00495363	59.3819	1.29861e-14	FALSE	1426	1.33595e-13
P2RX5	-6	-3.12335	-4.35854	-1.88816	7.19445e-07	37.9039	3.94475e-07	24.5623	7.19445e-07	FALSE	1427	2.93197e-06
DOLK	-6	-2.35566	-3.03248	-1.67885	9.00028e-12	22.0898	0.000503408	46.5349	9.00028e-12	FALSE	1429	6.90455e-11
MTHFD1	-6	-2.07766	-2.55214	-1.60319	9.28586e-18	8.51456	0.130065	73.6588	9.28586e-18	FALSE	1430	1.30075e-16
SAR1B	-6	-2.59185	-3.442	-1.7417	2.29581e-09	12.4794	0.0287779	35.7049	2.29581e-09	FALSE	1431	1.31259e-08
MTCP1	-6	-2.10714	-2.60439	-1.60989	9.94169e-17	8.70502	0.121424	68.981	9.94169e-17	FALSE	1436	1.2629e-15
VDAC3	-6	-2.49472	-3.2799	-1.70955	4.74435e-10	46.3217	7.81061e-09	38.7797	4.74435e-10	FALSE	1443	2.9439e-09
PAXIP1	6	2.26176	1.64618	2.87734	5.96587e-13	20.1225	0.00118528	51.8581	5.96587e-13	FALSE	1445	5.20959e-12
PTGR1	-6	-2.38235	-3.08738	-1.67733	3.52136e-11	16.3719	0.00585865	43.8633	3.52136e-11	FALSE	1451	2.52302e-10
OOSP4A	6	2.05696	1.58844	2.52547	7.63334e-18	11.581	0.0410033	74.0456	7.63334e-18	FALSE	1452	1.07695e-16
HAUS1	-6	-2.04441	-2.5042	-1.58461	2.91549e-18	14.7158	0.0116484	75.9459	2.91549e-18	FALSE	1453	4.29216e-17
FAM32A	-6	-2.97832	-4.12297	-1.83366	3.40182e-07	33.7835	2.6293e-06	26.007	3.40182e-07	FALSE	1455	1.44451e-06
LGALS4	-6	-2.59904	-3.46862	-1.72946	4.6835e-09	17.4155	0.00377554	34.3167	4.6835e-09	FALSE	1460	2.59023e-08
PAIP2	-6	-1.96162	-2.36622	-1.55703	2.04658e-21	18.1996	0.00270636	90.3	2.04658e-21	FALSE	1462	4.06809e-20
C3orf52	-6	-4.3236	-6.46005	-2.18715	7.29527e-05	38.1753	3.47934e-07	15.7327	7.29527e-05	FALSE	1465	0.000212822
MRPL33	-6	-2.1592	-2.71012	-1.60827	1.57186e-14	19.1018	0.00183999	59.0061	1.57186e-14	FALSE	1467	1.60613e-13
TE_LTR7C	-6	-2.06223	-2.54467	-1.5798	5.37587e-17	18.7939	0.00209966	70.1937	5.37587e-17	FALSE	1473	7.01507e-16
RPS2P5	6	1.88631	1.53235	2.24026	1.54416e-25	3.97593	0.552886	109.099	1.54416e-25	FALSE	1474	4.28935e-24
COA3	-6	-2.46696	-3.2475	-1.68641	5.84498e-10	25.0547	0.000135987	38.3725	5.84498e-10	FALSE	1475	3.57823e-09
SCAMP3	-6	-2.73175	-3.70664	-1.75687	3.97288e-08	30.632	1.10719e-05	30.1626	3.97288e-08	FALSE	1476	1.92984e-07
TE_MER48	-6	-1.76821	-2.04072	-1.49569	4.74882e-37	5.53146	0.354508	161.726	4.74882e-37	FALSE	1485	3.05777e-35
TE_MER66-int	-6	-2.77899	-3.79506	-1.76292	8.29589e-08	50.6869	1.0025e-09	28.7357	8.29589e-08	FALSE	1486	3.8507e-07
FAM50A	-6	-2.83459	-3.89152	-1.77766	1.46875e-07	48.3318	3.03892e-09	27.6301	1.46875e-07	FALSE	1487	6.57804e-07
TIMM22	-6	-2.83581	-3.89394	-1.77768	1.4985e-07	48.6173	2.65709e-09	27.5913	1.4985e-07	FALSE	1488	6.70062e-07
GML	-6	-2.96903	-4.12527	-1.81279	4.83193e-07	30.3444	1.2616e-05	25.3298	4.83193e-07	FALSE	1489	2.01132e-06
DYNLRB1	-6	-2.65087	-3.57412	-1.72761	1.82875e-08	41.468	7.54652e-08	31.6684	1.82875e-08	FALSE	1491	9.31642e-08
GSDME	-6	-1.64223	-1.82458	-1.45988	9.94895e-70	4.13334	0.530382	311.567	9.94895e-70	FALSE	1492	3.75745e-67
NOX5	-6	-2.30523	-2.97465	-1.63581	1.48452e-11	13.1131	0.0223414	45.5545	1.48452e-11	FALSE	1493	1.11319e-10
SUSD3	6	1.69392	1.47306	1.91478	4.49646e-51	2.19683	0.821294	225.976	4.49646e-51	FALSE	1494	6.04835e-49
PIN4	-6	-2.48851	-3.29371	-1.68331	1.38367e-09	16.0857	0.00660352	36.6917	1.38367e-09	FALSE	1495	8.12374e-09
CUBN	-6	-1.7656	-2.04072	-1.49047	2.7887e-36	8.20902	0.145086	158.207	2.7887e-36	FALSE	1496	1.67998e-34
AC060834.2	-6	-2.7168	-3.69189	-1.7417	4.73903e-08	14.4632	0.0129201	29.8207	4.73903e-08	FALSE	1498	2.27499e-07
PLEK2	-6	-2.2177	-2.82664	-1.60876	9.46882e-13	27.2599	5.07636e-05	50.9513	9.46882e-13	FALSE	1499	8.14534e-12
NFASC	-6	-2.05267	-2.54043	-1.56492	1.60648e-16	19.2576	0.00172093	68.0346	1.60648e-16	FALSE	1500	2.00698e-15
IFT52	-6	-2.64398	-3.57008	-1.71788	2.19822e-08	39.1923	2.17227e-07	31.3111	2.19822e-08	FALSE	1504	1.10723e-07
EPB41L5	6	2.16856	1.59174	2.74537	1.7254e-13	27.9687	3.6915e-05	54.295	1.7254e-13	FALSE	1505	1.57899e-12
BOLA3	-6	-1.95302	-2.37154	-1.5345	5.89845e-20	2.40638	0.790524	83.6525	5.89845e-20	FALSE	1506	1.02877e-18
CDK1	-6	-2.50219	-3.32466	-1.67972	2.47965e-09	30.8642	9.96372e-06	35.5549	2.47965e-09	FALSE	1507	1.41481e-08
C5orf15	6	1.9358	1.5288	2.3428	1.14156e-20	9.94672	0.0767591	86.8999	1.14156e-20	FALSE	1512	2.12101e-19
CTNS	-6	-2.25346	-2.89445	-1.61247	5.56135e-12	20.1643	0.00116405	47.4784	5.56135e-12	FALSE	1513	4.36877e-11
CLDN12	6	1.97077	1.53775	2.40378	4.65038e-19	22.2656	0.000466085	79.5717	4.65038e-19	FALSE	1514	7.44934e-18
SRSF9	-6	-3.04651	-4.27158	-1.82143	1.09353e-06	56.79	5.58679e-11	23.756	1.09353e-06	FALSE	1517	4.32108e-06
FH	-6	-2.575	-3.45387	-1.69613	9.32827e-09	44.3321	1.98313e-08	32.9764	9.32827e-09	FALSE	1519	4.94194e-08
LINC01799	-6	-2.53509	-3.38557	-1.6846	5.1526e-09	48.9184	2.30613e-09	34.1309	5.1526e-09	FALSE	1522	2.83213e-08
LINC02257	-6	-2.20476	-2.81527	-1.59424	1.46229e-12	12.5029	0.0285102	50.0984	1.46229e-12	FALSE	1528	1.23571e-11
BOLA2B	-6	-2.12088	-2.67001	-1.57175	3.73663e-14	10.356	0.0657546	57.3026	3.73663e-14	FALSE	1529	3.67286e-13
TUBB8P9	-6	-2.47015	-3.27911	-1.66119	2.16768e-09	28.1906	3.3405e-05	35.8168	2.16768e-09	FALSE	1533	1.24477e-08
NOSIP	-6	-2.76818	-3.79769	-1.73866	1.36444e-07	39.9026	1.56245e-07	27.7726	1.36444e-07	FALSE	1535	6.15018e-07
MUL1	-6	-2.3085	-2.99955	-1.61746	5.85238e-11	18.9411	0.00197133	42.8692	5.85238e-11	FALSE	1536	4.08294e-10
TE_ERVL-B4-int	-6	-1.96927	-2.41209	-1.52645	2.87883e-18	30.2638	1.30857e-05	75.9709	2.87883e-18	FALSE	1540	4.24137e-17
MRPL46	-6	-2.29129	-2.97215	-1.61042	4.22956e-11	16.8832	0.00472679	43.5046	4.22956e-11	FALSE	1543	3.00197e-10
SMG1P5	-6	-1.92853	-2.34252	-1.51454	6.83112e-20	8.62026	0.125204	83.3623	6.83112e-20	FALSE	1545	1.18408e-18
GOT2	-6	-2.14662	-2.72365	-1.56958	3.07149e-13	32.1129	5.64309e-06	53.162	3.07149e-13	FALSE	1549	2.75438e-12
XYLT2	-6	-3.8354	-5.66189	-2.00891	3.86047e-05	52.2305	4.83834e-10	16.9388	3.86047e-05	FALSE	1553	0.000118001
IPMK	6	1.75161	1.46304	2.04019	1.23081e-32	7.82894	0.165918	141.532	1.23081e-32	FALSE	1554	5.93905e-31
EAF2	-6	-3.76265	-5.5363	-1.98899	3.212e-05	55.3446	1.10875e-10	17.2881	3.212e-05	FALSE	1555	9.95588e-05
ALG14	-6	-2.56981	-3.46448	-1.67513	1.80555e-08	14.7549	0.0114625	31.6932	1.80555e-08	FALSE	1558	9.20538e-08
SCAP	-6	-2.70516	-3.6999	-1.71042	9.81818e-08	40.0471	1.46109e-07	28.4095	9.81818e-08	FALSE	1560	4.5125e-07
ZAR1	-6	-1.95998	-2.40407	-1.51589	5.1394e-18	13.207	0.021514	74.8265	5.1394e-18	FALSE	1561	7.38352e-17
ZC3HC1	-6	-1.93878	-2.36769	-1.50988	8.02853e-19	12.2381	0.0316676	78.4929	8.02853e-19	FALSE	1563	1.25435e-17
PRPS1	-6	-2.23752	-2.88767	-1.58736	1.52748e-11	30.0858	1.41859e-05	45.4986	1.52748e-11	FALSE	1564	1.14338e-10
LINC01578	6	2.05276	1.53892	2.5666	4.88113e-15	13.839	0.0166653	61.3079	4.88113e-15	FALSE	1565	5.22686e-14
ODF2	-6	-2.37672	-3.13088	-1.62256	6.54268e-10	62.6271	3.47772e-12	38.1525	6.54268e-10	FALSE	1567	3.98795e-09
GHITM	-6	-2.65304	-3.61223	-1.69384	5.92432e-08	63.0881	2.79137e-12	29.388	5.92432e-08	FALSE	1569	2.80965e-07
PTPN9	-6	-1.99637	-2.47286	-1.51987	2.1819e-16	8.26706	0.142119	67.431	2.1819e-16	FALSE	1576	2.69838e-15
SNU13	-6	-1.63017	-1.83607	-1.42427	2.63491e-54	5.99043	0.307151	240.798	2.63491e-54	FALSE	1578	4.24156e-52
MTO1	-6	-2.38162	-3.14394	-1.61931	9.1647e-10	39.9777	1.5089e-07	37.495	9.1647e-10	FALSE	1581	5.50751e-09
SNRPA1	-6	-2.7319	-3.7542	-1.7096	1.62641e-07	52.288	4.70865e-10	27.4329	1.62641e-07	FALSE	1583	7.23631e-07
HSDL1	-6	-2.17277	-2.78195	-1.56359	2.73706e-12	23.6488	0.000253579	48.8685	2.73706e-12	FALSE	1585	2.23692e-11
HMGCL	-6	-2.38424	-3.15053	-1.61794	1.0727e-09	17.8263	0.00317218	37.188	1.0727e-09	FALSE	1588	6.3858e-09
ARL2	-6	-2.11463	-2.68177	-1.54749	2.71282e-13	16.9335	0.00462763	53.4059	2.71282e-13	FALSE	1590	2.44727e-12
DDX23	-6	-2.31907	-3.03845	-1.59968	2.6451e-10	29.0355	2.28191e-05	39.9205	2.6451e-10	FALSE	1593	1.69429e-09
CBFB	6	2.09451	1.54043	2.64859	1.27304e-13	34.8606	1.60418e-06	54.8925	1.27304e-13	FALSE	1596	1.18265e-12
ZNF747	-6	-1.75672	-2.0615	-1.45193	1.36209e-29	3.2374	0.663438	127.616	1.36209e-29	FALSE	1598	5.16413e-28
TMEM39A	-6	-2.31739	-3.03981	-1.59497	3.23264e-10	19.7469	0.00139402	39.5288	3.23264e-10	FALSE	1605	2.04331e-09
NTPCR	-6	-2.84434	-3.95954	-1.72913	5.76606e-07	55.1672	1.20594e-10	24.9889	5.76606e-07	FALSE	1607	2.37549e-06
FNTA	-6	-2.1203	-2.69899	-1.54162	6.90547e-13	27.1177	5.41095e-05	51.571	6.90547e-13	FALSE	1608	6.00339e-12
DCTN2	-6	-2.14089	-2.73582	-1.54597	1.74959e-12	11.7111	0.0389684	49.7464	1.74959e-12	FALSE	1610	1.46401e-11
APIP	6	1.89585	1.4801	2.31159	3.9721e-19	25.0729	0.000134887	79.8832	3.9721e-19	FALSE	1616	6.3941e-18
ATP6V0D1	-6	-2.46169	-3.29767	-1.62571	7.85941e-09	32.6275	4.46182e-06	33.3096	7.85941e-09	FALSE	1617	4.21609e-08
TE_LTR53-int	-6	-1.97176	-2.44488	-1.49864	3.12849e-16	9.996	0.0753485	66.7206	3.12849e-16	FALSE	1618	3.7973e-15
NSUN5	-6	-2.72715	-3.761	-1.69329	2.33989e-07	38.8631	2.53043e-07	26.7298	2.33989e-07	FALSE	1619	1.01957e-06
C1orf74	-6	-2.74177	-3.78754	-1.69599	2.76864e-07	34.0578	2.3188e-06	26.4047	2.76864e-07	FALSE	1622	1.19397e-06
OTULINL	6	1.65015	1.41395	1.88635	1.12358e-42	3.83315	0.57368	187.488	1.12358e-42	FALSE	1623	1.0122e-40
MYBL2	-6	-2.16429	-2.78222	-1.54635	6.66431e-12	30.6836	1.08156e-05	47.1238	6.66431e-12	FALSE	1624	5.17313e-11
SLC9A3R1	-6	-2.4028	-3.19801	-1.6076	3.17576e-09	26.4828	7.19152e-05	35.073	3.17576e-09	FALSE	1625	1.78809e-08
TRIM27	-6	-1.68237	-1.94336	-1.42138	1.37012e-36	6.23524	0.283997	159.62	1.37012e-36	FALSE	1628	8.48626e-35
TE_LTR57-int	-6	-1.94821	-2.40725	-1.48917	8.92427e-17	8.16621	0.14731	69.1939	8.92427e-17	FALSE	1631	1.13882e-15
ZNF623	-6	-2.50587	-3.37925	-1.6325	1.87124e-08	23.4685	0.000274584	31.6238	1.87124e-08	FALSE	1632	9.52053e-08
PSMD13	-6	-3.03382	-4.29932	-1.76831	2.6188e-06	43.5097	2.91258e-08	22.0774	2.6188e-06	FALSE	1633	9.71305e-06
KBTBD11	-6	-2.70986	-3.73542	-1.6843	2.23252e-07	41.4457	7.62549e-08	26.8205	2.23252e-07	FALSE	1635	9.75624e-07
HVCN1	-6	-2.04731	-2.58176	-1.51286	6.00594e-14	16.4737	0.00561414	56.3693	6.00594e-14	FALSE	1638	5.78473e-13
DDX59	6	1.85681	1.46314	2.25049	2.36658e-20	20.9263	0.000836461	85.4582	2.36658e-20	FALSE	1640	4.26006e-19
ATXN10	-6	-2.45875	-3.30053	-1.61698	1.03507e-08	24.9008	0.000145617	32.7743	1.03507e-08	FALSE	1644	5.4468e-08
VPS33A	-6	-2.22466	-2.89292	-1.5564	6.80924e-11	14.5595	0.0124203	42.573	6.80924e-11	FALSE	1645	4.70206e-10
RPF1	-6	-2.2705	-2.97321	-1.56778	2.40895e-10	76.9785	3.59347e-15	40.1032	2.40895e-10	FALSE	1646	1.55572e-09
RPN1	-6	-2.81467	-3.92254	-1.7068	6.3744e-07	44.0931	2.21763e-08	24.7956	6.3744e-07	FALSE	1648	2.61296e-06
RAB33B	6	1.78609	1.44307	2.12911	1.8754e-24	7.38951	0.193246	104.15	1.8754e-24	FALSE	1649	4.83981e-23
TE_PRIMA4_LTR	-6	-1.72681	-2.02597	-1.42765	1.12907e-29	4.23383	0.516265	127.988	1.12907e-29	FALSE	1651	4.32239e-28
MYL4	-6	-2.19223	-2.83815	-1.54631	2.89098e-11	8.41645	0.134729	44.2494	2.89098e-11	FALSE	1653	2.09043e-10
DNAJA3	-6	-2.3734	-3.15595	-1.59086	2.7742e-09	22.9986	0.000337779	35.3362	2.7742e-09	FALSE	1660	1.57282e-08
GLRX	-6	-1.98276	-2.47467	-1.49086	2.78365e-15	23.4735	0.00027398	62.4138	2.78365e-15	FALSE	1661	3.06093e-14
METTL13	-6	-2.41768	-3.23523	-1.60013	6.78963e-09	26.0646	8.66972e-05	33.5942	6.78963e-09	FALSE	1665	3.66827e-08
LINC01823	-6	-1.97109	-2.4571	-1.48507	1.88294e-15	5.70371	0.336124	63.1838	1.88294e-15	FALSE	1667	2.10231e-14
PLK1	-6	-1.93696	-2.39792	-1.47599	1.7858e-16	15.925	0.00706149	67.826	1.7858e-16	FALSE	1668	2.22817e-15
ANAPC10	6	1.73559	1.42452	2.04666	7.79908e-28	16.6108	0.00530017	119.585	7.79908e-28	FALSE	1669	2.63172e-26
UBL7	-6	-2.06964	-2.63306	-1.50621	6.0395e-13	14.0255	0.0154483	51.8341	6.0395e-13	FALSE	1676	5.27154e-12
GRAMD2A	-6	-2.25555	-2.95879	-1.5523	3.2525e-10	9.74297	0.0828545	39.5168	3.2525e-10	FALSE	1678	2.05454e-09
PDRG1	-6	-1.80526	-2.17312	-1.43739	6.69302e-22	9.44455	0.0925933	92.5116	6.69302e-22	FALSE	1680	1.39834e-20
TMEM116	-6	-2.08907	-2.6688	-1.50934	1.63189e-12	21.9492	0.000535364	49.883	1.63189e-12	FALSE	1682	1.37077e-11
RPS2	6	1.79014	1.43337	2.14691	8.00824e-23	12.1408	0.0329089	96.7145	8.00824e-23	FALSE	1683	1.81191e-21
HARBI1	-6	-1.63605	-1.8782	-1.3939	5.00569e-40	8.98748	0.109564	175.356	5.00569e-40	FALSE	1684	3.81034e-38
ASCC2	-6	-2.76724	-3.85325	-1.68124	5.90914e-07	35.9462	9.73632e-07	24.9417	5.90914e-07	FALSE	1685	2.43087e-06
EFTUD2	-6	-2.3333	-3.09654	-1.57006	2.0754e-09	46.2012	8.26448e-09	35.9016	2.0754e-09	FALSE	1687	1.19387e-08
LRR1	-6	-1.89457	-2.33054	-1.45861	1.63158e-17	20.0534	0.00122124	72.5463	1.63158e-17	FALSE	1689	2.2423e-16
TENT4A	6	2.00501	1.48605	2.52398	3.6663e-14	25.8898	9.37372e-05	57.34	3.6663e-14	FALSE	1691	3.60914e-13
FAF1	-6	-2.24313	-2.93992	-1.54634	2.79745e-10	22.5893	0.000404368	39.8111	2.79745e-10	FALSE	1692	1.78374e-09
C14orf28	6	1.70384	1.40972	1.99796	7.07109e-30	3.54345	0.616824	128.917	7.07109e-30	FALSE	1693	2.72828e-28
LETM1	-6	-2.41866	-3.24672	-1.59059	1.03587e-08	24.8835	0.000146736	32.7728	1.03587e-08	FALSE	1694	5.44815e-08
AC084809.2	-6	-2.08118	-2.65823	-1.50414	1.56253e-12	16.4301	0.00571763	49.9683	1.56253e-12	FALSE	1698	1.3142e-11
RPS2P46	6	1.88773	1.45333	2.32213	1.63386e-17	9.0655	0.10648	72.5436	1.63386e-17	FALSE	1702	2.24387e-16
TCTN1	-6	-2.76451	-3.8545	-1.67451	6.66203e-07	43.2231	3.3297e-08	24.7105	6.66203e-07	FALSE	1705	2.72517e-06
NANOS1	-6	-1.96248	-2.45337	-1.47159	4.6679e-15	24.0088	0.000216266	61.3959	4.6679e-15	FALSE	1706	5.00671e-14
LGALS8	-6	-2.46066	-3.32401	-1.59731	2.32143e-08	58.4584	2.52993e-11	31.2052	2.32143e-08	FALSE	1707	1.16523e-07
SKP2	6	1.6325	1.38778	1.87722	4.60615e-39	7.67586	0.175028	170.942	4.60615e-39	FALSE	1708	3.32575e-37
PRR5L	-6	-2.23825	-2.93715	-1.53936	3.45428e-10	35.2364	1.34971e-06	39.3993	3.45428e-10	FALSE	1712	2.17431e-09
IER2	-6	-1.78361	-2.14243	-1.42479	1.98589e-22	7.395	0.192881	94.9165	1.98589e-22	FALSE	1713	4.33343e-21
OXSM	-6	-2.71231	-3.76573	-1.65889	4.50121e-07	39.3314	2.03661e-07	25.4665	4.50121e-07	FALSE	1714	1.88605e-06
CCDC90B	-6	-1.93352	-2.40528	-1.46177	9.50595e-16	17.9365	0.00302701	64.5303	9.50595e-16	FALSE	1717	1.09623e-14
EFHC1	-6	-2.42015	-3.2563	-1.584	1.40384e-08	36.5535	7.35967e-07	32.182	1.40384e-08	FALSE	1720	7.26292e-08
AC016708.1	-6	-2.49404	-3.38775	-1.60033	4.51078e-08	22.1922	0.000481338	29.9164	4.51078e-08	FALSE	1724	2.17499e-07
PDE6D	-6	-2.32894	-3.09915	-1.55872	3.09574e-09	20.1693	0.00116153	35.1227	3.09574e-09	FALSE	1725	1.74454e-08
YIF1A	-6	-1.80892	-2.19036	-1.42748	1.47453e-20	10.6078	0.0597354	86.3937	1.47453e-20	FALSE	1726	2.70891e-19
IMPA2	-6	-1.95424	-2.44482	-1.46365	5.83176e-15	12.116	0.0332322	60.9576	5.83176e-15	FALSE	1729	6.20087e-14
USP25	6	1.85955	1.43968	2.27942	3.94354e-18	14.4826	0.0128175	75.3495	3.94354e-18	FALSE	1730	5.72834e-17
GYG1	-6	-2.17331	-2.82835	-1.51827	7.88248e-11	48.148	3.31321e-09	42.2868	7.88248e-11	FALSE	1731	5.39387e-10
HELZ	6	1.75065	1.41074	2.09056	5.83718e-24	18.652	0.00223107	101.901	5.83718e-24	FALSE	1733	1.43835e-22
TRAIP	-6	-2.42997	-3.27982	-1.58013	2.09286e-08	23.6533	0.000253074	31.4064	2.09286e-08	FALSE	1738	1.05796e-07
RAP2C	6	2.85778	1.68718	4.02837	1.71108e-06	15.1767	0.0096336	22.8949	1.71108e-06	FALSE	1739	6.55174e-06
ORAI1	-6	-3.33077	-4.85619	-1.80536	1.8721e-05	29.8286	1.59394e-05	18.3152	1.8721e-05	FALSE	1740	6.02823e-05
HKR1	-6	-2.51258	-3.42578	-1.59937	6.94494e-08	20.1323	0.00118028	29.08	6.94494e-08	FALSE	1741	3.2653e-07
DYRK4	-6	-2.13582	-2.76678	-1.50487	3.25338e-11	16.7874	0.00492115	44.0182	3.25338e-11	FALSE	1742	2.34126e-10
MRPL15	-6	-3.09662	-4.44856	-1.74469	7.14531e-06	71.0679	6.14218e-14	20.1539	7.14531e-06	FALSE	1743	2.46793e-05
PREX2	-6	-2.68759	-3.73321	-1.64198	4.70936e-07	7.91924	0.160743	25.3793	4.70936e-07	FALSE	1745	1.96405e-06
COX5A	-6	-2.89965	-4.10483	-1.69446	2.40966e-06	71.1545	5.8925e-14	22.2371	2.40966e-06	FALSE	1747	8.9883e-06
TTC12	-6	-2.23275	-2.93883	-1.52666	5.73015e-10	20.5851	0.000970036	38.4112	5.73015e-10	FALSE	1751	3.50903e-09
ATL2	6	1.54617	1.3536	1.73873	8.38229e-56	11.7019	0.0391081	247.666	8.38229e-56	FALSE	1758	1.46982e-53
UIMC1	-6	-2.0204	-2.56895	-1.47184	5.24477e-13	29.2433	2.07729e-05	52.1111	5.24477e-13	FALSE	1760	4.60447e-12
TRIM59	6	1.53869	1.35123	1.72615	3.11558e-58	7.06686	0.215715	258.812	3.11558e-58	FALSE	1762	6.50925e-56
TFDP1	6	1.79366	1.4145	2.17282	1.82905e-20	13.7051	0.0175949	85.9676	1.82905e-20	FALSE	1763	3.33525e-19
LRRC59	-6	-2.0943	-2.69946	-1.48913	1.17823e-11	24.5427	0.000170707	46.0071	1.17823e-11	FALSE	1764	8.91344e-11
LINC01914	-6	-1.93182	-2.4152	-1.44844	4.76429e-15	7.04956	0.21698	61.3556	4.76429e-15	FALSE	1765	5.10731e-14
FLAD1	-6	-2.16267	-2.81986	-1.50548	1.12004e-10	27.5178	4.52127e-05	41.5998	1.12004e-10	FALSE	1766	7.53817e-10
LINC02212	-6	-2.07604	-2.66835	-1.48373	6.43513e-12	16.877	0.00473902	47.1923	6.43513e-12	FALSE	1767	5.0091e-11
FAM124A	-6	-1.86765	-2.30365	-1.43164	4.63536e-17	9.41587	0.0935828	70.486	4.63536e-17	FALSE	1768	6.08109e-16
PRDM15	-6	-2.56869	-3.53214	-1.60523	1.73678e-07	32.4447	4.85034e-06	27.3059	1.73678e-07	FALSE	1771	7.70296e-07
RNFT1	6	1.63833	1.37215	1.90451	1.6451e-33	9.35863	0.0955866	145.53	1.6451e-33	FALSE	1774	8.34835e-32
SHROOM2	-6	-1.94926	-2.45003	-1.4485	2.36077e-14	12.9611	0.0237462	58.2058	2.36077e-14	FALSE	1779	2.37273e-13
ADCY5	-6	-1.85449	-2.28414	-1.42483	2.68104e-17	14.0825	0.0150936	71.5662	2.68104e-17	FALSE	1780	3.61628e-16
TMEM126B	-6	-2.31914	-3.09823	-1.54004	5.40341e-09	21.1241	0.000767485	34.0384	5.40341e-09	FALSE	1781	2.96252e-08
CENPX	-6	-1.90131	-2.36654	-1.43607	1.14829e-15	9.07771	0.106005	64.158	1.14829e-15	FALSE	1782	1.31648e-14
C5	-6	-2.61592	-3.61856	-1.61328	3.16029e-07	23.2259	0.00030559	26.1492	3.16029e-07	FALSE	1784	1.35012e-06
CCNG2	6	1.69952	1.38451	2.01452	3.91989e-26	5.8161	0.324527	111.816	3.91989e-26	FALSE	1787	1.16464e-24
LSM6	-6	-2.17718	-2.85187	-1.50248	2.53894e-10	20.3913	0.00105508	40.0005	2.53894e-10	FALSE	1789	1.63109e-09
SLC25A39	-6	-2.57892	-3.55596	-1.60188	2.29915e-07	27.2218	5.16399e-05	26.7637	2.29915e-07	FALSE	1790	1.00318e-06
POP7	-6	-2.73937	-3.83743	-1.64131	1.0105e-06	44.5747	1.77039e-08	23.908	1.0105e-06	FALSE	1793	4.01887e-06
UBR5-AS1	6	1.84828	1.41968	2.27689	2.86531e-17	15.0445	0.0101738	71.4351	2.86531e-17	FALSE	1796	3.85687e-16
NDUFB5	-6	-1.59857	-1.83977	-1.35737	1.39421e-38	9.812	0.0807409	168.74	1.39421e-38	FALSE	1798	9.77888e-37
CCDC12	-6	-2.40306	-3.24989	-1.55623	2.66962e-08	25.5488	0.000109135	30.9339	2.66962e-08	FALSE	1799	1.33034e-07
MED28	-6	-1.95169	-2.45888	-1.4445	4.62806e-14	9.02339	0.108135	56.8818	4.62806e-14	FALSE	1800	4.50622e-13
IFT20	-6	-1.57396	-1.79857	-1.34935	6.30397e-43	4.03736	0.54405	188.638	6.30397e-43	FALSE	1807	5.74523e-41
CALHM4	-6	-2.63269	-3.65477	-1.61061	4.45289e-07	7.17581	0.20789	25.4874	4.45289e-07	FALSE	1809	1.8666e-06
RASGEF1A	-6	-1.78709	-2.17335	-1.40082	1.21228e-19	11.2584	0.0464915	82.2285	1.21228e-19	FALSE	1811	2.05499e-18
AC005144.1	-6	-1.70327	-2.02723	-1.3793	6.72281e-25	16.4003	0.00578953	106.183	6.72281e-25	FALSE	1816	1.78901e-23
SIRT3	-6	-2.50906	-3.44199	-1.57613	1.35522e-07	33.1592	3.49916e-06	27.7857	1.35522e-07	FALSE	1821	6.1128e-07
PIK3CD	-6	-2.29945	-3.07459	-1.5243	6.09218e-09	19.5752	0.00150111	33.805	6.09218e-09	FALSE	1822	3.31793e-08
LINC01708	-6	-2.1538	-2.82048	-1.48712	2.42109e-10	25.7014	0.000101955	40.0934	2.42109e-10	FALSE	1827	1.56223e-09
MRPL41	-6	-2.47557	-3.38527	-1.56586	9.6268e-08	34.5862	1.81957e-06	28.4476	9.6268e-08	FALSE	1829	4.43492e-07
LINC01896	6	1.72447	1.38096	2.06798	7.62318e-23	1.3856	0.925882	96.812	7.62318e-23	FALSE	1831	1.72678e-21
AHRR	-6	-2.15689	-2.82686	-1.48692	2.79258e-10	23.8534	0.000231658	39.8145	2.79258e-10	FALSE	1832	1.78121e-09
ADA	-6	-2.30981	-3.09521	-1.52441	8.20843e-09	40.3119	1.292e-07	33.2251	8.20843e-09	FALSE	1833	4.38415e-08
GTF2H5	-6	-2.55752	-3.52985	-1.58519	2.53243e-07	45.1945	1.3246e-08	26.577	2.53243e-07	FALSE	1834	1.09838e-06
DNAJA4	-6	-2.64485	-3.68363	-1.60607	6.0286e-07	40.6145	1.12247e-07	24.9031	6.0286e-07	FALSE	1835	2.47638e-06
SELENOS	-6	-1.544	-1.75246	-1.33553	9.49447e-48	8.06994	0.152423	210.735	9.49447e-48	FALSE	1836	1.08408e-45
SMIM20	-6	-1.98113	-2.52114	-1.44112	6.45501e-13	12.2717	0.0312484	51.7034	6.45501e-13	FALSE	1838	5.62672e-12
TMX2	-6	-2.5845	-3.5814	-1.58759	3.75003e-07	41.1277	8.84181e-08	25.8189	3.75003e-07	FALSE	1842	1.58346e-06
ZNF581	-6	-2.14671	-2.81408	-1.47935	2.88909e-10	29.6658	1.71595e-05	39.7482	2.88909e-10	FALSE	1844	1.83919e-09
ZNF672	-6	-1.93866	-2.45034	-1.42699	1.11921e-13	16.1128	0.00652941	55.1456	1.11921e-13	FALSE	1846	1.04718e-12
VEPH1	-6	-2.69249	-3.77383	-1.61114	1.0598e-06	40.257	1.32535e-07	23.8163	1.0598e-06	FALSE	1848	4.19966e-06
ZNF586	-6	-2.48955	-3.41776	-1.56134	1.46563e-07	44.7475	1.63291e-08	27.6342	1.46563e-07	FALSE	1849	6.5671e-07
SYS1	-6	-1.79189	-2.19306	-1.39071	2.05167e-18	11.3051	0.0456556	76.6398	2.05167e-18	FALSE	1850	3.07814e-17
SMS	-6	-2.06269	-2.66854	-1.45684	2.50712e-11	25.6468	0.000104467	44.5283	2.50712e-11	FALSE	1851	1.82226e-10
FAM76B	6	1.92835	1.42323	2.43348	7.30286e-14	18.8706	0.00203176	55.9849	7.30286e-14	FALSE	1854	6.96217e-13
MORN2	-6	-2.01404	-2.58464	-1.44344	4.58013e-12	16.7723	0.00495261	47.8589	4.58013e-12	FALSE	1857	3.64019e-11
MRPL14	-6	-1.94826	-2.46929	-1.42724	2.32155e-13	15.9388	0.007021	53.7119	2.32155e-13	FALSE	1860	2.10299e-12
DEDD	-6	-1.99764	-2.55667	-1.4386	2.49359e-12	43.6477	2.73067e-08	49.0513	2.49359e-12	FALSE	1861	2.05136e-11
INPP5A	-6	-1.70847	-2.04925	-1.36769	8.69238e-23	9.28375	0.0982676	96.5522	8.69238e-23	FALSE	1862	1.95993e-21
SNRNP25	-6	-2.4586	-3.36671	-1.5505	1.118e-07	22.7912	0.000370036	28.1581	1.118e-07	FALSE	1863	5.09783e-07
RABIF	-6	-2.18121	-2.88008	-1.48234	9.52645e-10	50.3181	1.19287e-09	37.4195	9.52645e-10	FALSE	1864	5.7057e-09
LINC01630	-6	-1.60139	-1.86227	-1.34052	2.43537e-33	7.34208	0.196417	144.75	2.43537e-33	FALSE	1866	1.22952e-31
AC103764.1	-6	-1.7708	-2.15988	-1.38171	4.65603e-19	3.05942	0.690826	79.5693	4.65603e-19	FALSE	1867	7.45231e-18
DPPA3	6	1.55588	1.32905	1.78271	3.34509e-41	9.64697	0.0858789	180.737	3.34509e-41	FALSE	1870	2.7259e-39
STARD3NL	6	1.55316	1.32761	1.77871	1.64202e-41	8.04761	0.153631	182.153	1.64202e-41	FALSE	1873	1.36066e-39
ADAMTS17	-6	-1.82088	-2.24941	-1.39236	8.20837e-17	16.678	0.00515269	69.3588	8.20837e-17	FALSE	1876	1.04951e-15
AMZ2P1	-6	-2.31765	-3.12253	-1.51276	1.66449e-08	18.4865	0.00239459	31.8512	1.66449e-08	FALSE	1878	8.52606e-08
RPA2	-6	-2.29069	-3.0753	-1.50607	1.05194e-08	46.8763	6.0211e-09	32.7428	1.05194e-08	FALSE	1879	5.52531e-08
RPUSD4	-6	-2.39921	-3.26621	-1.53221	5.83712e-08	52.3726	4.52429e-10	29.4167	5.83712e-08	FALSE	1881	2.77232e-07
TE_LTR9A1	-6	-2.08211	-2.70911	-1.45512	7.58642e-11	19.3054	0.00168592	42.3616	7.58642e-11	FALSE	1882	5.20579e-10
LAMB1	6	1.4339	1.29743	1.57037	3.12155e-94	8.76689	0.118731	424.103	3.12155e-94	FALSE	1885	4.08694e-91
GPRC5D-AS1	-6	-4.09201	-6.24118	-1.94285	0.000190141	24.636	0.000163786	13.9261	0.000190141	FALSE	1888	0.000511952
PSMD14	-6	-2.44215	-3.343	-1.5413	1.07623e-07	62.664	3.417e-12	28.2318	1.07623e-07	FALSE	1890	4.92107e-07
SNUPN	-6	-2.32905	-3.1445	-1.5136	2.16904e-08	31.1371	8.80117e-06	31.337	2.16904e-08	FALSE	1892	1.09421e-07
MAD1L1	-6	-2.40636	-3.28041	-1.53232	6.8118e-08	36.5516	7.36605e-07	29.1175	6.8118e-08	FALSE	1893	3.20731e-07
NDUFA1	-6	-2.1196	-2.77634	-1.46285	2.52151e-10	18.07	0.00285991	40.014	2.52151e-10	FALSE	1894	1.621e-09
RMI2	-6	-2.12696	-2.78981	-1.4641	3.1931e-10	15.5603	0.00821834	39.5528	3.1931e-10	FALSE	1895	2.01897e-09
CENPK	6	1.60829	1.3383	1.87827	1.69962e-31	17.3553	0.00387301	136.318	1.69962e-31	FALSE	1896	7.50085e-30
HRASLS	-6	-2.45575	-3.36811	-1.54339	1.32371e-07	32.5128	4.70177e-06	27.8312	1.32371e-07	FALSE	1897	5.98169e-07
DUS1L	-6	-2.59787	-3.61808	-1.57766	6.01053e-07	28.2622	3.23452e-05	24.9089	6.01053e-07	FALSE	1898	2.46947e-06
DPPA3P2	6	1.66225	1.35093	1.97356	1.24958e-25	16.5275	0.00548879	109.518	1.24958e-25	FALSE	1899	3.50077e-24
ATP13A3	6	2.4995	1.55341	3.44559	2.24179e-07	37.9964	3.77961e-07	26.8125	2.24179e-07	FALSE	1901	9.79018e-07
DDX39A	-6	-2.40846	-3.28608	-1.53085	7.49891e-08	26.1429	8.37196e-05	28.9314	7.49891e-08	FALSE	1902	3.50228e-07
INTS8	6	1.49286	1.30921	1.67651	3.7916e-57	13.4074	0.0198462	253.833	3.7916e-57	FALSE	1905	7.30031e-55
ERO1A	6	1.60957	1.33636	1.88277	7.63995e-31	15.8525	0.00727811	133.334	7.63995e-31	FALSE	1908	3.21287e-29
XRN1	6	1.66137	1.34833	1.97441	2.42818e-25	13.748	0.0172919	108.201	2.42818e-25	FALSE	1912	6.62321e-24
PCCB	-6	-2.27695	-3.05774	-1.49616	1.09266e-08	89.6499	7.9593e-18	32.669	1.09266e-08	FALSE	1915	5.72691e-08
EIF3B	-6	-2.2465	-3.00421	-1.48879	6.2098e-09	19.4014	0.0016177	33.7678	6.2098e-09	FALSE	1917	3.37356e-08
BCS1L	-6	-2.89367	-4.1426	-1.64474	5.59662e-06	94.5419	7.45519e-19	20.6214	5.59662e-06	FALSE	1918	1.96689e-05
MKS1	-6	-2.64017	-3.69673	-1.58362	9.69865e-07	46.451	7.35078e-09	23.987	9.69865e-07	FALSE	1919	3.87059e-06
SPDYC	-6	-2.08737	-2.72608	-1.44867	1.49931e-10	23.9874	0.000218327	41.0297	1.49931e-10	FALSE	1921	9.90076e-10
SARDH	-6	-2.22204	-2.96301	-1.48107	4.16263e-09	19.0307	0.00189695	34.5462	4.16263e-09	FALSE	1922	2.32112e-08
LINC02198	-6	-2.77058	-3.92938	-1.61179	2.78446e-06	43.3285	3.1697e-08	21.9596	2.78446e-06	FALSE	1927	1.02712e-05
SLC35G1	6	1.63399	1.3378	1.93018	3.00874e-27	12.723	0.0261177	116.907	3.00874e-27	FALSE	1929	9.65501e-26
ABCF3	-6	-2.78193	-3.95023	-1.61363	3.05601e-06	36.3526	8.07384e-07	21.7811	3.05601e-06	FALSE	1930	1.11993e-05
MRPL57	-6	-2.15205	-2.8421	-1.46199	9.81045e-10	20.7747	0.000893419	37.3622	9.81045e-10	FALSE	1931	5.86507e-09
FAM135A	6	1.64729	1.33959	1.955	9.33219e-26	11.583	0.0409711	110.097	9.33219e-26	FALSE	1934	2.64466e-24
ZNF180	-6	-2.4154	-3.30684	-1.52395	1.09289e-07	25.5741	0.000107911	28.202	1.09289e-07	FALSE	1935	4.99147e-07
NDUFAF6	-6	-2.34468	-3.18317	-1.50618	4.23776e-08	37.9607	3.84253e-07	30.0375	4.23776e-08	FALSE	1937	2.05241e-07
KDM6A	6	1.43146	1.28583	1.57709	1.0464e-82	12.0263	0.0344287	371.16	1.0464e-82	FALSE	1939	7.90393e-80
NDUFAF5	-6	-1.56397	-1.81048	-1.31746	1.68837e-35	11.6013	0.040679	154.628	1.68837e-35	FALSE	1940	9.5556e-34
RABGGTB	6	1.59254	1.32391	1.86118	3.28958e-31	8.66947	0.122997	135.007	3.28958e-31	FALSE	1941	1.41987e-29
IQGAP2	6	1.58145	1.3211	1.8418	1.10764e-32	15.0626	0.0100981	141.742	1.10764e-32	FALSE	1942	5.37109e-31
LRRC8C	6	1.53171	1.30889	1.75453	2.25159e-41	8.6775	0.12264	181.525	2.25159e-41	FALSE	1945	1.85017e-39
ARHGAP18	6	1.51191	1.30336	1.72046	8.05343e-46	10.2845	0.0675637	201.897	8.05343e-46	FALSE	1947	8.41283e-44
TUBB8P10	-6	-2.04522	-2.6597	-1.43074	6.86879e-11	18.8528	0.00204735	42.556	6.86879e-11	FALSE	1948	4.73985e-10
MTMR14	-6	-2.60608	-3.64713	-1.56502	9.27672e-07	42.4227	4.83707e-08	24.0727	9.27672e-07	FALSE	1949	3.71504e-06
TMEM200A	6	1.60212	1.32308	1.88116	2.23193e-29	9.73834	0.082998	126.636	2.23193e-29	FALSE	1953	8.31745e-28
MMADHC	-6	-2.2092	-2.95023	-1.46818	5.11988e-09	13.6626	0.0179005	34.1433	5.11988e-09	FALSE	1954	2.81651e-08
ZPR1	-6	-2.28668	-3.08665	-1.48672	2.11263e-08	26.6384	6.70746e-05	31.3882	2.11263e-08	FALSE	1955	1.06709e-07
LTA4H	6	1.62744	1.32866	1.92621	1.31937e-26	13.5238	0.0189351	113.975	1.31937e-26	FALSE	1959	4.09337e-25
FAM208B	6	1.79554	1.36854	2.22255	1.69969e-16	35.1954	1.37541e-06	67.9234	1.69969e-16	FALSE	1960	2.12208e-15
TRIM45	-6	-2.02895	-2.63402	-1.42389	4.9541e-11	24.7046	0.000158871	43.1952	4.9541e-11	FALSE	1961	3.496e-10
MRFAP1L1	-6	-2.39151	-3.2733	-1.50973	1.06267e-07	31.9924	5.96181e-06	28.2563	1.06267e-07	FALSE	1964	4.86814e-07
HAUS2	-6	-2.13033	-2.81386	-1.4468	1.00553e-09	19.6351	0.00146283	37.3141	1.00553e-09	FALSE	1965	6.00413e-09
MTPAP	6	1.40953	1.2747	1.54437	2.69083e-93	4.45706	0.485649	419.805	2.69083e-93	FALSE	1966	3.10854e-90
PYM1	-6	-2.02941	-2.63812	-1.4207	6.38552e-11	30.7439	1.05236e-05	42.6987	6.38552e-11	FALSE	1971	4.43128e-10
DEPDC1B	6	1.62593	1.32382	1.92803	5.15611e-26	6.74845	0.240031	111.273	5.15611e-26	FALSE	1973	1.51136e-24
CD99P1	6	1.72895	1.34719	2.11071	6.90314e-19	5.43714	0.364888	78.7913	6.90314e-19	FALSE	1977	1.0837e-17
DCTPP1	-6	-1.62016	-1.91998	-1.32033	3.27873e-26	11.0446	0.050502	112.17	3.27873e-26	FALSE	1982	9.83069e-25
FAM220A	6	1.64304	1.32368	1.96239	6.51617e-24	14.8622	0.0109675	101.683	6.51617e-24	FALSE	1985	1.59764e-22
DNA2	6	1.53335	1.29694	1.76976	5.0545e-37	5.58111	0.349134	161.602	5.0545e-37	FALSE	1986	3.24397e-35
WDR5	-6	-2.25175	-3.03657	-1.46694	1.87193e-08	26.3945	7.48118e-05	31.6231	1.87193e-08	FALSE	1988	9.52156e-08
ELOF1	-6	-2.20439	-2.95355	-1.45522	8.06438e-09	31.9676	6.02972e-06	33.2595	8.06438e-09	FALSE	1989	4.31661e-08
CCDC96	-6	-1.84311	-2.31725	-1.36897	2.55763e-14	10.4295	0.0639409	58.0483	2.55763e-14	FALSE	1992	2.56142e-13
SVOPL	6	1.61156	1.31399	1.90913	2.54585e-26	9.04481	0.10729	112.672	2.54585e-26	FALSE	1993	7.72765e-25
C11orf24	-6	-2.18894	-2.92825	-1.44963	6.51226e-09	32.2798	5.22949e-06	33.6753	6.51226e-09	FALSE	1998	3.52715e-08
LDLRAD3	6	1.51985	1.29065	1.74905	1.27783e-38	2.88373	0.717906	168.914	1.27783e-38	FALSE	2002	8.99473e-37
KARS	-6	-2.60952	-3.67209	-1.54695	1.48387e-06	91.996	2.55783e-18	23.1688	1.48387e-06	FALSE	2005	5.74335e-06
SERF1B	6	1.66382	1.32312	2.00452	1.05286e-21	14.727	0.0115949	91.6151	1.05286e-21	FALSE	2007	2.14735e-20
LIG3	-6	-1.53398	-1.77571	-1.29225	1.63389e-35	14.8657	0.0109519	154.693	1.63389e-35	FALSE	2008	9.27399e-34
MRPL51	-6	-2.14068	-2.84593	-1.43544	2.6942e-09	18.782	0.00211034	35.3932	2.6942e-09	FALSE	2009	1.531e-08
PIH1D1	-6	-1.71488	-2.09548	-1.33429	1.03498e-18	10.516	0.061867	77.9912	1.03498e-18	FALSE	2011	1.59795e-17
HMGB2	6	1.94309	1.38723	2.49895	7.31579e-12	36.4349	7.77311e-07	46.941	7.31579e-12	FALSE	2012	5.65426e-11
ZNF226	-6	-1.77958	-2.21123	-1.34794	6.44816e-16	12.3638	0.0301288	65.2951	6.44816e-16	FALSE	2014	7.55131e-15
EIF3C	-6	-1.92126	-2.4627	-1.37982	3.53057e-12	17.8326	0.00316374	48.3693	3.53057e-12	FALSE	2018	2.84634e-11
AC090692.1	-6	-1.51498	-1.74632	-1.28365	1.03444e-37	4.51078	0.478442	164.756	1.03444e-37	FALSE	2019	6.93356e-36
EEF1AKMT1	-6	-2.26405	-3.06951	-1.4586	3.60308e-08	21.1198	0.000768914	30.3521	3.60308e-08	FALSE	2024	1.75891e-07
HCCS	-6	-2.61405	-3.6872	-1.5409	1.80423e-06	49.3541	1.87854e-09	22.793	1.80423e-06	FALSE	2025	6.89363e-06
PRPH2	-6	-2.06103	-2.71157	-1.41048	5.31567e-10	12.0935	0.0335289	38.5578	5.31567e-10	FALSE	2026	3.26845e-09
PNMA1	-6	-2.09049	-2.76387	-1.41712	1.16699e-09	9.59023	0.0877143	37.0238	1.16699e-09	FALSE	2027	6.91356e-09
TE_LTR10C	-6	-1.58545	-1.87265	-1.29824	2.78427e-27	3.34587	0.646827	117.061	2.78427e-27	FALSE	2028	8.97869e-26
PGPEP1	-6	-2.21373	-2.98159	-1.44587	1.59925e-08	54.2514	1.86073e-10	31.9288	1.59925e-08	FALSE	2029	8.21546e-08
MZT1	6	1.64419	1.31044	1.97793	4.65551e-22	7.15118	0.209637	93.2301	4.65551e-22	FALSE	2033	9.89497e-21
CHCHD6	-6	-1.65919	-2.00488	-1.3135	5.10217e-21	11.1227	0.0490011	88.4927	5.10217e-21	FALSE	2034	9.78531e-20
ZNF717	-6	-2.05696	-2.70725	-1.40667	5.65903e-10	15.3754	0.00887321	38.4356	5.65903e-10	FALSE	2038	3.46872e-09
PEBP4	-6	-1.81944	-2.28805	-1.35083	2.74418e-14	8.94677	0.111206	57.9098	2.74418e-14	FALSE	2039	2.73707e-13
IDH2	-6	-2.56603	-3.60593	-1.52614	1.32217e-06	66.7544	4.8458e-13	23.3907	1.32217e-06	FALSE	2040	5.16432e-06
MRGBP	-6	-1.73027	-2.13069	-1.32985	2.46923e-17	14.0819	0.0150974	71.7286	2.46923e-17	FALSE	2041	3.33746e-16
LINC01807	6	1.92698	1.37547	2.47849	7.48418e-12	12.6642	0.026737	46.8964	7.48418e-12	FALSE	2043	5.77986e-11
FIBP	-6	-2.19824	-2.95896	-1.43751	1.48217e-08	25.8443	9.56608e-05	32.0765	1.48217e-08	FALSE	2045	7.646e-08
DEGS2	-6	-3.22784	-4.7771	-1.67857	4.43603e-05	43.2794	3.24318e-08	16.6751	4.43603e-05	FALSE	2046	0.000134071
MTCH2	-6	-2.48962	-3.47426	-1.50499	7.20579e-07	46.1437	8.49042e-09	24.5593	7.20579e-07	FALSE	2048	2.93599e-06
SPATA6L	-6	-2.01365	-2.63491	-1.3924	2.11501e-10	31.0795	9.03481e-06	40.3574	2.11501e-10	FALSE	2052	1.3763e-09
FAM169A	6	1.45894	1.26003	1.65784	7.33214e-47	7.18523	0.207225	206.666	7.33214e-47	FALSE	2058	8.04446e-45
RBM23	-6	-2.09312	-2.77871	-1.40752	2.18035e-09	21.8363	0.000562477	35.8055	2.18035e-09	FALSE	2061	1.25095e-08
HECTD2	6	1.47811	1.26284	1.69337	2.76464e-41	10.5094	0.0620225	181.117	2.76464e-41	FALSE	2065	2.26229e-39
COQ3	-6	-2.83928	-4.09788	-1.58067	9.80284e-06	33.4681	3.03789e-06	19.5495	9.80284e-06	FALSE	2066	3.30106e-05
ANKRD7	-6	-2.27662	-3.10424	-1.449	6.98814e-08	54.9423	1.34153e-10	29.068	6.98814e-08	FALSE	2067	3.28326e-07
SCOC	6	1.39553	1.24292	1.54813	7.75955e-72	2.43157	0.786763	321.244	7.75955e-72	FALSE	2070	3.71683e-69
EIF4EBP2	-6	-1.84089	-2.3357	-1.34608	3.05821e-13	5.36847	0.372584	53.1705	3.05821e-13	FALSE	2073	2.74498e-12
HSPA4	-6	-2.27653	-3.10632	-1.44675	7.56501e-08	39.9922	1.49878e-07	28.9144	7.56501e-08	FALSE	2076	3.53232e-07
ZNF544	-6	-2.38922	-3.30584	-1.47261	3.24242e-07	27.1703	5.28483e-05	26.0997	3.24242e-07	FALSE	2077	1.3819e-06
SYNGR3	-6	-2.03648	-2.68586	-1.3871	7.91893e-10	17.1852	0.00416167	37.78	7.91893e-10	FALSE	2085	4.7867e-09
COPRS	6	1.49387	1.26068	1.72705	3.67596e-36	9.12412	0.104215	157.658	3.67596e-36	FALSE	2087	2.18764e-34
UCHL3	-6	-1.92034	-2.48162	-1.35905	2.00484e-11	18.5711	0.00230956	44.966	2.00484e-11	FALSE	2090	1.48075e-10
PINX1	-6	-2.25037	-3.06537	-1.43537	6.23839e-08	35.7014	1.08978e-06	29.2879	6.23839e-08	FALSE	2091	2.95219e-07
AC079760.2	-6	-1.93489	-2.50985	-1.35993	4.22953e-11	32.0817	5.72408e-06	43.5046	4.22953e-11	FALSE	2100	3.00197e-10
DDIT3	-6	-1.59732	-1.91298	-1.28165	3.48426e-23	7.58382	0.180713	98.3623	3.48426e-23	FALSE	2101	8.10752e-22
CPSF4L	-6	-2.05583	-2.725	-1.38667	1.72833e-09	18.7883	0.00210469	36.2582	1.72833e-09	FALSE	2103	1.00446e-08
UFC1	-6	-2.0869	-2.78021	-1.39358	3.64515e-09	37.6281	4.48115e-07	34.8046	3.64515e-09	FALSE	2106	2.04534e-08
SUV39H2	-6	-1.42367	-1.60747	-1.23986	4.72218e-52	8.53667	0.129034	230.464	4.72218e-52	FALSE	2107	6.97284e-50
TESK2	-6	-1.74158	-2.17002	-1.31314	1.62479e-15	7.81427	0.166773	63.4742	1.62479e-15	FALSE	2108	1.82862e-14
DNMT3B	6	1.84497	1.33684	2.35309	1.10739e-12	20.6399	0.000947266	50.6439	1.10739e-12	FALSE	2109	9.45982e-12
LINC00376	-6	-2.04226	-2.70251	-1.38201	1.34022e-09	15.1744	0.00964259	36.7539	1.34022e-09	FALSE	2110	7.88513e-09
PLD6	-6	-1.74305	-2.17352	-1.31259	2.0821e-15	8.07602	0.152095	62.9857	2.0821e-15	FALSE	2112	2.31805e-14
GMPR2	-6	-2.38305	-3.30717	-1.45893	4.32223e-07	42.7396	4.17245e-08	25.5448	4.32223e-07	FALSE	2116	1.81454e-06
PAF1	-6	-2.0315	-2.68559	-1.37741	1.14796e-09	20.7953	0.000885465	37.0558	1.14796e-09	FALSE	2118	6.8132e-09
GPN3	-6	-2.19073	-2.96811	-1.41334	3.32626e-08	77.8165	2.40111e-15	30.5072	3.32626e-08	FALSE	2119	1.63311e-07
SERF1A	6	1.67525	1.29423	2.05627	6.84298e-18	15.0852	0.0100045	74.2614	6.84298e-18	FALSE	2120	9.69619e-17
LINC02548	-6	-1.75056	-2.19187	-1.30925	7.56974e-15	10.5354	0.0614117	60.4441	7.56974e-15	FALSE	2124	7.96689e-14
ERCC3	-6	-2.45115	-3.43269	-1.46961	9.85378e-07	76.4075	4.72921e-15	23.9565	9.85378e-07	FALSE	2127	3.92771e-06
ZNRF2	6	1.55596	1.26296	1.84896	2.27183e-25	8.16263	0.147498	108.333	2.27183e-25	FALSE	2128	6.20535e-24
NDUFV3	-6	-1.77411	-2.23502	-1.31321	4.54671e-14	22.0542	0.000511311	56.9167	4.54671e-14	FALSE	2129	4.44023e-13
GGA3	-6	-1.92664	-2.50493	-1.34834	6.58495e-11	16.2396	0.00619221	42.6385	6.58495e-11	FALSE	2130	4.5584e-10
PDHA1	-6	-2.83636	-4.11461	-1.55812	1.36716e-05	62.8003	3.20201e-12	18.9144	1.36716e-05	FALSE	2131	4.50573e-05
CCZ1	6	1.7117	1.29873	2.12467	4.51978e-16	18.4873	0.00239378	65.9954	4.51978e-16	FALSE	2132	5.37313e-15
OAZ1	6	1.58972	1.26989	1.90954	1.99265e-22	11.534	0.0417623	94.9098	1.99265e-22	FALSE	2133	4.34336e-21
PADI6	-6	-2.24263	-3.06601	-1.41925	9.37933e-08	69.3009	1.43247e-13	28.498	9.37933e-08	FALSE	2135	4.32904e-07
APTX	-6	-1.87397	-2.41372	-1.33421	1.01241e-11	26.4041	7.44906e-05	46.3043	1.01241e-11	FALSE	2136	7.71843e-11
SELENOW	-6	-1.57871	-1.89158	-1.26585	4.60394e-23	7.3104	0.19856	97.8105	4.60394e-23	FALSE	2138	1.06373e-21
STMP1	-6	-2.20833	-3.00625	-1.41042	5.81337e-08	26.5617	6.94172e-05	29.4246	5.81337e-08	FALSE	2141	2.7617e-07
ISOC1	6	1.43536	1.23248	1.63824	1.00939e-43	7.2526	0.202522	192.283	1.00939e-43	FALSE	2143	9.62305e-42
MGAT5	-6	-2.2986	-3.16718	-1.43003	2.1388e-07	66.1613	6.43452e-13	26.9034	2.1388e-07	FALSE	2144	9.36542e-07
DESI1	-6	-1.87151	-2.41118	-1.33184	1.06888e-11	22.8759	0.000356516	46.198	1.06888e-11	FALSE	2145	8.12685e-11
VKORC1	-6	-1.4101	-1.59436	-1.22584	7.4363e-51	5.1963	0.392396	224.975	7.4363e-51	FALSE	2146	9.67162e-49
CDK8	6	1.37774	1.21787	1.53761	5.27254e-64	10.0252	0.0745242	285.294	5.27254e-64	FALSE	2147	1.41846e-61
SLC13A4	-6	-1.69697	-2.10313	-1.29082	2.63557e-16	11.2203	0.0471837	67.0586	2.63557e-16	FALSE	2148	3.22694e-15
RPLP0	6	1.49603	1.24398	1.74807	2.78091e-31	18.6709	0.00221312	135.341	2.78091e-31	FALSE	2152	1.20561e-29
DEPDC7	6	1.4796	1.23992	1.71927	1.06353e-33	11.5876	0.0408968	146.396	1.06353e-33	FALSE	2155	5.45342e-32
CPNE9	-6	-2.12725	-2.86662	-1.38789	1.70964e-08	21.2779	0.000717728	31.7992	1.70964e-08	FALSE	2156	8.74363e-08
FAM189A2	-6	-1.95942	-2.5715	-1.34735	3.51044e-10	32.2385	5.32888e-06	39.3678	3.51044e-10	FALSE	2160	2.20825e-09
IFT22	-6	-1.80414	-2.29857	-1.30971	8.56862e-13	29.7618	1.64294e-05	51.1474	8.56862e-13	FALSE	2166	7.39688e-12
ZNF83	-6	-2.1116	-2.84325	-1.37995	1.54397e-08	22.1123	0.000498481	31.9972	1.54397e-08	FALSE	2167	7.94604e-08
ZC3H7A	6	1.69182	1.28374	2.09991	4.45523e-16	19.6508	0.001453	66.0237	4.45523e-16	FALSE	2169	5.30602e-15
POFUT2	-6	-1.49259	-1.74734	-1.23783	1.60371e-30	2.83022	0.726141	131.862	1.60371e-30	FALSE	2171	6.65864e-29
FBXO30	6	1.35358	1.20507	1.50209	2.26485e-71	9.93163	0.0771959	319.109	2.26485e-71	FALSE	2175	1.0344e-68
SF1	-6	-2.29531	-3.17091	-1.4197	2.77918e-07	33.623	2.82996e-06	26.3974	2.77918e-07	FALSE	2177	1.19825e-06
METTL9	6	1.4911	1.23623	1.74597	1.93979e-30	8.02251	0.154999	131.485	1.93979e-30	FALSE	2178	8.00326e-29
PTCD2	-6	-2.56878	-3.65588	-1.48168	3.63351e-06	30.1497	1.37807e-05	21.4491	3.63351e-06	FALSE	2179	1.31512e-05
LATS1	6	1.68143	1.27925	2.08362	2.52486e-16	15.2672	0.00927968	67.1432	2.52486e-16	FALSE	2180	3.10299e-15
AC105460.2	-6	-2.1299	-2.87856	-1.38124	2.46147e-08	27.4769	4.60508e-05	31.0915	2.46147e-08	FALSE	2181	1.23099e-07
ZNF846	-6	-2.48455	-3.50704	-1.46207	1.91161e-06	49.9947	1.38923e-09	22.6819	1.91161e-06	FALSE	2182	7.2756e-06
LINC02391	-6	-1.60428	-1.94747	-1.26108	5.10174e-20	9.27007	0.0987648	83.9394	5.10174e-20	FALSE	2183	8.92987e-19
PSMC3	-6	-2.18207	-2.97221	-1.39193	6.20801e-08	19.2247	0.00174542	29.2974	6.20801e-08	FALSE	2184	2.93923e-07
CCZ1B	6	1.53138	1.24354	1.81922	1.85893e-25	15.4294	0.00867688	108.731	1.85893e-25	FALSE	2185	5.12027e-24
REV1	6	1.58047	1.25422	1.90673	2.2081e-21	12.7408	0.0259322	90.1497	2.2081e-21	FALSE	2186	4.38029e-20
NEK7	6	2.31559	1.42055	3.21063	3.96359e-07	26.8668	6.05525e-05	25.712	3.96359e-07	FALSE	2191	1.6722e-06
CNRIP1	6	1.39118	1.20917	1.5732	9.80257e-51	0.943203	0.967016	224.424	9.80257e-51	FALSE	2196	1.26653e-48
NDUFS8	-6	-1.49387	-1.75626	-1.23148	6.49203e-29	11.5505	0.0414943	124.517	6.49203e-29	FALSE	2198	2.34484e-27
NR2C2	-6	-1.81435	-2.32486	-1.30384	3.26848e-12	11.5621	0.0413071	48.5205	3.26848e-12	FALSE	2199	2.647e-11
GPI	-6	-2.38115	-3.33052	-1.43177	8.84148e-07	58.1833	2.88314e-11	24.1652	8.84148e-07	FALSE	2202	3.54942e-06
PDZK1P1	-6	-2.61663	-3.74819	-1.48506	5.83662e-06	33.4925	3.00418e-06	20.541	5.83662e-06	FALSE	2203	2.04141e-05
HIGD1C	-6	-1.94667	-2.56028	-1.33306	5.03682e-10	8.04663	0.153684	38.6629	5.03682e-10	FALSE	2204	3.1077e-09
MRPL22	-6	-2.31192	-3.20794	-1.4159	4.25586e-07	57.6612	3.69467e-11	25.5747	4.25586e-07	FALSE	2205	1.78782e-06
COX19	-6	-2.28945	-3.16871	-1.41018	3.33614e-07	46.1834	8.33384e-09	26.0446	3.33614e-07	FALSE	2209	1.41846e-06
GINS2	-6	-1.94926	-2.56679	-1.33173	6.14317e-10	36.247	8.47638e-07	38.2754	6.14317e-10	FALSE	2215	3.74909e-09
AC025277.1	-6	-1.61924	-1.98199	-1.25648	2.15764e-18	6.54263	0.256936	76.5403	2.15764e-18	FALSE	2218	3.22235e-17
LINC00334	-6	-2.04703	-2.7434	-1.35065	8.34297e-09	17.5762	0.00352728	33.1935	8.34297e-09	FALSE	2223	4.45117e-08
LINC02523	-6	-2.3612	-3.301	-1.4214	8.46624e-07	33.5354	2.94578e-06	24.2487	8.46624e-07	FALSE	2224	3.40784e-06
MAL2	6	1.61746	1.25366	1.98127	2.9364e-18	10.412	0.0643691	75.9318	2.9364e-18	FALSE	2225	4.31969e-17
RMI1	6	1.33896	1.19042	1.48749	7.4674e-70	2.7239	0.74246	312.139	7.4674e-70	FALSE	2226	2.9929e-67
MAD2L1	6	1.44602	1.21454	1.67751	1.82742e-34	9.93481	0.0771037	149.895	1.82742e-34	FALSE	2227	9.77894e-33
HAUS5	-6	-1.45713	-1.69948	-1.21478	4.71031e-32	3.13984	0.678437	138.867	4.71031e-32	FALSE	2232	2.15438e-30
TIMM10B	-6	-2.17405	-2.97226	-1.37583	9.3853e-08	50.3988	1.14835e-09	28.4968	9.3853e-08	FALSE	2234	4.33078e-07
C16orf72	-6	-1.49697	-1.77131	-1.22263	1.07471e-26	14.1287	0.0148123	114.382	1.07471e-26	FALSE	2236	3.34488e-25
AC096570.1	-6	-1.58648	-1.93063	-1.24234	1.63677e-19	8.60523	0.125885	81.6351	1.63677e-19	FALSE	2237	2.72411e-18
ACVR1B	6	1.90254	1.31271	2.49237	2.58149e-10	23.1541	0.000315417	39.9681	2.58149e-10	FALSE	2241	1.65571e-09
TE_LTR104_Mam	-6	-1.65756	-2.05759	-1.25753	4.61342e-16	20.1045	0.00119453	65.955	4.61342e-16	FALSE	2242	5.47449e-15
TCERG1	6	1.45399	1.21064	1.69735	1.13015e-31	11.1429	0.0486189	137.129	1.13015e-31	FALSE	2245	5.05581e-30
COPS3	-6	-2.0918	-2.8296	-1.354	2.74646e-08	45.3501	1.23149e-08	30.8789	2.74646e-08	FALSE	2246	1.36551e-07
PITPNA	-6	-2.12582	-2.89081	-1.36082	5.13784e-08	31.3192	8.10154e-06	29.6641	5.13784e-08	FALSE	2250	2.45623e-07
GOT1	-6	-2.63889	-3.80175	-1.47603	8.67739e-06	59.6812	1.41455e-11	19.7825	8.67739e-06	FALSE	2251	2.94887e-05
COA7	-6	-2.46419	-3.49225	-1.43613	2.6286e-06	84.4353	9.88673e-17	22.0702	2.6286e-06	FALSE	2254	9.74204e-06
CRY1	6	1.32038	1.1793	1.46146	3.74183e-75	5.0674	0.407711	336.473	3.74183e-75	FALSE	2255	1.9861e-72
TE_MER4E	-6	-1.95076	-2.58165	-1.31987	1.35843e-09	22.581	0.00040586	36.7276	1.35843e-09	FALSE	2256	7.98509e-09
NTN1	-6	-1.84299	-2.39078	-1.2952	4.27742e-11	20.5243	0.000995971	43.4826	4.27742e-11	FALSE	2258	3.03155e-10
ATP2B2	-6	-1.91039	-2.51087	-1.30991	4.50259e-10	12.3725	0.0300251	38.8818	4.50259e-10	FALSE	2259	2.80274e-09
HDAC3	6	1.42191	1.20047	1.64335	2.54123e-36	4.09507	0.535812	158.392	2.54123e-36	FALSE	2260	1.54035e-34
BBS12	-6	-1.98827	-2.64976	-1.32678	3.83576e-09	12.4141	0.0295332	34.7054	3.83576e-09	FALSE	2262	2.148e-08
RPL23AP7	-6	-1.69222	-2.12423	-1.26021	1.6238e-14	16.6319	0.0052534	58.9421	1.6238e-14	FALSE	2263	1.65649e-13
URGCP	-6	-2.20707	-3.03908	-1.37506	2.00147e-07	29.1882	2.1297e-05	27.0317	2.00147e-07	FALSE	2264	8.80532e-07
RPL26L1	6	1.55	1.22784	1.87216	4.10303e-21	14.9749	0.0104701	88.9239	4.10303e-21	FALSE	2266	7.93887e-20
BUD13	6	1.40246	1.19261	1.6123	3.32741e-39	4.95544	0.421343	171.589	3.32741e-39	FALSE	2271	2.42925e-37
CDC6	-6	-2.08215	-2.82092	-1.34339	3.31361e-08	31.7908	6.53582e-06	30.5146	3.31361e-08	FALSE	2273	1.62771e-07
IGHEP1	-6	-2.16626	-2.97233	-1.3602	1.38428e-07	27.5004	4.55676e-05	27.7447	1.38428e-07	FALSE	2277	6.23245e-07
KLHL35	-6	-2.10029	-2.85513	-1.34546	4.93852e-08	26.4403	7.3293e-05	29.7408	4.93852e-08	FALSE	2278	2.36613e-07
AC005229.4	-6	-1.52132	-1.82678	-1.21586	1.6485e-22	3.97682	0.552758	95.2851	1.6485e-22	FALSE	2279	3.61328e-21
NFKB1	-6	-1.89661	-2.49356	-1.29965	4.75345e-10	24.4792	0.000175584	38.776	4.75345e-10	FALSE	2281	2.94861e-09
CHCHD5	-6	-1.91873	-2.53327	-1.3042	9.38569e-10	19.2194	0.00174939	37.4485	9.38569e-10	FALSE	2286	5.62654e-09
GAB1	6	1.48273	1.20636	1.7591	7.35709e-26	11.9348	0.0356918	110.568	7.35709e-26	FALSE	2288	2.11856e-24
FBXL22	-6	-1.99289	-2.66573	-1.32005	6.42882e-09	50.238	1.2388e-09	33.7004	6.42882e-09	FALSE	2289	3.48291e-08
DCTN1	-6	-1.62782	-2.01725	-1.23838	2.55691e-16	13.2022	0.0215559	67.1183	2.55691e-16	FALSE	2291	3.14041e-15
TBC1D22A	-6	-1.70518	-2.15488	-1.25548	1.07131e-13	13.0857	0.0225886	55.2316	1.07131e-13	FALSE	2292	1.00568e-12
WDR44	6	1.57649	1.2265	1.92648	1.06089e-18	9.90621	0.0779366	77.9424	1.06089e-18	FALSE	2293	1.63667e-17
NKIRAS1	-6	-2.30346	-3.21888	-1.38804	8.14678e-07	61.4987	5.95452e-12	24.3228	8.14678e-07	FALSE	2294	3.29072e-06
PROSER1	6	2.10376	1.34151	2.86602	6.32533e-08	33.6006	2.85914e-06	29.2611	6.32533e-08	FALSE	2303	2.99117e-07
CNPY2	-6	-2.41592	-3.4214	-1.41045	2.48527e-06	33.5283	2.95539e-06	22.1778	2.48527e-06	FALSE	2304	9.24749e-06
SSTR5-AS1	-6	-1.86142	-2.43585	-1.28698	2.13772e-10	15.583	0.00814125	40.3365	2.13772e-10	FALSE	2306	1.3897e-09
POLR3C	-6	-2.37078	-3.34164	-1.39993	1.70021e-06	55.1396	1.22185e-10	22.9071	1.70021e-06	FALSE	2307	6.51626e-06
PRKAR2B	6	2.02151	1.32229	2.72072	1.4576e-08	32.206	5.40858e-06	32.109	1.4576e-08	FALSE	2308	7.52716e-08
SUMO2	6	1.28643	1.15738	1.41548	5.25246e-85	4.22974	0.516835	381.721	5.25246e-85	FALSE	2317	4.68878e-82
CPEB4	6	1.8283	1.27652	2.38008	8.34452e-11	29.8117	1.60624e-05	42.1753	8.34452e-11	FALSE	2321	5.69021e-10
THOC2	6	1.45237	1.19144	1.71329	1.03703e-27	21.4908	0.000654104	119.02	1.03703e-27	FALSE	2325	3.44025e-26
SNX14	6	1.31417	1.16086	1.46748	2.40962e-63	9.73129	0.0832172	282.265	2.40962e-63	FALSE	2326	5.99018e-61
STN1	-6	-2.15784	-2.96861	-1.34706	1.82466e-07	22.4687	0.000426364	27.2105	1.82466e-07	FALSE	2327	8.07083e-07
TTI2	-6	-2.7213	-3.97146	-1.47114	1.98661e-05	46.607	6.83206e-09	18.2021	1.98661e-05	FALSE	2328	6.36878e-05
PSMC1P1	-6	-1.86033	-2.44006	-1.2806	3.18667e-10	14.6467	0.0119834	39.5567	3.18667e-10	FALSE	2330	2.01555e-09
FBXO48	-6	-1.59025	-1.96019	-1.22032	3.59691e-17	8.68031	0.122516	70.9864	3.59691e-17	FALSE	2332	4.77941e-16
EIF6	-6	-2.98881	-4.449	-1.52862	6.02652e-05	63.7409	2.04434e-12	16.0943	6.02652e-05	FALSE	2335	0.000177951
ZNF778	-6	-1.72796	-2.2058	-1.25011	1.36594e-12	11.1951	0.0476458	50.2321	1.36594e-12	FALSE	2336	1.15828e-11
PPM1B	6	1.63083	1.22855	2.03311	1.93191e-15	17.182	0.00416729	63.1332	1.93191e-15	FALSE	2337	2.1545e-14
CA10	-6	-1.82001	-2.36984	-1.27019	8.70971e-11	22.5156	0.000417681	42.0916	8.70971e-11	FALSE	2338	5.92074e-10
MRO	-6	-1.58055	-1.94414	-1.21695	1.59642e-17	6.35006	0.273631	72.5893	1.59642e-17	FALSE	2339	2.19706e-16
C2orf88	-6	-1.91052	-2.53265	-1.28838	1.75649e-09	26.6569	6.65219e-05	36.2267	1.75649e-09	FALSE	2343	1.01908e-08
FAM199X	6	1.33481	1.16147	1.50815	1.81032e-51	4.96814	0.419781	227.788	1.81032e-51	FALSE	2344	2.5395e-49
PIN1	-6	-1.72622	-2.20521	-1.24724	1.62322e-12	11.1356	0.0487561	49.8935	1.62322e-12	FALSE	2346	1.36466e-11
MT-TP	6	2.0202	1.31187	2.72853	2.27157e-08	16.8594	0.00477441	31.2474	2.27157e-08	FALSE	2347	1.14241e-07
TE_HUERS-P1-int	-6	-1.69762	-2.15495	-1.24029	3.453e-13	8.11154	0.150195	52.932	3.453e-13	FALSE	2349	3.07684e-12
PIGH	-6	-2.07767	-2.83235	-1.32299	6.81954e-08	18.1294	0.0027885	29.1153	6.81954e-08	FALSE	2353	3.21019e-07
ECI2	-6	-2.28133	-3.19553	-1.36712	1.00355e-06	57.6401	3.73182e-11	23.9213	1.00355e-06	FALSE	2354	3.99365e-06
TE_HERV4_I-int	-6	-1.55778	-1.90739	-1.20816	2.47876e-18	9.4236	0.0933152	76.2663	2.47876e-18	FALSE	2356	3.68233e-17
RNF220	-6	-1.47705	-1.76393	-1.19018	6.02842e-24	1.65672	0.894307	101.837	6.02842e-24	FALSE	2357	1.48175e-22
LEPROT	6	1.4494	1.18389	1.71491	1.02542e-26	11.5714	0.0411573	114.475	1.02542e-26	FALSE	2358	3.19653e-25
PCNA	6	1.34902	1.16144	1.5366	4.03923e-45	9.02833	0.107939	198.687	4.03923e-45	FALSE	2363	4.08899e-43
DNAH9	-6	-1.81222	-2.36185	-1.26259	1.03127e-10	31.6892	6.84522e-06	41.7613	1.03127e-10	FALSE	2364	6.96222e-10
TE_MER4A1	-6	-1.50136	-1.80873	-1.194	1.03061e-21	16.519	0.0055084	91.6574	1.03061e-21	FALSE	2366	2.11055e-20
MRPS15	-6	-2.27416	-3.18546	-1.36285	1.00277e-06	26.7275	6.44518e-05	23.9228	1.00277e-06	FALSE	2367	3.99137e-06
EIF4A2	6	1.43273	1.17886	1.6866	1.93631e-28	17.5907	0.00350569	122.349	1.93631e-28	FALSE	2368	6.80271e-27
ARL13B	6	1.66356	1.22911	2.09802	6.15208e-14	15.5719	0.00817882	56.3221	6.15208e-14	FALSE	2369	5.92258e-13
C10orf143	-6	-1.44209	-1.70357	-1.18061	3.11087e-27	13.6835	0.0177498	116.841	3.11087e-27	FALSE	2370	9.96646e-26
WDR5B	-6	-2.80523	-4.13237	-1.47809	3.43011e-05	20.5542	0.000983128	17.1632	3.43011e-05	FALSE	2374	0.000105818
ARPC1A	-6	-2.0077	-2.7116	-1.3038	2.26703e-08	17.6058	0.00348329	31.2512	2.26703e-08	FALSE	2375	1.14043e-07
UBE2B	-6	-1.78511	-2.31546	-1.25476	4.19389e-11	38.2799	3.31484e-07	43.5212	4.19389e-11	FALSE	2376	2.98095e-10
CAPN7	6	1.33477	1.1566	1.51294	8.25651e-49	10.2807	0.0676611	215.597	8.25651e-49	FALSE	2377	9.82725e-47
UNG	6	1.3182	1.15296	1.48344	4.16003e-55	12.0128	0.0346132	244.475	4.16003e-55	FALSE	2378	7.10424e-53
RPLP0P6	6	1.49962	1.19207	1.80717	1.215e-21	6.60643	0.251594	91.3317	1.215e-21	FALSE	2379	2.46248e-20
POLDIP2	-6	-1.98663	-2.67527	-1.29799	1.56579e-08	25.4981	0.000111626	31.9699	1.56579e-08	FALSE	2380	8.0541e-08
TNFRSF11B	-6	-1.85625	-2.44301	-1.26948	5.63264e-10	19.2345	0.00173806	38.4447	5.63264e-10	FALSE	2381	3.4547e-09
EIF1	6	1.391	1.16782	1.61419	2.57065e-34	12.7295	0.0260495	149.217	2.57065e-34	FALSE	2382	1.34987e-32
DUSP7	6	1.36458	1.16205	1.5671	8.1408e-40	6.98115	0.222046	174.389	8.1408e-40	FALSE	2383	6.12556e-38
POLR2E	-6	-2.25747	-3.15829	-1.35666	9.02665e-07	34.1203	2.25323e-06	24.1253	9.02665e-07	FALSE	2384	3.62228e-06
SLC35G2	-6	-2.63094	-3.82369	-1.43818	1.53768e-05	47.7131	4.06451e-09	18.6902	1.53768e-05	FALSE	2385	5.02556e-05
AC009055.1	-6	-1.91171	-2.54233	-1.28109	2.82296e-09	14.9069	0.0107676	35.3023	2.82296e-09	FALSE	2386	1.59908e-08
POP4	-6	-1.9658	-2.63892	-1.29268	1.04104e-08	31.2435	8.38527e-06	32.7631	1.04104e-08	FALSE	2387	5.47389e-08
CHIC2	-6	-1.46453	-1.74573	-1.18332	1.83643e-24	9.24874	0.0995445	104.192	1.83643e-24	FALSE	2388	4.74548e-23
SLC38A8	-6	-1.78764	-2.32263	-1.25265	5.78657e-11	15.2665	0.00928228	42.8914	5.78657e-11	FALSE	2389	4.04457e-10
CLPB	-6	-1.51429	-1.83596	-1.19262	2.79127e-20	8.61684	0.125358	85.1318	2.79127e-20	FALSE	2391	4.99251e-19
DDX19B	-6	-2.22769	-3.10756	-1.34783	6.96392e-07	41.936	6.06869e-08	24.6251	6.96392e-07	FALSE	2392	2.84216e-06
ZBTB5	-6	-1.41653	-1.66328	-1.16977	2.28064e-29	2.36099	0.797268	126.593	2.28064e-29	FALSE	2395	8.48284e-28
TMEM132B	-6	-2.13812	-2.94951	-1.32673	2.4076e-07	111.439	2.03348e-22	26.6746	2.4076e-07	FALSE	2398	1.04678e-06
RPP30	-6	-1.85317	-2.44268	-1.26366	7.21415e-10	27.2435	5.11387e-05	37.9619	7.21415e-10	FALSE	2402	4.3755e-09
HMGXB4	6	1.4869	1.18331	1.7905	8.05245e-22	15.0569	0.0101221	92.1457	8.05245e-22	FALSE	2404	1.6629e-20
GSN	-6	-1.8894	-2.50823	-1.27058	2.17429e-09	17.6151	0.00346962	35.8109	2.17429e-09	FALSE	2407	1.24784e-08
GON7	-6	-2.40775	-3.43254	-1.38296	4.12583e-06	35.4377	1.23037e-06	21.2055	4.12583e-06	FALSE	2408	1.48266e-05
PRDX3	6	1.51654	1.18935	1.84373	1.04238e-19	24.5476	0.00017034	82.527	1.04238e-19	FALSE	2409	1.77394e-18
GMFB	6	1.39831	1.16358	1.63303	1.69159e-31	8.70028	0.121633	136.328	1.69159e-31	FALSE	2410	7.48226e-30
PEX2	-6	-1.94528	-2.60853	-1.28203	9.00395e-09	47.0995	5.42207e-09	33.0452	9.00395e-09	FALSE	2411	4.78174e-08
DCP1A	6	1.38031	1.15881	1.60182	2.63231e-34	6.47084	0.26306	149.17	2.63231e-34	FALSE	2413	1.37856e-32
CEP78	6	1.5303	1.19086	1.86975	9.92346e-19	9.95708	0.0764605	78.0743	9.92346e-19	FALSE	2417	1.53575e-17
UBE2T	6	1.44134	1.17157	1.71111	1.16444e-25	17.8497	0.00314083	109.658	1.16444e-25	FALSE	2418	3.28098e-24
PSMD6	-6	-1.90331	-2.53559	-1.27102	3.6376e-09	46.082	8.73946e-09	34.8086	3.6376e-09	FALSE	2420	2.04169e-08
EIF1B	-6	-1.90645	-2.54146	-1.27144	3.99849e-09	34.2078	2.16463e-06	34.6245	3.99849e-09	FALSE	2421	2.23722e-08
ERN1	6	1.45612	1.17392	1.73831	4.81903e-24	6.81952	0.234413	102.281	4.81903e-24	FALSE	2422	1.19951e-22
TWF1	6	1.30619	1.14088	1.4715	4.29158e-54	4.97123	0.419401	239.826	4.29158e-54	FALSE	2423	6.79696e-52
TP73-AS1	-6	-2.37604	-3.37968	-1.3724	3.48298e-06	44.8553	1.55256e-08	21.5302	3.48298e-06	FALSE	2425	1.26437e-05
BAZ1A	6	1.37251	1.15488	1.59014	4.25877e-35	8.8877	0.113628	152.789	4.25877e-35	FALSE	2430	2.36265e-33
UROD	-6	-2.26687	-3.18718	-1.34655	1.38138e-06	37.1077	5.69889e-07	23.3064	1.38138e-06	FALSE	2432	5.3763e-06
CRYZL1	-6	-1.82496	-2.39906	-1.25086	4.65325e-10	33.2101	3.41861e-06	38.8176	4.65325e-10	FALSE	2433	2.89102e-09
SYT16	6	1.25898	1.12826	1.3897	1.77224e-79	4.69461	0.454275	356.331	1.77224e-79	FALSE	2434	1.12274e-76
TIPARP	6	1.56898	1.19499	1.94298	1.99364e-16	20.8068	0.000881044	67.6089	1.99364e-16	FALSE	2436	2.47335e-15
MRPL45	-6	-2.22428	-3.1121	-1.33646	9.0919e-07	61.6179	5.62579e-12	24.1114	9.0919e-07	FALSE	2437	3.64697e-06
MRPL58	-6	-2.70643	-3.97263	-1.44022	2.79846e-05	62.9471	2.98554e-12	17.55	2.79846e-05	FALSE	2439	8.74584e-05
TE_L1MEb	6	1.4198	1.16253	1.67707	2.87349e-27	12.6087	0.0273351	116.998	2.87349e-27	FALSE	2441	9.25123e-26
TECTA	6	1.27429	1.13061	1.41796	1.10336e-67	10.3111	0.0668851	302.181	1.10336e-67	FALSE	2442	3.61149e-65
PPIC	-6	-2.50105	-3.60766	-1.39445	9.43454e-06	41.1663	8.68442e-08	19.6226	9.43454e-06	FALSE	2444	3.18523e-05
PPIL3	6	1.42764	1.16297	1.6923	4.01228e-26	6.30993	0.277219	111.77	4.01228e-26	FALSE	2445	1.18671e-24
INTS13	6	1.30741	1.13705	1.47777	3.9222e-51	5.80966	0.325183	226.248	3.9222e-51	FALSE	2446	5.31228e-49
NUP37	6	1.53092	1.1848	1.87703	4.35519e-18	23.8011	0.000237078	75.1534	4.35519e-18	FALSE	2448	6.31229e-17
AC005062.1	-6	-2.07034	-2.84028	-1.30039	1.36239e-07	13.2415	0.0212179	27.7755	1.36239e-07	FALSE	2450	6.14372e-07
TRIR	-6	-2.22858	-3.12281	-1.33434	1.03672e-06	40.8332	1.01397e-07	23.8587	1.03672e-06	FALSE	2451	4.11564e-06
RNF34	6	1.2982	1.13464	1.46175	1.4201e-54	5.65965	0.340757	242.029	1.4201e-54	FALSE	2453	2.32411e-52
XPOT	6	1.29699	1.13389	1.46009	9.08804e-55	1.73268	0.884758	242.918	9.08804e-55	FALSE	2455	1.49983e-52
CUL5	6	1.41227	1.15848	1.66606	1.07369e-27	14.3681	0.0134327	118.951	1.07369e-27	FALSE	2457	3.55584e-26
XPO6	-6	-1.67181	-2.1294	-1.21422	8.02353e-13	13.2124	0.0214675	51.2764	8.02353e-13	FALSE	2458	6.94159e-12
ITGA8	-6	-1.91011	-2.55546	-1.26475	6.58925e-09	19.3897	0.00162589	33.6524	6.58925e-09	FALSE	2461	3.56688e-08
NEK1	6	1.38191	1.15142	1.61239	6.95641e-32	13.2053	0.0215291	138.092	6.95641e-32	FALSE	2462	3.14785e-30
PCNP	6	1.37261	1.14859	1.59662	3.17037e-33	7.90003	0.161832	144.226	3.17037e-33	FALSE	2466	1.5843e-31
PRKAG1	-6	-2.08065	-2.86103	-1.30027	1.73537e-07	37.1443	5.60341e-07	27.3075	1.73537e-07	FALSE	2467	7.69843e-07
NOB1	-6	-1.63147	-2.05999	-1.20295	8.51949e-14	17.4574	0.00370932	55.682	8.51949e-14	FALSE	2469	8.06334e-13
HES6	6	1.46127	1.16632	1.75623	2.73091e-22	6.85403	0.231724	94.2859	2.73091e-22	FALSE	2470	5.90016e-21
ZCCHC14	6	1.56533	1.18855	1.94211	3.86566e-16	13.7034	0.0176074	66.3035	3.86566e-16	FALSE	2471	4.65182e-15
IQCG	-6	-1.66202	-2.11516	-1.20888	6.54111e-13	8.05312	0.153332	51.6774	6.54111e-13	FALSE	2474	5.69671e-12
ZNF654	6	1.2639	1.12373	1.40407	6.83105e-70	10.6711	0.058306	312.317	6.83105e-70	FALSE	2476	2.7949e-67
NUS1	6	1.54577	1.18332	1.90821	6.328e-17	19.5904	0.00149133	69.872	6.328e-17	FALSE	2478	8.20301e-16
ASH2L	-6	-2.13056	-2.95413	-1.30699	3.97002e-07	30.4486	1.20334e-05	25.7089	3.97002e-07	FALSE	2481	1.67455e-06
AL158210.2	-6	-2.19302	-3.06595	-1.32008	8.48369e-07	28.0841	3.5046e-05	24.2448	8.48369e-07	FALSE	2482	3.41416e-06
IGSF11	6	1.46296	1.16413	1.7618	8.38064e-22	11.7566	0.0382788	92.0666	8.38064e-22	FALSE	2483	1.72886e-20
PFKP	-6	-1.78244	-2.33302	-1.23187	2.22089e-10	23.9587	0.00022112	40.262	2.22089e-10	FALSE	2485	1.43995e-09
TMCC1	6	1.62386	1.19769	2.05004	8.13938e-14	20.0827	0.00120585	55.7717	8.13938e-14	FALSE	2487	7.72218e-13
BCAR4	6	1.80092	1.23498	2.36687	4.46313e-10	19.9696	0.00126625	38.899	4.46313e-10	FALSE	2489	2.78082e-09
RBKS	-6	-2.39499	-3.42934	-1.36063	5.67454e-06	43.2276	3.32263e-08	20.595	5.67454e-06	FALSE	2492	1.99075e-05
AIFM1	-6	-2.27323	-3.21229	-1.33417	2.08933e-06	59.4214	1.6006e-11	22.5111	2.08933e-06	FALSE	2496	7.87721e-06
FAM118B	-6	-1.69415	-2.17774	-1.21055	6.59309e-12	23.6219	0.000256613	47.1448	6.59309e-12	FALSE	2498	5.12393e-11
C2CD5	6	1.27011	1.12004	1.42018	8.51086e-62	1.77213	0.87969	275.162	8.51086e-62	FALSE	2501	1.98982e-59
HECTD3	-6	-1.9121	-2.56789	-1.25632	1.09869e-08	16.3184	0.00599152	32.6583	1.09869e-08	FALSE	2504	5.75394e-08
PHF3	6	1.60736	1.19113	2.02359	3.76487e-14	29.6495	1.7286e-05	57.2878	3.76487e-14	FALSE	2509	3.69876e-13
MPV17	-6	-1.61392	-2.0355	-1.19233	6.2302e-14	8.89083	0.113499	56.2973	6.2302e-14	FALSE	2510	5.98313e-13
CISD2	-6	-1.68524	-2.16321	-1.20728	4.8277e-12	17.7484	0.00327887	47.7557	4.8277e-12	FALSE	2511	3.82921e-11
THOC6	6	1.72402	1.21524	2.23279	3.10662e-11	14.9453	0.0105988	44.1085	3.10662e-11	FALSE	2513	2.23975e-10
SLC25A4	-6	-1.76505	-2.30624	-1.22387	1.63357e-10	5.84961	0.321129	40.8621	1.63357e-10	FALSE	2514	1.07476e-09
UTP4	-6	-2.08641	-2.8811	-1.29173	2.66408e-07	47.269	5.00749e-09	26.4791	2.66408e-07	FALSE	2516	1.15191e-06
RER1	-6	-2.03527	-2.78989	-1.28064	1.24924e-07	29.7072	1.68404e-05	27.9433	1.24924e-07	FALSE	2517	5.66207e-07
PABPC4	6	1.68469	1.20609	2.16329	5.23176e-12	21.4827	0.00065641	47.5982	5.23176e-12	FALSE	2519	4.12968e-11
CSGALNACT2	6	1.4681	1.16028	1.77591	8.93499e-21	8.30743	0.140087	87.3845	8.93499e-21	FALSE	2520	1.67918e-19
CENPA	6	1.48452	1.16349	1.80556	1.26638e-19	13.2165	0.0214325	82.1422	1.26638e-19	FALSE	2522	2.14032e-18
DANCR	-6	-1.99482	-2.71826	-1.27138	6.50221e-08	35.6997	1.09065e-06	29.2076	6.50221e-08	FALSE	2525	3.07112e-07
TEX15	6	1.39256	1.14326	1.64185	6.75785e-28	5.57785	0.349485	119.869	6.75785e-28	FALSE	2529	2.28823e-26
YES1	6	1.38009	1.14035	1.61983	1.59846e-29	9.67555	0.0849681	127.298	1.59846e-29	FALSE	2530	6.02538e-28
CPPED1	-6	-1.90781	-2.56417	-1.25144	1.22018e-08	19.3712	0.00163886	32.4545	1.22018e-08	FALSE	2531	6.35458e-08
JHY	6	1.78442	1.22493	2.34391	4.07723e-10	16.3201	0.00598712	39.0755	4.07723e-10	FALSE	2534	2.54685e-09
PPM1A	6	1.45895	1.15573	1.76217	4.08116e-21	13.6885	0.017714	88.9344	4.08116e-21	FALSE	2535	7.90433e-20
PDZK1	-6	-2.42067	-3.48316	-1.35818	7.99232e-06	70.2403	9.13303e-14	19.9397	7.99232e-06	FALSE	2536	2.7369e-05
C8orf44	-6	-1.96417	-2.6668	-1.26155	4.27559e-08	14.2938	0.0138472	30.0202	4.27559e-08	FALSE	2537	2.07022e-07
UHRF1BP1L	6	1.26647	1.11409	1.41884	1.164e-59	2.34662	0.799396	265.361	1.164e-59	FALSE	2539	2.56853e-57
PRELID2	6	1.32715	1.12664	1.52765	1.73529e-38	3.35058	0.646107	168.305	1.73529e-38	FALSE	2541	1.20849e-36
ATP2B1	6	1.39864	1.14119	1.6561	1.78902e-26	15.9689	0.00693351	113.372	1.78902e-26	FALSE	2543	5.48977e-25
MAEA	-6	-2.49569	-3.61941	-1.37197	1.34343e-05	55.2288	1.17127e-10	18.9478	1.34343e-05	FALSE	2548	4.42901e-05
WDR20	6	1.24608	1.10693	1.38522	5.72093e-69	5.91292	0.314784	308.08	5.72093e-69	FALSE	2553	2.00631e-66
ZMYND12	-6	-1.49577	-1.8335	-1.15805	3.93662e-18	7.58428	0.180684	75.3529	3.93662e-18	FALSE	2558	5.72677e-17
C5orf58	-6	-2.08879	-2.89472	-1.28286	3.77815e-07	27.8349	3.92057e-05	25.8045	3.77815e-07	FALSE	2559	1.59465e-06
PSMA5	6	1.48023	1.15476	1.80569	4.92811e-19	22.35	0.000449159	79.4571	4.92811e-19	FALSE	2560	7.86855e-18
UBE2Q2	6	1.21642	1.09918	1.33366	6.17821e-92	4.74217	0.448149	413.552	6.17821e-92	FALSE	2565	6.74077e-89
EDEM1	6	1.48412	1.15522	1.81301	9.21553e-19	9.13321	0.103867	78.2205	9.21553e-19	FALSE	2566	1.42974e-17
HNRNPR	6	1.45335	1.14877	1.75793	8.57408e-21	16.4958	0.00556237	87.466	8.57408e-21	FALSE	2567	1.6129e-19
MMD	6	1.73067	1.20662	2.25472	9.62516e-11	12.2081	0.0320445	41.8962	9.62516e-11	FALSE	2568	6.51598e-10
AC004923.1	-6	-2.19873	-3.09294	-1.30452	1.441e-06	47.0218	5.6235e-09	23.2252	1.441e-06	FALSE	2570	5.58732e-06
SSU72	-6	-2.0201	-2.77384	-1.26636	1.49739e-07	35.1321	1.41599e-06	27.5927	1.49739e-07	FALSE	2572	6.6987e-07
DHRSX	-6	-1.37346	-1.61662	-1.1303	1.74468e-28	9.35843	0.0955937	122.555	1.74468e-28	FALSE	2574	6.15149e-27
AC004160.1	6	1.50996	1.15882	1.86111	3.51363e-17	7.39986	0.19256	71.0326	3.51363e-17	FALSE	2575	4.67522e-16
FBXO42	-6	-2.19504	-3.08827	-1.30181	1.46135e-06	27.6018	4.3538e-05	23.1982	1.46135e-06	FALSE	2576	5.66066e-06
TMEM147	-6	-1.8852	-2.53489	-1.2355	1.29195e-08	18.6481	0.00223484	32.3434	1.29195e-08	FALSE	2578	6.70878e-08
TBC1D31	6	1.37594	1.12891	1.62298	9.60314e-28	8.66159	0.123347	119.172	9.60314e-28	FALSE	2579	3.19654e-26
CYP20A1	-6	-2.02239	-2.78087	-1.26392	1.73158e-07	47.4433	4.61374e-09	27.3117	1.73158e-07	FALSE	2582	7.68337e-07
NUBP1	-6	-2.27237	-3.22888	-1.31585	3.22043e-06	31.3779	7.88776e-06	21.6805	3.22043e-06	FALSE	2583	1.17571e-05
HTR2A	6	1.66781	1.1892	2.14641	8.49573e-12	11.1911	0.0477204	46.6479	8.49573e-12	FALSE	2584	6.5328e-11
SERHL	-6	-2.45298	-3.55366	-1.3523	1.25398e-05	38.7965	2.60964e-07	19.0793	1.25398e-05	FALSE	2587	4.15223e-05
HNRNPA1P48	6	1.4648	1.14594	1.78366	2.17916e-19	11.9386	0.0356388	81.0695	2.17916e-19	FALSE	2588	3.59635e-18
MED14	6	1.59292	1.17254	2.0133	1.11305e-13	22.8966	0.000353285	55.1565	1.11305e-13	FALSE	2589	1.04241e-12
ANKRA2	6	1.38931	1.12992	1.6487	8.8542e-26	5.49549	0.358441	110.201	8.8542e-26	FALSE	2590	2.51283e-24
MTMR2	-6	-2.02459	-2.78702	-1.26216	1.94421e-07	35.4352	1.2318e-06	27.0878	1.94421e-07	FALSE	2591	8.5649e-07
BRCA2	6	1.40388	1.13258	1.67518	3.59473e-24	15.9215	0.00707194	102.861	3.59473e-24	FALSE	2592	9.07414e-23
SHC1	-6	-1.75192	-2.29891	-1.20493	3.44193e-10	15.1177	0.00987105	39.4063	3.44193e-10	FALSE	2594	2.16793e-09
ENO1	-6	-2.3981	-3.45665	-1.33955	8.98727e-06	30.3272	1.27147e-05	19.7154	8.98727e-06	FALSE	2595	3.04417e-05
SLC39A14	6	1.47662	1.14682	1.80641	1.70103e-18	12.9996	0.0233824	77.0099	1.70103e-18	FALSE	2598	2.57567e-17
CMTM8	6	1.40711	1.13215	1.68207	1.12287e-23	7.64143	0.177136	100.605	1.12287e-23	FALSE	2599	2.71243e-22
OSBPL10	-6	-1.48133	-1.8151	-1.14755	3.36349e-18	36.4125	7.85388e-07	75.6636	3.36349e-18	FALSE	2600	4.92952e-17
STIL	6	1.27082	1.1035	1.43815	4.08855e-50	2.59197	0.762584	221.581	4.08855e-50	FALSE	2601	5.11433e-48
SLC15A4	-6	-2.19797	-3.09927	-1.29667	1.75548e-06	33.4681	3.03799e-06	22.8456	1.75548e-06	FALSE	2602	6.71523e-06
FEZF2	-6	-2.03725	-2.81159	-1.26291	2.51551e-07	29.1651	2.15207e-05	26.5899	2.51551e-07	FALSE	2603	1.09176e-06
FAIM2	-6	-1.91002	-2.5837	-1.23634	2.7458e-08	15.5922	0.00811008	30.8793	2.7458e-08	FALSE	2604	1.36551e-07
LGALS12	-6	-2.76732	-4.11965	-1.41499	6.05281e-05	57.5341	3.92438e-11	16.0861	6.05281e-05	FALSE	2606	0.000178646
MSMO1	6	1.49874	1.15058	1.8469	3.25413e-17	5.41243	0.367643	71.184	3.25413e-17	FALSE	2608	4.34791e-16
TRAK2	6	1.41357	1.13265	1.69449	6.06145e-23	10.285	0.0675502	97.2659	6.06145e-23	FALSE	2610	1.38581e-21
AP3S1	6	1.42702	1.13484	1.71919	1.04176e-21	11.9473	0.0355171	91.6361	1.04176e-21	FALSE	2613	2.13117e-20
ZFAND5	6	1.254	1.09918	1.40882	9.40125e-57	7.95089	0.158963	252.024	9.40125e-57	FALSE	2614	1.75839e-54
CCNYL1	6	1.68321	1.187	2.17942	2.96148e-11	23.9724	0.000219778	44.2022	2.96148e-11	FALSE	2620	2.13904e-10
AATF	-6	-2.1392	-2.99721	-1.28118	1.02604e-06	31.4594	7.60062e-06	23.8786	1.02604e-06	FALSE	2621	4.07572e-06
TAF9	-6	-1.93122	-2.62435	-1.23808	4.73822e-08	27.0138	5.6691e-05	29.821	4.73822e-08	FALSE	2622	2.27499e-07
ATG4B	-6	-2.98717	-4.51715	-1.45719	0.000129883	47.0923	5.44059e-09	14.6435	0.000129883	FALSE	2624	0.00036094
NBEAL1	6	1.60435	1.1698	2.03891	4.61695e-13	15.1625	0.00969023	52.3615	4.61695e-13	FALSE	2626	4.06784e-12
SDK2	-6	-1.64038	-2.10367	-1.1771	3.92685e-12	16.9629	0.00457063	48.1607	3.92685e-12	FALSE	2627	3.15288e-11
RTF2	-6	-1.81213	-2.41219	-1.21206	3.24171e-09	35.5964	1.14376e-06	35.033	3.24171e-09	FALSE	2629	1.82366e-08
UBXN1	-6	-2.0062	-2.76029	-1.25211	1.84473e-07	35.0082	1.49898e-06	27.1893	1.84473e-07	FALSE	2630	8.15408e-07
BCAS2	-6	-1.32934	-1.54697	-1.11172	4.96893e-33	7.52809	0.184233	143.334	4.96893e-33	FALSE	2632	2.45806e-31
NUDCD2	6	1.47765	1.14229	1.81301	5.82638e-18	23.3832	0.000285119	74.5789	5.82638e-18	FALSE	2633	8.32782e-17
BAALC	-6	-1.67624	-2.16945	-1.18303	2.71636e-11	16.508	0.00553387	44.3713	2.71636e-11	FALSE	2635	1.96706e-10
PRPF18	-6	-1.93509	-2.63373	-1.23646	5.67533e-08	41.3388	8.01443e-08	29.4712	5.67533e-08	FALSE	2637	2.69873e-07
ERC2	-6	-1.78795	-2.37006	-1.20584	1.74384e-09	60.6541	8.90285e-12	36.2408	1.74384e-09	FALSE	2640	1.01203e-08
ADD3	6	1.68401	1.18426	2.18376	3.98935e-11	23.7316	0.00024447	43.6191	3.98935e-11	FALSE	2642	2.84071e-10
EIF3M	-6	-1.97474	-2.70556	-1.24392	1.18367e-07	34.6228	1.78925e-06	28.0476	1.18367e-07	FALSE	2644	5.38105e-07
ATAD2	6	1.51433	1.14893	1.87972	4.55925e-16	15.3953	0.00880047	65.9783	4.55925e-16	FALSE	2645	5.41349e-15
TE_MamGypLTR3	-6	-1.98513	-2.72439	-1.24587	1.41665e-07	35.1427	1.40916e-06	27.7	1.41665e-07	FALSE	2647	6.36795e-07
UQCRC1	-6	-2.5744	-3.78171	-1.36708	2.92413e-05	57.8523	3.37412e-11	17.4665	2.92413e-05	FALSE	2649	9.11252e-05
COPS7B	-6	-2.00562	-2.76222	-1.24902	2.04136e-07	47.8509	3.8097e-09	26.9935	2.04136e-07	FALSE	2653	8.97073e-07
XBP1	-6	-1.9602	-2.68081	-1.23959	9.74187e-08	19.647	0.0014554	28.4246	9.74187e-08	FALSE	2654	4.48264e-07
MTX3	6	1.48733	1.14166	1.833	3.36311e-17	14.2914	0.0138605	71.119	3.36311e-17	FALSE	2656	4.48697e-16
CGREF1	-6	-2.06425	-2.86821	-1.26029	4.84399e-07	28.9739	2.34626e-05	25.325	4.84399e-07	FALSE	2657	2.01549e-06
TRMU	-6	-2.19991	-3.1118	-1.28802	2.26347e-06	29.1452	2.17149e-05	22.3573	2.26347e-06	FALSE	2659	8.48351e-06
MEGF11	-6	-1.90013	-2.57401	-1.22625	3.26696e-08	31.9558	6.06231e-06	30.5421	3.26696e-08	FALSE	2660	1.606e-07
PSMC6	-6	-1.7761	-2.35172	-1.20047	1.47145e-09	20.7413	0.000906461	36.5718	1.47145e-09	FALSE	2661	8.62106e-09
RMND5A	6	1.22163	1.08636	1.35689	4.10892e-70	3.75181	0.585674	313.33	4.10892e-70	FALSE	2662	1.75424e-67
ATP11A	6	1.74007	1.19289	2.28725	4.58103e-10	15.6495	0.00791939	38.8481	4.58103e-10	FALSE	2664	2.84885e-09
TPRKB	-6	-1.70465	-2.22473	-1.18456	1.32734e-10	15.0731	0.0100547	41.2678	1.32734e-10	FALSE	2671	8.83949e-10
FAM208A	6	1.39089	1.11976	1.66202	8.76309e-24	15.2359	0.00940059	101.096	8.76309e-24	FALSE	2673	2.13522e-22
CMTM6	6	1.27519	1.09584	1.45454	3.8681e-44	1.79514	0.876703	194.191	3.8681e-44	FALSE	2674	3.76067e-42
DNAJB11	-6	-2.06345	-2.86959	-1.25732	5.25145e-07	35.6925	1.09427e-06	25.1692	5.25145e-07	FALSE	2676	2.17535e-06
ZNF415	-6	-1.71504	-2.24483	-1.18526	2.22513e-10	17.0253	0.00445202	40.2583	2.22513e-10	FALSE	2679	1.44222e-09
UCHL1	-6	-2.04168	-2.83275	-1.25061	4.22554e-07	38.1808	3.47045e-07	25.5885	4.22554e-07	FALSE	2683	1.77623e-06
AC011840.1	-6	-2.3174	-3.32778	-1.30703	6.94465e-06	22.4378	0.000432182	20.2084	6.94465e-06	FALSE	2684	2.40285e-05
PDXK	-6	-2.54748	-3.74106	-1.3539	2.87455e-05	67.2381	3.84503e-13	17.499	2.87455e-05	FALSE	2685	8.96797e-05
AC112198.2	-6	-2.25149	-3.20964	-1.29333	4.11404e-06	8.01677	0.155314	21.211	4.11404e-06	FALSE	2686	1.47896e-05
PER3	6	1.41243	1.12163	1.70322	1.73535e-21	9.2454	0.0996675	90.6263	1.73535e-21	FALSE	2688	3.46698e-20
ZNF823	-6	-2.31936	-3.33265	-1.30606	7.2505e-06	38.7258	2.69659e-07	20.126	7.2505e-06	FALSE	2690	2.49987e-05
SLC4A7	6	1.81466	1.20266	2.42665	6.18791e-09	27.9726	3.68508e-05	33.7747	6.18791e-09	FALSE	2691	3.3626e-08
CCNI2	-6	-2.02755	-2.80957	-1.24553	3.74192e-07	35.9161	9.87209e-07	25.8231	3.74192e-07	FALSE	2693	1.58072e-06
RASSF8	6	1.59828	1.15744	2.03912	1.19491e-12	15.6289	0.00798756	50.4946	1.19491e-12	FALSE	2695	1.01765e-11
PCGF6	6	1.36469	1.10929	1.62009	1.15308e-25	8.5378	0.128982	109.677	1.15308e-25	FALSE	2699	3.25363e-24
TUSC1	6	1.3168	1.09945	1.53415	1.6098e-32	2.96755	0.70499	140.999	1.6098e-32	FALSE	2700	7.67351e-31
NARS	-6	-1.34362	-1.58286	-1.10438	3.51375e-28	7.56158	0.182111	121.166	3.51375e-28	FALSE	2702	1.21277e-26
MRPL21	-6	-1.6922	-2.20917	-1.17523	1.40292e-10	17.0201	0.00446186	41.1596	1.40292e-10	FALSE	2703	9.31442e-10
KLF5	6	1.27539	1.09024	1.46055	1.55066e-41	1.67147	0.892474	182.267	1.55066e-41	FALSE	2705	1.2904e-39
MAP1LC3B	6	1.25922	1.08639	1.43204	2.90458e-46	3.1343	0.67929	203.926	2.90458e-46	FALSE	2707	3.1171e-44
LNPEP	6	1.55339	1.14614	1.96063	7.65807e-14	9.6791	0.0848556	55.8916	7.65807e-14	FALSE	2708	7.2902e-13
APOO	-6	-2.1308	-2.99798	-1.26361	1.4652e-06	39.0966	2.27087e-07	23.1931	1.4652e-06	FALSE	2709	5.67445e-06
SPCS2	6	1.53748	1.1425	1.93247	2.36272e-14	31.475	7.54675e-06	58.2042	2.36272e-14	FALSE	2713	2.37347e-13
TE_LTR1C	-6	-1.25258	-1.42058	-1.08457	2.31881e-48	9.29082	0.0980116	213.541	2.31881e-48	FALSE	2714	2.72689e-46
RAB28	6	1.24727	1.08333	1.41121	2.77156e-50	3.24639	0.662058	222.355	2.77156e-50	FALSE	2715	3.51166e-48
ATP5MC1	-6	-1.64342	-2.12419	-1.16264	2.08899e-11	18.0489	0.00288579	44.8855	2.08899e-11	FALSE	2717	1.53597e-10
KCNS3	-6	-1.89576	-2.57813	-1.21339	5.17568e-08	17.7018	0.00334438	29.6498	5.17568e-08	FALSE	2719	2.47372e-07
FAM149B1	-6	-1.70498	-2.23614	-1.17382	3.14739e-10	20.1652	0.00116359	39.5809	3.14739e-10	FALSE	2720	1.99457e-09
NSMCE4A	6	1.32397	1.0965	1.55145	3.83483e-30	11.8549	0.0368312	130.132	3.83483e-30	FALSE	2721	1.51534e-28
HMGN2P4	-6	-1.86065	-2.51613	-1.20517	2.64281e-08	24.1266	0.00020528	30.9535	2.64281e-08	FALSE	2722	1.31798e-07
CTSB	-6	-1.93342	-2.64708	-1.21977	1.09693e-07	37.4172	4.93997e-07	28.1949	1.09693e-07	FALSE	2723	5.00756e-07
FAM110A	-6	-2.06415	-2.88222	-1.24607	7.60107e-07	24.5682	0.000168789	24.4564	7.60107e-07	FALSE	2724	3.08616e-06
TAOK3	6	1.49112	1.12986	1.85238	5.96882e-16	19.5632	0.00150886	65.4473	5.96882e-16	FALSE	2725	7.01506e-15
Z99497.1	6	1.58541	1.1487	2.02212	1.1162e-12	27.7505	4.0722e-05	50.6284	1.1162e-12	FALSE	2729	9.53089e-12
INPP5F	6	1.47253	1.12552	1.81954	9.01457e-17	15.493	0.0084509	69.1741	9.01457e-17	FALSE	2730	1.14885e-15
PRR16	6	1.2873	1.08779	1.4868	1.16789e-36	2.24137	0.814839	159.937	1.16789e-36	FALSE	2732	7.30452e-35
TE_HERVE_a-int	-6	-2.04522	-2.84936	-1.24107	6.20072e-07	36.2009	8.65831e-07	24.8488	6.20072e-07	FALSE	2734	2.54389e-06
ERGIC1	-6	-1.54692	-1.95439	-1.13945	1.00025e-13	13.8323	0.0167103	55.3665	1.00025e-13	FALSE	2736	9.43054e-13
UBE2Q2P6	-6	-1.75328	-2.32574	-1.18083	1.93826e-09	10.6511	0.0587528	36.0348	1.93826e-09	FALSE	2737	1.11863e-08
C8orf37-AS1	-6	-1.3897	-1.67264	-1.10675	6.17561e-22	6.49511	0.260976	92.6709	6.17561e-22	FALSE	2738	1.29437e-20
CCNA2	6	1.37199	1.10289	1.6411	1.64024e-23	7.43185	0.190453	99.8544	1.64024e-23	FALSE	2739	3.92358e-22
NDUFS2	-6	-1.83043	-2.4655	-1.19536	1.61322e-08	16.9865	0.00452544	31.9119	1.61322e-08	FALSE	2740	8.28506e-08
VPS45	-6	-2.0321	-2.82862	-1.23557	5.72453e-07	19.4923	0.00155568	25.0029	5.72453e-07	FALSE	2743	2.36086e-06
WRAP53	-6	-2.25598	-3.23256	-1.27939	5.96466e-06	53.0995	3.20877e-10	20.4995	5.96466e-06	FALSE	2749	2.08138e-05
PSMD4	-6	-2.0179	-2.80477	-1.23102	5.00274e-07	39.5401	1.84869e-07	25.2628	5.00274e-07	FALSE	2750	2.07626e-06
DNAJB4	6	1.24218	1.07374	1.41062	2.36573e-47	4.01467	0.547306	208.918	2.36573e-47	FALSE	2751	2.67015e-45
RRP12	-6	-2.40691	-3.50482	-1.30901	1.73294e-05	46.7408	6.41645e-09	18.4624	1.73294e-05	FALSE	2752	5.61511e-05
FTH1	-6	-1.60132	-2.05697	-1.14568	5.65467e-12	8.3234	0.13929	47.4458	5.65467e-12	FALSE	2753	4.43322e-11
NRAP	-6	-1.9314	-2.6509	-1.2119	1.43079e-07	31.6028	7.12017e-06	27.6808	1.43079e-07	FALSE	2754	6.42563e-07
CNTROB	-6	-1.29828	-1.51245	-1.0841	1.49051e-32	3.71114	0.591708	141.152	1.49051e-32	FALSE	2756	7.13956e-31
TRPC4AP	-6	-2.06694	-2.89529	-1.2386	1.00514e-06	33.7709	2.6446e-06	23.9183	1.00514e-06	FALSE	2758	3.99917e-06
C3orf56	6	1.23045	1.06984	1.39105	5.78017e-51	4.02788	0.545409	225.476	5.78017e-51	FALSE	2759	7.56779e-49
C5orf22	6	1.22658	1.06891	1.38426	1.72557e-52	1.98251	0.851559	232.469	1.72557e-52	FALSE	2760	2.56731e-50
AC005586.2	-6	-1.39766	-1.69213	-1.1032	1.36803e-20	7.93103	0.160078	86.542	1.36803e-20	FALSE	2761	2.52507e-19
RTTN	6	1.39168	1.10145	1.6819	5.54558e-21	9.81385	0.0806849	88.3279	5.54558e-21	FALSE	2764	1.05943e-19
PARL	6	1.37495	1.098	1.65189	2.23201e-22	16.1659	0.00638604	94.6852	2.23201e-22	FALSE	2765	4.85431e-21
NXPH1	-6	-3.00129	-4.57692	-1.42567	0.000188918	53.5421	2.60286e-10	13.9382	0.000188918	FALSE	2766	0.000508868
MFN1	6	1.20124	1.06275	1.33974	8.19292e-65	2.71651	0.743592	289.005	8.19292e-65	FALSE	2775	2.23473e-62
WARS	-6	-3.11301	-4.78008	-1.44595	0.000252248	99.1293	8.06377e-20	13.3954	0.000252248	FALSE	2777	0.000664685
DNMT1	6	1.78938	1.17986	2.39889	8.72104e-09	51.9913	5.41694e-10	33.1073	8.72104e-09	FALSE	2778	4.63776e-08
HK2	6	1.47479	1.11652	1.83307	7.14883e-16	6.75314	0.239657	65.0918	7.14883e-16	FALSE	2779	8.31544e-15
NCBP2	6	1.19152	1.05928	1.32377	8.6036e-70	3.32719	0.649682	311.857	8.6036e-70	FALSE	2780	3.31306e-67
COMMD2	6	1.37935	1.0969	1.6618	1.05295e-21	20.7506	0.000902799	91.6149	1.05295e-21	FALSE	2784	2.14735e-20
AAR2	-6	-2.17632	-3.09688	-1.25577	3.59303e-06	29.1371	2.17945e-05	21.4706	3.59303e-06	FALSE	2788	1.30143e-05
PBRM1	6	1.22885	1.06535	1.39236	4.11779e-49	4.64807	0.460319	216.982	4.11779e-49	FALSE	2790	4.9613e-47
TIMM8B	-6	-2.56027	-3.78854	-1.33201	4.39856e-05	55.7806	9.01757e-11	16.6912	4.39856e-05	FALSE	2791	0.000133102
AC007922.3	-6	-1.64632	-2.14401	-1.14863	8.96773e-11	9.91366	0.077719	42.0345	8.96773e-11	FALSE	2792	6.0835e-10
UHRF1	6	1.22153	1.06288	1.38019	1.87371e-51	9.60105	0.0873614	227.719	1.87371e-51	FALSE	2794	2.60977e-49
FNIP2	6	1.33373	1.08521	1.58225	7.09627e-26	10.5795	0.060384	110.64	7.09627e-26	FALSE	2795	2.0502e-24
TRAPPC12	-6	-3.35551	-5.22232	-1.48869	0.000426783	43.5578	2.84784e-08	12.4111	0.000426783	FALSE	2797	0.00108136
CCNG1	6	1.38061	1.09322	1.668	4.70546e-21	13.223	0.0213761	88.6529	4.70546e-21	FALSE	2799	9.05986e-20
RDH10	6	1.38346	1.09363	1.6733	8.32132e-21	12.3216	0.0306366	87.5252	8.32132e-21	FALSE	2800	1.56685e-19
DHDDS	-6	-1.95795	-2.70738	-1.20852	3.046e-07	28.2562	3.2433e-05	26.2203	3.046e-07	FALSE	2801	1.30541e-06
ZNF19	-6	-2.5206	-3.72078	-1.32041	3.85075e-05	36.1158	9.00484e-07	16.9436	3.85075e-05	FALSE	2802	0.000117754
UFL1	6	1.19523	1.05517	1.33529	8.49301e-63	4.2089	0.519749	279.755	8.49301e-63	FALSE	2804	2.00957e-60
FBXO25	-6	-1.75156	-2.33693	-1.16618	4.50135e-09	26.0212	8.83945e-05	34.3939	4.50135e-09	FALSE	2805	2.49723e-08
SRP68	-6	-2.04569	-2.8675	-1.22388	1.06711e-06	67.2336	3.85332e-13	23.8031	1.06711e-06	FALSE	2807	4.22775e-06
ABHD5	-6	-2.20804	-3.16027	-1.25582	5.49842e-06	51.0325	8.51717e-10	20.6553	5.49842e-06	FALSE	2808	1.93554e-05
PLPP4	-6	-1.34739	-1.61118	-1.08359	1.36323e-23	5.3181	0.378304	100.221	1.36323e-23	FALSE	2810	3.27691e-22
GLE1	-6	-1.58816	-2.04493	-1.13139	9.44953e-12	12.811	0.0252153	46.4394	9.44953e-12	FALSE	2811	7.22661e-11
NUDT11	6	1.33688	1.08065	1.5931	1.51077e-24	4.31075	0.505596	104.579	1.51077e-24	FALSE	2813	3.92979e-23
ZFPM2	6	1.4378	1.10006	1.77553	7.19278e-17	15.459	0.00857086	69.6194	7.19278e-17	FALSE	2816	9.27505e-16
PWP2	-6	-1.72063	-2.28513	-1.15613	2.31345e-09	15.3688	0.00889742	35.69	2.31345e-09	FALSE	2818	1.3219e-08
ORC6	6	1.20446	1.05346	1.35546	4.29384e-55	6.49176	0.261263	244.411	4.29384e-55	FALSE	2819	7.26955e-53
TAF1A-AS1	-6	-1.51941	-1.92301	-1.11582	1.59919e-13	6.62769	0.249834	54.4443	1.59919e-13	FALSE	2822	1.46759e-12
PPM1H	-6	-1.29935	-1.52784	-1.07085	7.55698e-29	5.21395	0.390331	124.216	7.55698e-29	FALSE	2824	2.71319e-27
CLINT1	6	1.19709	1.05057	1.34361	1.03087e-57	14.3661	0.0134438	256.428	1.03087e-57	FALSE	2825	2.06585e-55
VBP1	-6	-1.83771	-2.49747	-1.17794	4.78053e-08	23.3026	0.000295438	29.8038	4.78053e-08	FALSE	2826	2.29267e-07
C11orf74	6	1.2745	1.06573	1.48327	5.4152e-33	4.36332	0.498377	143.163	5.4152e-33	FALSE	2827	2.65873e-31
ARAP2	6	1.19775	1.04974	1.34576	1.17968e-56	2.09239	0.836219	251.572	1.17968e-56	FALSE	2828	2.16522e-54
SQOR	-6	-2.08268	-2.93965	-1.22571	1.90475e-06	25.4576	0.000113658	22.6888	1.90475e-06	FALSE	2829	7.25502e-06
PFDN1	-6	-1.7259	-2.29715	-1.15465	3.18893e-09	23.3289	0.000292028	35.0649	3.18893e-09	FALSE	2830	1.79499e-08
PRKD2	-6	-2.88218	-4.38001	-1.38435	0.000162314	51.637	6.4034e-10	14.2237	0.000162314	FALSE	2831	0.000441997
SAP30L	-6	-1.4932	-1.87811	-1.10828	2.88704e-14	4.12558	0.531481	57.81	2.88704e-14	FALSE	2833	2.87519e-13
PIWIL3	-6	-1.3975	-1.70607	-1.08893	6.88912e-19	13.1592	0.0219314	78.7953	6.88912e-19	FALSE	2834	1.08236e-17
HNRNPA1P10	6	1.37977	1.08533	1.67421	4.1329e-20	8.6618	0.123338	84.3558	4.1329e-20	FALSE	2835	7.2991e-19
IER3IP1	6	1.64625	1.13795	2.15454	2.18413e-10	34.5662	1.83638e-06	40.2946	2.18413e-10	FALSE	2836	1.41892e-09
PSEN2	-6	-1.35591	-1.63188	-1.07994	5.9844e-22	8.47797	0.131787	92.7331	5.9844e-22	FALSE	2841	1.25832e-20
EXOSC3	6	1.30518	1.06967	1.5407	1.75536e-27	9.31591	0.097108	117.976	1.75536e-27	FALSE	2842	5.7456e-26
ZBTB2	6	1.22061	1.05293	1.38829	3.49534e-46	6.46251	0.263778	203.558	3.49534e-46	FALSE	2843	3.73071e-44
SLC25A38	-6	-1.57563	-2.02831	-1.12295	8.97939e-12	18.581	0.00229982	46.5394	8.97939e-12	FALSE	2845	6.89391e-11
FBXL20	6	1.44757	1.09754	1.7976	5.25192e-16	13.596	0.0183899	65.6995	5.25192e-16	FALSE	2846	6.20219e-15
PARVA	-6	-1.4427	-1.78926	-1.09614	3.37614e-16	10.2564	0.0682876	66.5704	3.37614e-16	FALSE	2850	4.08779e-15
C7orf25	-6	-2.02045	-2.83174	-1.20916	1.0547e-06	23.0167	0.000335092	23.8256	1.0547e-06	FALSE	2854	4.18198e-06
C1orf210	6	1.20823	1.04907	1.36739	4.54881e-50	2.64115	0.755103	221.368	4.54881e-50	FALSE	2855	5.65405e-48
PCGF1	6	1.37075	1.0809	1.6606	1.87899e-20	11.1976	0.047599	85.9144	1.87899e-20	FALSE	2856	3.41998e-19
CLCC1	-6	-1.51773	-1.92569	-1.10977	3.06191e-13	12.1885	0.0322945	53.1681	3.06191e-13	FALSE	2857	2.74704e-12
GMCL1	6	1.24797	1.05638	1.43955	2.51628e-37	6.94358	0.22487	162.988	2.51628e-37	FALSE	2858	1.64724e-35
YAE1	-6	-2.38341	-3.48678	-1.28004	2.29829e-05	57.425	4.13317e-11	17.9246	2.29829e-05	FALSE	2862	7.28825e-05
RPL10	6	1.35133	1.07648	1.62618	5.61913e-22	14.5083	0.0126834	92.8578	5.61913e-22	FALSE	2863	1.18533e-20
ISCU	-6	-2.09191	-2.96142	-1.22239	2.41303e-06	42.9421	3.79623e-08	22.2345	2.41303e-06	FALSE	2864	8.99915e-06
NCKAP1	6	1.42253	1.08947	1.75558	5.70208e-17	11.3145	0.0454891	70.0775	5.70208e-17	FALSE	2868	7.43087e-16
KIF20B	6	1.36443	1.0778	1.65106	1.0603e-20	19.5546	0.00151448	87.0459	1.0603e-20	FALSE	2870	1.97752e-19
TOMM34	-6	-2.28413	-3.30963	-1.25863	1.26843e-05	46.5758	6.93302e-09	19.0574	1.26843e-05	FALSE	2871	4.19583e-05
U73023.1	-6	-1.70105	-2.25868	-1.14341	2.24776e-09	17.732	0.00330167	35.7461	2.24776e-09	FALSE	2874	1.28774e-08
ZDHHC21	6	1.28209	1.06092	1.50326	6.48878e-30	5.43898	0.364684	129.088	6.48878e-30	FALSE	2876	2.50852e-28
SMILR	-6	-3.26818	-5.08581	-1.45056	0.000424901	30.1558	1.37428e-05	12.4194	0.000424901	FALSE	2880	0.00107687
RFC5	-6	-1.58686	-2.054	-1.11971	2.77886e-11	10.1607	0.0708067	44.3268	2.77886e-11	FALSE	2881	2.01158e-10
NAA35	6	1.21542	1.04685	1.38399	2.41488e-45	8.45753	0.132758	199.711	2.41488e-45	FALSE	2882	2.4573e-43
CEP95	6	1.24388	1.05232	1.43545	4.21836e-37	8.96919	0.1103	161.961	4.21836e-37	FALSE	2883	2.72515e-35
ETFA	6	1.32435	1.06789	1.5808	4.4399e-24	18.0169	0.00292532	102.443	4.4399e-24	FALSE	2884	1.10795e-22
MT-RNR1	6	2.03024	1.20653	2.85395	1.35974e-06	23.3259	0.000292411	23.3368	1.35974e-06	FALSE	2886	5.29736e-06
NCOA6	6	1.20138	1.04337	1.35938	3.18494e-50	7.32071	0.19786	222.078	3.18494e-50	FALSE	2891	4.00956e-48
CNOT7	6	1.25769	1.05288	1.46251	2.31768e-33	12.4027	0.0296675	144.849	2.31768e-33	FALSE	2897	1.17312e-31
COL4A2	-6	-2.082	-2.95094	-1.21307	2.65112e-06	31.716	6.76218e-06	22.0538	2.65112e-06	FALSE	2900	9.81439e-06
PSMC1	-6	-1.4317	-1.77743	-1.08597	4.80058e-16	11.8217	0.0373148	65.8766	4.80058e-16	FALSE	2901	5.68972e-15
FNTB	-6	-1.51727	-1.93194	-1.1026	7.41705e-13	19.7552	0.00138905	51.4307	7.41705e-13	FALSE	2902	6.42822e-12
DMRTA1	6	1.28252	1.05677	1.50827	8.48667e-29	1.38821	0.925598	123.985	8.48667e-29	FALSE	2903	3.04142e-27
DAW1	6	1.33464	1.06692	1.60236	1.50068e-22	9.93976	0.0769601	95.4711	1.50068e-22	FALSE	2904	3.31517e-21
ZNF148	6	1.20291	1.04096	1.36486	5.20354e-48	4.66616	0.457964	211.932	5.20354e-48	FALSE	2905	6.04688e-46
ARPC3	-6	-2.0996	-2.98435	-1.21484	3.3009e-06	31.5278	7.3675e-06	21.6332	3.3009e-06	FALSE	2910	1.20294e-05
HMGN4	6	1.31012	1.05987	1.56036	1.05436e-24	4.88031	0.430661	105.291	1.05436e-24	FALSE	2912	2.77567e-23
NOX4	-6	-1.70931	-2.28094	-1.13768	4.60819e-09	12.7647	0.0256866	34.3482	4.60819e-09	FALSE	2914	2.55074e-08
DARS	6	1.46567	1.08957	1.84178	2.2074e-14	20.4102	0.00104646	58.338	2.2074e-14	FALSE	2917	2.22313e-13
OTUB1	-6	-1.55768	-2.00803	-1.10732	1.20989e-11	14.1133	0.0149056	45.9552	1.20989e-11	FALSE	2918	9.13889e-11
ARL5B	6	1.32619	1.06212	1.59026	7.33719e-23	6.33802	0.274703	96.8877	7.33719e-23	FALSE	2919	1.66584e-21
TMED4	6	1.30482	1.05799	1.55166	3.7379e-25	6.78864	0.23684	107.346	3.7379e-25	FALSE	2920	1.00698e-23
TE_MER57E1	-6	-1.39023	-1.70705	-1.0734	7.95442e-18	2.96149	0.705923	73.9643	7.95442e-18	FALSE	2921	1.11903e-16
ITGAE	6	1.42552	1.07982	1.77121	6.3659e-16	19.4784	0.00156501	65.3204	6.3659e-16	FALSE	2923	7.46388e-15
ASGR1	-6	-1.85123	-2.5397	-1.16277	1.36277e-07	25.8741	9.43964e-05	27.775	1.36277e-07	FALSE	2926	6.14403e-07
KIAA1551	6	1.42369	1.07934	1.76805	5.35086e-16	18.6714	0.0022126	65.6627	5.35086e-16	FALSE	2927	6.31144e-15
RHNO1	-6	-1.70166	-2.27017	-1.13315	4.45031e-09	17.5613	0.00354958	34.4161	4.45031e-09	FALSE	2929	2.47101e-08
LLPH	-6	-2.23259	-3.22911	-1.23608	1.12779e-05	42.364	4.97132e-08	19.2818	1.12779e-05	FALSE	2932	3.76229e-05
LBR	6	1.38205	1.07067	1.69343	3.33832e-18	9.99653	0.0753335	75.6784	3.33832e-18	FALSE	2933	4.89628e-17
PHOSPHO2	6	1.32941	1.0604	1.59843	3.46953e-22	7.71069	0.172917	93.812	3.46953e-22	FALSE	2934	7.43867e-21
ZSCAN16	-6	-2.68907	-4.05387	-1.32426	0.000112596	17.507	0.00363216	14.9128	0.000112596	FALSE	2936	0.000316802
ZNF600	-6	-1.59864	-2.08502	-1.11227	1.17789e-10	12.2031	0.0321084	41.5014	1.17789e-10	FALSE	2937	7.90589e-10
CKB	-6	-2.80227	-4.25897	-1.34556	0.000162996	58.4616	2.52607e-11	14.2158	0.000162996	FALSE	2939	0.00044367
AC008517.1	-6	-1.26559	-1.4847	-1.04647	1.04006e-29	5.7073	0.335749	128.151	1.04006e-29	FALSE	2940	3.9894e-28
TPI1	-6	-2.29952	-3.35297	-1.24607	1.88335e-05	26.7698	6.32425e-05	18.3038	1.88335e-05	FALSE	2943	6.06048e-05
MAN2A1	6	1.41951	1.07513	1.76389	6.53895e-16	11.7031	0.03909	65.2675	6.53895e-16	FALSE	2944	7.65306e-15
HNRNPF	6	1.12835	1.01853	1.23817	3.45043e-90	2.86069	0.721453	405.527	3.45043e-90	FALSE	2945	3.38815e-87
ANKRD37	6	1.3695	1.06518	1.67383	1.14353e-18	6.97261	0.222685	77.7942	1.14353e-18	FALSE	2947	1.75315e-17
CEP192	6	1.49038	1.08797	1.8928	3.90207e-13	19.9237	0.00129158	52.6918	3.90207e-13	FALSE	2951	3.46598e-12
GRB7	6	1.22249	1.03608	1.40889	8.17081e-38	9.27534	0.0985729	165.225	8.17081e-38	FALSE	2952	5.55591e-36
GEMIN8	-6	-1.80177	-2.45559	-1.14794	6.62326e-08	21.5215	0.000645407	29.1719	6.62326e-08	FALSE	2955	3.12303e-07
EHD1	-6	-1.85941	-2.56016	-1.15867	1.98491e-07	22.0269	0.000517467	27.0477	1.98491e-07	FALSE	2959	8.73638e-07
PALB2	6	1.26345	1.04353	1.48337	2.0658e-29	8.23389	0.143808	126.789	2.0658e-29	FALSE	2961	7.7424e-28
TE_LTR7B	-6	-1.74822	-2.35966	-1.13677	2.09655e-08	52.579	4.10387e-10	31.403	2.09655e-08	FALSE	2962	1.05928e-07
HNRNPA1	6	1.27121	1.04479	1.49764	3.67061e-28	12.5015	0.0285261	121.08	3.67061e-28	FALSE	2963	1.26247e-26
MRPL17	-6	-1.94013	-2.70681	-1.17345	7.05694e-07	20.4013	0.00105054	24.5995	7.05694e-07	FALSE	2965	2.87773e-06
EPB41L4B	6	1.20958	1.03187	1.3873	1.34734e-40	6.25017	0.282632	177.966	1.34734e-40	FALSE	2968	1.0542e-38
NUDT9	-6	-2.25615	-3.27951	-1.23279	1.5529e-05	34.2993	2.07562e-06	18.6715	1.5529e-05	FALSE	2972	5.07192e-05
BIRC6	6	1.42565	1.07289	1.77841	2.35408e-15	20.5566	0.000982106	62.7439	2.35408e-15	FALSE	2973	2.60901e-14
UBA6	6	1.3489	1.05805	1.63975	9.91324e-20	11.3323	0.0451756	82.6262	9.91324e-20	FALSE	2974	1.69145e-18
CYP24A1	6	1.22488	1.03388	1.41588	3.11596e-36	2.46344	0.78199	157.986	3.11596e-36	FALSE	2975	1.86001e-34
FBLN5	-6	-2.29791	-3.35521	-1.24061	2.04655e-05	72.3248	3.36126e-14	18.1455	2.04655e-05	FALSE	2977	6.54808e-05
QKI	6	2.05101	1.19299	2.90903	2.79834e-06	54.2485	1.86331e-10	21.9501	2.79834e-06	FALSE	2978	1.03147e-05
CLTB	-6	-1.89652	-2.62993	-1.16312	4.01394e-07	23.1608	0.000314492	25.6876	4.01394e-07	FALSE	2979	1.69126e-06
TFB2M	6	1.28899	1.04516	1.53283	3.72577e-25	4.33439	0.502343	107.353	3.72577e-25	FALSE	2983	1.00509e-23
CCT3	-6	-2.11759	-3.03184	-1.20334	5.63394e-06	82.6486	2.34114e-16	20.6087	5.63394e-06	FALSE	2987	1.97792e-05
NIF3L1	-6	-1.61539	-2.12422	-1.10655	4.90175e-10	17.6587	0.00340596	38.716	4.90175e-10	FALSE	2989	3.03198e-09
ERH	-6	-1.42943	-1.78811	-1.07076	5.67197e-15	11.2168	0.0472475	61.0123	5.67197e-15	FALSE	2990	6.04405e-14
TIFA	6	1.25552	1.03726	1.47378	1.75757e-29	5.53582	0.354034	127.11	1.75757e-29	FALSE	2991	6.61244e-28
SGO2	6	1.23173	1.03265	1.43081	7.66869e-34	12.1587	0.0326774	147.046	7.66869e-34	FALSE	2992	3.94255e-32
EFCAB14	6	1.23491	1.03323	1.43658	3.50063e-33	9.43262	0.0930037	144.029	3.50063e-33	FALSE	2993	1.74048e-31
FXN	-6	-1.82439	-2.50298	-1.1458	1.36923e-07	25.1779	0.000128737	27.7658	1.36923e-07	FALSE	2995	6.17034e-07
RPL26P30	6	1.47464	1.07864	1.87065	2.91032e-13	9.0484	0.107149	53.2678	2.91032e-13	FALSE	2996	2.61823e-12
PPWD1	6	1.34388	1.05343	1.63433	1.20721e-19	12.8616	0.024711	82.2368	1.20721e-19	FALSE	2997	2.04913e-18
AC026403.1	6	1.59643	1.10114	2.09172	2.66002e-10	18.0212	0.0029199	39.9095	2.66002e-10	FALSE	3003	1.7033e-09
ATRX	6	1.33393	1.05048	1.61738	2.87279e-20	19.712	0.00141515	85.0749	2.87279e-20	FALSE	3004	5.13364e-19
DDIAS	6	1.15681	1.01654	1.29708	9.08617e-59	3.22367	0.665546	261.267	9.08617e-59	FALSE	3005	1.9396e-56
PNLDC1	-6	-1.86343	-2.57519	-1.15168	2.8764e-07	37.68	4.37497e-07	26.331	2.8764e-07	FALSE	3006	1.23854e-06
AL033504.1	-6	-1.75295	-2.37542	-1.13048	3.3999e-08	19.7143	0.00141375	30.4647	3.3999e-08	FALSE	3007	1.66552e-07
STX4	-6	-2.24414	-3.26459	-1.22369	1.63039e-05	37.1394	5.61624e-07	18.5786	1.63039e-05	FALSE	3012	5.30471e-05
ZNF280B	6	1.3389	1.0507	1.6271	8.59455e-20	18.8827	0.00202125	82.9084	8.59455e-20	FALSE	3014	1.47542e-18
MAGOH	6	1.67115	1.11387	2.22843	4.16589e-09	28.7489	2.59717e-05	34.5446	4.16589e-09	FALSE	3015	2.32228e-08
CGRRF1	-6	-2.19233	-3.1715	-1.21317	1.14236e-05	32.1207	5.62301e-06	19.2572	1.14236e-05	FALSE	3017	3.8051e-05
MYO6	6	1.35918	1.05344	1.66491	2.95483e-18	13.2835	0.0208617	75.9194	2.95483e-18	FALSE	3018	4.34355e-17
SMC3	6	1.2444	1.03155	1.45724	2.12491e-30	14.9815	0.0104415	131.304	2.12491e-30	FALSE	3019	8.67592e-29
KBTBD3	-6	-1.60703	-2.11417	-1.09988	5.27423e-10	16.4522	0.00566485	38.573	5.27423e-10	FALSE	3026	3.24501e-09
TFG	6	1.21693	1.02578	1.40808	9.88668e-36	5.66118	0.340595	155.692	9.88668e-36	FALSE	3027	5.67733e-34
ACO1	-6	-1.93451	-2.70694	-1.16208	9.17126e-07	37.3058	5.20085e-07	24.0947	9.17126e-07	FALSE	3029	3.67656e-06
PPT2	6	1.31598	1.04388	1.58807	2.56091e-21	2.25608	0.812696	89.8564	2.56091e-21	FALSE	3031	5.0344e-20
MAP2K1	6	1.75801	1.12778	2.38824	4.56975e-08	25.3787	0.000117725	29.8912	4.56975e-08	FALSE	3032	2.20072e-07
TBCA	6	1.69511	1.11477	2.27545	1.03533e-08	25.5629	0.000108449	32.7738	1.03533e-08	FALSE	3035	5.4468e-08
LDHA	-6	-1.68512	-2.25739	-1.11284	7.86681e-09	17.6733	0.00338497	33.3078	7.86681e-09	FALSE	3036	4.2189e-08
ENPP1	-6	-1.51809	-1.9555	-1.08067	1.02993e-11	11.4072	0.0438776	46.2707	1.02993e-11	FALSE	3037	7.8429e-11
ZHX1	6	1.21153	1.02232	1.40074	3.97322e-36	9.5923	0.0876468	157.503	3.97322e-36	FALSE	3038	2.3503e-34
ZNF682	6	1.26847	1.03254	1.50439	5.78586e-26	6.37517	0.271406	111.044	5.78586e-26	FALSE	3040	1.68839e-24
TRIM33	6	1.3561	1.04779	1.66442	6.65194e-18	13.5868	0.0184583	74.3173	6.65194e-18	FALSE	3041	9.43912e-17
EIF3D	-6	-2.00632	-2.84207	-1.17057	2.53677e-06	35.4637	1.21575e-06	22.1385	2.53677e-06	FALSE	3042	9.42659e-06
RHBDF2	-6	-1.69961	-2.28711	-1.1121	1.42752e-08	16.9997	0.00450031	32.1495	1.42752e-08	FALSE	3043	7.3796e-08
NUP107	6	1.23623	1.0241	1.44835	3.23961e-30	8.7282	0.120409	130.466	3.23961e-30	FALSE	3044	1.29842e-28
HDDC2	-6	-2.67561	-4.05372	-1.29751	0.000141627	60.7126	8.65834e-12	14.4804	0.000141627	FALSE	3045	0.000390209
PI4K2B	6	1.28545	1.03315	1.53775	1.75782e-23	11.0659	0.0500895	99.7173	1.75782e-23	FALSE	3046	4.17435e-22
TBCAP1	6	1.88664	1.14729	2.62599	5.69249e-07	26.5991	6.82672e-05	25.0137	5.69249e-07	FALSE	3047	2.34863e-06
N4BP2	6	1.38686	1.05182	1.72191	4.94151e-16	12.4152	0.0295205	65.8196	4.94151e-16	FALSE	3049	5.84969e-15
PSMC2	-6	-1.95127	-2.74394	-1.1586	1.40201e-06	33.9128	2.47811e-06	23.2779	1.40201e-06	FALSE	3051	5.44583e-06
COBLL1	6	1.24076	1.02343	1.4581	4.59652e-29	10.69	0.057885	125.202	4.59652e-29	FALSE	3053	1.67479e-27
CKAP2	6	1.19789	1.0149	1.38088	1.10562e-37	9.71974	0.083577	164.623	1.10562e-37	FALSE	3054	7.36043e-36
MOSPD2	6	1.14543	1.00496	1.28591	1.72263e-57	3.44383	0.631904	255.405	1.72263e-57	FALSE	3055	3.41725e-55
ALG2	6	1.26265	1.02708	1.49822	8.14978e-26	4.62471	0.463373	110.365	8.14978e-26	FALSE	3058	2.32636e-24
RMC1	6	1.1813	1.01164	1.35097	2.12529e-42	3.29756	0.654215	186.22	2.12529e-42	FALSE	3059	1.88862e-40
FBXL3	6	1.24242	1.02276	1.46208	1.47136e-28	8.71802	0.120854	122.894	1.47136e-28	FALSE	3060	5.19715e-27
OR51B6	-6	-2.27522	-3.33269	-1.21774	2.47589e-05	12.4854	0.0287095	17.783	2.47589e-05	FALSE	3065	7.80355e-05
TRIM32	-6	-1.71384	-2.31657	-1.11112	2.50216e-08	12.8349	0.0249756	31.0597	2.50216e-08	FALSE	3068	1.2507e-07
PCP4L1	6	1.18254	1.00974	1.35535	5.10834e-41	6.16816	0.290199	179.895	5.10834e-41	FALSE	3071	4.09481e-39
HMGN1	6	1.25316	1.02237	1.48395	1.89042e-26	9.71342	0.0837748	113.262	1.89042e-26	FALSE	3076	5.77387e-25
SMAD1	6	1.19839	1.01176	1.38502	2.53881e-36	4.07704	0.538378	158.394	2.53881e-36	FALSE	3077	1.54035e-34
RBMS3	-6	-1.62316	-2.15502	-1.0913	2.21025e-09	20.8289	0.00087261	35.7789	2.21025e-09	FALSE	3082	1.26662e-08
GALNT1	6	1.18298	1.0084	1.35756	2.97141e-40	2.98822	0.701802	176.393	2.97141e-40	FALSE	3083	2.28845e-38
SRGAP2C	6	1.39618	1.04825	1.74412	3.69473e-15	9.9328	0.077162	61.8562	3.69473e-15	FALSE	3084	4.01554e-14
PYURF	-6	-1.80819	-2.4908	-1.12557	2.08308e-07	15.0165	0.0102919	26.9544	2.08308e-07	FALSE	3087	9.14592e-07
PDLIM1	6	1.25249	1.02077	1.48421	3.18182e-26	8.6734	0.122822	112.23	3.18182e-26	FALSE	3088	9.55471e-25
NPM1	6	1.21826	1.01432	1.4222	1.1587e-31	10.2764	0.067773	137.079	1.1587e-31	FALSE	3089	5.17175e-30
MAP4K5	6	1.28108	1.02602	1.53615	7.26734e-23	8.24946	0.143013	96.9067	7.26734e-23	FALSE	3090	1.65189e-21
PRPS2	6	1.21367	1.01312	1.41422	1.88548e-32	9.5231	0.0899322	140.685	1.88548e-32	FALSE	3091	8.96585e-31
TE_MER51B	-6	-1.47775	-1.89303	-1.06248	3.06777e-12	14.1667	0.0145848	48.6448	3.06777e-12	FALSE	3092	2.49371e-11
GPR1	6	1.25102	1.01992	1.48212	2.6773e-26	4.73544	0.449012	112.572	2.6773e-26	FALSE	3093	8.09498e-25
OTUD3	6	1.67115	1.09831	2.244	1.07946e-08	36.1978	8.67081e-07	32.6926	1.07946e-08	FALSE	3094	5.66378e-08
C1orf174	6	1.146	0.999478	1.29252	4.85617e-53	4.31239	0.50537	234.994	4.85617e-53	FALSE	3098	7.39304e-51
RDH14	-6	-1.88731	-2.63663	-1.13799	7.95066e-07	22.6394	0.000395581	24.3698	7.95066e-07	FALSE	3101	3.21944e-06
ZMYM2	6	1.35887	1.0381	1.67965	1.01619e-16	27.1949	5.22667e-05	68.9378	1.01619e-16	FALSE	3104	1.28921e-15
OLFML1	-6	-2.24736	-3.29037	-1.20435	2.40951e-05	81.9953	3.20803e-16	17.8347	2.40951e-05	FALSE	3105	7.61266e-05
CEP57	6	1.12968	0.99501	1.26436	9.75734e-61	9.22202	0.10053	270.301	9.75734e-61	FALSE	3106	2.17755e-58
CXorf67	6	1.29615	1.02579	1.56651	5.64772e-21	5.90897	0.315177	88.2918	5.64772e-21	FALSE	3108	1.07581e-19
GGH	-6	-2.41471	-3.59451	-1.23491	6.03398e-05	55.8431	8.75419e-11	16.092	6.03398e-05	FALSE	3111	0.000178117
ACYP1	6	1.66028	1.09354	2.22701	9.36995e-09	29.2291	2.09072e-05	32.9678	9.36995e-09	FALSE	3112	4.96268e-08
TE_LTR12F	-6	-1.63542	-2.18203	-1.08882	4.51483e-09	19.4045	0.00161554	34.3881	4.51483e-09	FALSE	3113	2.5033e-08
BCL10	6	2.02193	1.16106	2.88281	4.15714e-06	39.4992	1.88415e-07	21.191	4.15714e-06	FALSE	3114	1.49227e-05
PLEKHA5	6	1.28116	1.0221	1.54021	3.22872e-22	8.2361	0.143695	93.9544	3.22872e-22	FALSE	3116	6.92992e-21
SYCP2	6	1.36344	1.03721	1.68966	2.57695e-16	26.8743	6.03494e-05	67.1029	2.57695e-16	FALSE	3117	3.16252e-15
BTBD10	6	1.1158	0.990896	1.24071	1.23774e-68	8.22377	0.144327	306.542	1.23774e-68	FALSE	3118	4.26456e-66
CRLS1	6	1.36077	1.0365	1.68503	1.95517e-16	14.4933	0.0127618	67.6473	1.95517e-16	FALSE	3121	2.42869e-15
SLC39A11	-6	-1.91475	-2.68957	-1.13993	1.2756e-06	21.3175	0.000705467	23.4597	1.2756e-06	FALSE	3122	4.99233e-06
SCML1	6	1.31499	1.0272	1.60278	3.38214e-19	15.6152	0.0080329	80.2009	3.38214e-19	FALSE	3126	5.47584e-18
BAIAP2L1	-6	-1.21854	-1.42812	-1.00895	4.4051e-30	9.3808	0.0948057	129.856	4.4051e-30	FALSE	3128	1.73023e-28
TMEM131L	6	1.10558	0.987651	1.22351	2.09909e-75	4.58203	0.468983	337.625	2.09909e-75	FALSE	3130	1.14511e-72
DCLRE1A	6	1.13862	0.993437	1.2838	2.538e-53	2.11777	0.832621	236.286	2.538e-53	FALSE	3131	3.89404e-51
ZNF814	-6	-1.52914	-1.99209	-1.06618	9.56412e-11	21.0452	0.000794298	41.9086	9.56412e-11	FALSE	3133	6.47689e-10
TXNL4B	-6	-2.03999	-2.91899	-1.16099	5.39772e-06	46.181	8.34309e-09	20.6907	5.39772e-06	FALSE	3134	1.90384e-05
UBXN4	6	1.30148	1.02345	1.57951	4.5307e-20	13.9547	0.0158995	84.1741	4.5307e-20	FALSE	3135	7.98013e-19
BCLAF3	6	1.4493	1.05086	1.84773	1.00879e-12	15.5963	0.00809639	50.8269	1.00879e-12	FALSE	3136	8.65139e-12
OOSP2	6	1.18891	1.00236	1.37546	8.34645e-36	9.75288	0.0825479	156.028	8.34645e-36	FALSE	3138	4.83528e-34
BLCAP	6	1.17891	1.00014	1.35768	3.2494e-38	9.43881	0.0927905	167.058	3.2494e-38	FALSE	3139	2.22352e-36
TMCC2	-6	-1.50376	-1.94712	-1.06039	2.9793e-11	9.96124	0.0763409	44.1905	2.9793e-11	FALSE	3141	2.15112e-10
NSFL1C	-6	-2.01089	-2.86703	-1.15475	4.1536e-06	67.5649	3.28862e-13	21.1926	4.1536e-06	FALSE	3142	1.49154e-05
TOP2B	6	1.41274	1.04318	1.7823	6.75961e-14	16.355	0.00590036	56.1369	6.75961e-14	FALSE	3145	6.45996e-13
FBXO9	6	1.21959	1.00726	1.43192	2.12171e-29	6.19222	0.287962	126.736	2.12171e-29	FALSE	3147	7.93681e-28
ENOPH1	6	1.22675	1.00826	1.44524	3.63955e-28	1.8199	0.873462	121.097	3.63955e-28	FALSE	3148	1.25398e-26
IRF8	6	1.48232	1.05536	1.90927	1.0128e-11	15.3278	0.00904984	46.3036	1.0128e-11	FALSE	3151	7.71843e-11
VAMP7	6	1.16371	0.996025	1.33139	3.89528e-42	4.40712	0.492406	185.015	3.89528e-42	FALSE	3153	3.39997e-40
ZNF329	-6	-1.44202	-1.83669	-1.04735	7.99878e-13	10.182	0.0702408	51.2824	7.99878e-13	FALSE	3154	6.92323e-12
HERC3	6	1.35988	1.03199	1.68778	4.34409e-16	7.80091	0.167555	66.0735	4.34409e-16	FALSE	3155	5.18309e-15
RPS6KA5	6	1.18913	1.00002	1.37824	6.70922e-35	10.5962	0.0600001	151.886	6.70922e-35	FALSE	3156	3.68051e-33
NBPF12	6	1.35395	1.0305	1.6774	2.31816e-16	5.22775	0.388723	67.3116	2.31816e-16	FALSE	3158	2.8561e-15
POLB	6	1.1622	0.994138	1.33025	7.50182e-42	10.3921	0.0648589	183.711	7.50182e-42	FALSE	3162	6.43355e-40
HPRT1	6	1.18353	0.997949	1.3691	7.48653e-36	8.28572	0.141176	156.244	7.48653e-36	FALSE	3163	4.36285e-34
HMGN2P3	-6	-1.84815	-2.57613	-1.12018	6.49586e-07	43.8693	2.46211e-08	24.7592	6.49586e-07	FALSE	3169	2.65997e-06
TE_LTR46	-6	-1.32321	-1.62344	-1.02297	5.71753e-18	5.34433	0.375318	74.6161	5.71753e-18	FALSE	3170	8.19012e-17
CASP8AP2	6	1.38362	1.03402	1.73322	8.69812e-15	23.5711	0.000262426	60.1706	8.69812e-15	FALSE	3171	9.11053e-14
SMNDC1	6	1.33736	1.02539	1.64933	4.3892e-17	11.1479	0.0485252	70.5937	4.3892e-17	FALSE	3172	5.78132e-16
TE_MER67B	-6	-1.57582	-2.08249	-1.06915	1.0889e-09	17.9528	0.0030061	37.1588	1.0889e-09	FALSE	3173	6.47245e-09
DUSP11	-6	-1.94464	-2.75279	-1.13649	2.40246e-06	22.3158	0.000455935	22.2429	2.40246e-06	FALSE	3174	8.96555e-06
CEP97	6	1.37928	1.03194	1.72662	7.08405e-15	16.3341	0.00595213	60.5746	7.08405e-15	FALSE	3177	7.46772e-14
TE_MLT1E3	-6	-1.25032	-1.49234	-1.00829	4.26825e-24	14.4307	0.0130928	102.521	4.26825e-24	FALSE	3178	1.06646e-22
TMX3	6	1.127	0.985494	1.2685	6.22551e-55	4.99287	0.416751	243.672	6.22551e-55	FALSE	3179	1.03612e-52
GOLPH3	6	1.28454	1.01369	1.5554	1.46994e-20	15.3312	0.00903687	86.3999	1.46994e-20	FALSE	3183	2.70302e-19
ARV1	6	1.32365	1.02082	1.62647	1.0613e-17	10.6194	0.0594715	73.3951	1.0613e-17	FALSE	3184	1.47508e-16
PIKFYVE	6	1.5679	1.06559	2.07021	9.48939e-10	22.3378	0.000451571	37.4271	9.48939e-10	FALSE	3186	5.68524e-09
ZNF165	-6	-2.63692	-4.01183	-1.262	0.000170611	28.5406	2.853e-05	14.1299	0.000170611	FALSE	3187	0.00046273
NCOA2	6	1.4427	1.04227	1.84312	1.64605e-12	18.0133	0.00292983	49.8661	1.64605e-12	FALSE	3188	1.38149e-11
CCP110	6	1.35212	1.02506	1.67919	5.37627e-16	15.7	0.00775489	65.6534	5.37627e-16	FALSE	3190	6.3376e-15
SDCBP	6	1.17631	0.992649	1.35998	3.83122e-36	3.06631	0.689763	157.576	3.83122e-36	FALSE	3191	2.27315e-34
MAPKAPK5	6	1.25154	1.00623	1.49685	1.53256e-23	0.676424	0.984237	99.9889	1.53256e-23	FALSE	3192	3.67495e-22
TE_LTR90A	-6	-1.43419	-1.82882	-1.03957	1.05472e-12	6.72588	0.241838	50.7396	1.05472e-12	FALSE	3193	9.01769e-12
THUMPD1	6	1.26756	1.009	1.52612	7.35489e-22	14.9012	0.0107927	92.325	7.35489e-22	FALSE	3194	1.52849e-20
KMT2C	6	1.2626	1.00751	1.51768	2.97904e-22	15.3399	0.00900462	94.1137	2.97904e-22	FALSE	3195	6.41507e-21
AEN	-6	-1.74637	-2.39642	-1.09633	1.39779e-07	18.2413	0.00265873	27.7259	1.39779e-07	FALSE	3197	6.28895e-07
YIPF1	-6	-2.23171	-3.27819	-1.18523	2.91794e-05	28.4383	2.98774e-05	17.4705	2.91794e-05	FALSE	3198	9.09611e-05
ZNF610	6	1.43905	1.03964	1.83846	1.64542e-12	12.6834	0.0265339	49.8668	1.64542e-12	FALSE	3199	1.38149e-11
PRKAR1B	-6	-1.28876	-1.56614	-1.01137	8.54242e-20	5.15415	0.397359	82.9204	8.54242e-20	FALSE	3202	1.46776e-18
DDX1	-6	-1.28708	-1.56322	-1.01093	6.53066e-20	11.0507	0.0503835	83.4513	6.53066e-20	FALSE	3203	1.134e-18
GMEB1	-6	-1.84609	-2.57909	-1.11309	7.9641e-07	29.2684	2.05392e-05	24.3665	7.9641e-07	FALSE	3205	3.22422e-06
PTGES3	6	1.07726	0.971702	1.18281	5.2438e-89	15.6957	0.00776874	400.098	5.2438e-89	FALSE	3207	4.90395e-86
LCOR	6	1.20484	0.994918	1.41475	2.33289e-29	7.82696	0.166033	126.548	2.33289e-29	FALSE	3210	8.66081e-28
CD164	6	1.10145	0.975852	1.22704	3.21953e-66	11.7275	0.0387192	295.456	3.21953e-66	FALSE	3211	9.43706e-64
ERP44	6	1.26186	1.0047	1.51901	6.74109e-22	15.7999	0.0074392	92.4975	6.74109e-22	FALSE	3214	1.40689e-20
PRKAR2A	6	1.44538	1.03811	1.85265	3.50466e-12	18.7852	0.00210747	48.3837	3.50466e-12	FALSE	3216	2.82777e-11
PSMA6	-6	-2.35452	-3.50485	-1.20418	6.02881e-05	49.3109	1.91715e-09	16.0936	6.02881e-05	FALSE	3218	0.000177991
LMBRD1	6	1.30702	1.01218	1.60187	3.67908e-18	7.63203	0.177715	75.4865	3.67908e-18	FALSE	3219	5.376e-17
MIF4GD	-6	-1.66798	-2.25765	-1.0783	2.95587e-08	23.5216	0.000268234	30.7363	2.95587e-08	FALSE	3220	1.46127e-07
TFIP11	-6	-2.40275	-3.5934	-1.21209	7.64644e-05	59.2861	1.70694e-11	15.6438	7.64644e-05	FALSE	3222	0.00022211
SMYD3	-6	-1.70247	-2.32107	-1.08387	6.88681e-08	26.0797	8.61172e-05	29.0963	6.88681e-08	FALSE	3223	3.23952e-07
GFRA1	-6	-1.35054	-1.68199	-1.01909	1.39303e-15	6.44664	0.265151	63.7774	1.39303e-15	FALSE	3226	1.57954e-14
MYBBP1A	-6	-1.45062	-1.86394	-1.0373	6.03438e-12	16.5001	0.00555234	47.3184	6.03438e-12	FALSE	3227	4.7121e-11
AKAP11	6	1.44679	1.03654	1.85704	4.77884e-12	20.7255	0.000912707	47.7757	4.77884e-12	FALSE	3228	3.79199e-11
FNBP4	6	1.44254	1.03512	1.84996	3.93344e-12	19.5485	0.0015185	48.1574	3.93344e-12	FALSE	3232	3.15688e-11
AC091078.1	-6	-1.61003	-2.15438	-1.06568	6.75288e-09	11.7212	0.0388146	33.6047	6.75288e-09	FALSE	3233	3.65142e-08
NCAPG2	6	1.23514	0.99696	1.47332	2.87647e-24	6.90723	0.227632	103.303	2.87647e-24	FALSE	3236	7.30803e-23
AGFG2	-6	-1.6535	-2.23401	-1.07298	2.36929e-08	21.6109	0.000620696	31.1656	2.36929e-08	FALSE	3237	1.187e-07
SLC27A6	6	1.6646	1.07451	2.25468	3.22142e-08	17.5089	0.0036293	30.5694	3.22142e-08	FALSE	3241	1.58481e-07
GPSM2	-6	-2.03906	-2.93589	-1.14223	8.34129e-06	49.974	1.40286e-09	19.858	8.34129e-06	FALSE	3242	2.84369e-05
REXO2	6	1.30806	1.0093	1.60681	9.37149e-18	22.8675	0.000357828	73.6406	9.37149e-18	FALSE	3243	1.31181e-16
SPPL2A	6	1.21545	0.991948	1.43896	1.59066e-26	4.7445	0.447851	113.605	1.59066e-26	FALSE	3244	4.90406e-25
TAF2	6	1.25183	0.99846	1.5052	3.53761e-22	9.39007	0.0944809	93.7736	3.53761e-22	FALSE	3246	7.57636e-21
DGUOK	6	1.27172	1.00136	1.54208	2.9911e-20	7.365	0.194879	84.9951	2.9911e-20	FALSE	3250	5.3402e-19
STRAP	6	1.24575	0.996548	1.49495	1.1503e-22	10.7968	0.0555612	95.9975	1.1503e-22	FALSE	3251	2.56712e-21
TOMM22	-6	-1.68817	-2.29964	-1.0767	6.26244e-08	21.863	0.000555937	29.2804	6.26244e-08	FALSE	3253	2.96285e-07
ZNF225	-6	-2.44567	-3.67734	-1.21399	9.95064e-05	60.7939	8.32981e-12	15.146	9.95064e-05	FALSE	3254	0.000282849
LTN1	6	1.32425	1.01027	1.63823	1.382e-16	18.0335	0.00290471	68.3314	1.382e-16	FALSE	3256	1.73426e-15
CHCHD4	-6	-2.35372	-3.51066	-1.19678	6.67988e-05	34.2009	2.17143e-06	15.8994	6.67988e-05	FALSE	3258	0.000196064
CTNND1	6	1.50321	1.0419	1.96453	1.69647e-10	19.6523	0.00145205	40.7883	1.69647e-10	FALSE	3261	1.1139e-09
TMEM199	-6	-1.87264	-2.6366	-1.10869	1.55246e-06	29.5328	1.82242e-05	23.0819	1.55246e-06	FALSE	3262	5.99228e-06
MCUR1	6	1.32608	1.00952	1.64265	2.20768e-16	13.0603	0.0228205	67.4078	2.20768e-16	FALSE	3263	2.72684e-15
CMAHP	-6	-1.52671	-2.00767	-1.04575	4.92548e-10	9.84791	0.0796612	38.7066	4.92548e-10	FALSE	3264	3.04446e-09
OSBPL8	6	1.32719	1.00925	1.64513	2.79941e-16	18.8518	0.00204821	66.9397	2.79941e-16	FALSE	3270	3.419e-15
PIGC	-6	-1.84083	-2.57959	-1.10207	1.04059e-06	38.1572	3.50858e-07	23.8515	1.04059e-06	FALSE	3272	4.12852e-06
GSTCD	6	1.20234	0.986496	1.41819	9.47764e-28	5.98349	0.307829	119.198	9.47764e-28	FALSE	3274	3.16013e-26
KDM3A	6	1.27154	0.998944	1.54413	6.10834e-20	12.7561	0.025775	83.5834	6.10834e-20	FALSE	3275	1.06349e-18
TMEM69	6	1.34233	1.01152	1.67315	1.82316e-15	23.0645	0.000328114	63.2473	1.82316e-15	FALSE	3276	2.04366e-14
AC109635.5	-6	-1.73431	-2.38714	-1.08148	1.92046e-07	11.6995	0.0391456	27.1116	1.92046e-07	FALSE	3279	8.46977e-07
GRHL1	6	1.17278	0.980269	1.36529	7.31028e-33	4.96236	0.420491	142.567	7.31028e-33	FALSE	3280	3.57131e-31
ZNF607	-6	-1.60212	-2.14688	-1.05735	8.20765e-09	14.5458	0.0124901	33.2253	8.20765e-09	FALSE	3281	4.38415e-08
PPA1	-6	-1.54906	-2.05034	-1.04778	1.38991e-09	22.2398	0.000471399	36.6829	1.38991e-09	FALSE	3282	8.15549e-09
RPA3	6	1.37737	1.01641	1.73833	7.49066e-14	21.1206	0.000768635	55.935	7.49066e-14	FALSE	3283	7.13775e-13
CKAP5	6	1.33171	1.0081	1.65532	7.29059e-16	23.4152	0.000281129	65.0531	7.29059e-16	FALSE	3284	8.46217e-15
ZNF571	-6	-1.93262	-2.74893	-1.1163	3.48082e-06	57.4785	4.02952e-11	21.5314	3.48082e-06	FALSE	3285	1.26382e-05
LIPA	6	1.29788	1.00194	1.59382	8.2861e-18	12.0392	0.034255	73.8836	8.2861e-18	FALSE	3286	1.16319e-16
C16orf74	6	1.42271	1.02387	1.82155	2.72185e-12	18.64	0.0022426	48.8795	2.72185e-12	FALSE	3288	2.22634e-11
RAB38	-6	-1.99796	-2.86821	-1.12771	6.80247e-06	23.3817	0.000285305	20.248	6.80247e-06	FALSE	3289	2.35823e-05
TE_MER83	-6	-1.43139	-1.83752	-1.02526	4.92033e-12	7.71305	0.172775	47.7185	4.92033e-12	FALSE	3290	3.89639e-11
OSGIN2	-6	-1.94169	-2.76665	-1.11674	3.96591e-06	25.561	0.000108543	21.2813	3.96591e-06	FALSE	3293	1.42885e-05
TULP3	6	1.11482	0.967741	1.2619	6.387e-50	1.17073	0.947655	220.693	6.387e-50	FALSE	3294	7.88895e-48
PATL1	6	1.48604	1.03436	1.93771	1.13011e-10	12.708	0.0262741	41.5823	1.13011e-10	FALSE	3295	7.60077e-10
AZIN1	6	1.32789	1.00557	1.6502	6.75839e-16	14.9247	0.0106888	65.2025	6.75839e-16	FALSE	3298	7.89578e-15
TE_AmnSINE1	-6	-1.58696	-2.12264	-1.05128	6.38256e-09	67.4442	3.48397e-13	33.7144	6.38256e-09	FALSE	3302	3.45976e-08
LIMA1	6	1.5136	1.03792	1.98928	4.47238e-10	21.0826	0.000781445	38.8949	4.47238e-10	FALSE	3303	2.78517e-09
RAI14	6	1.13842	0.97062	1.30622	2.40036e-40	5.93843	0.312256	176.818	2.40036e-40	FALSE	3304	1.85593e-38
MB21D2	-6	-1.41463	-1.80942	-1.01984	2.17075e-12	17.4495	0.00372175	49.3232	2.17075e-12	FALSE	3305	1.79728e-11
SIAH2	6	1.33377	1.00499	1.66255	1.84975e-15	1.9338	0.858227	63.2188	1.84975e-15	FALSE	3307	2.06875e-14
AP4B1	-6	-1.65234	-2.24263	-1.06205	4.10373e-08	14.3131	0.0137383	30.0998	4.10373e-08	FALSE	3308	1.99094e-07
LRWD1	-6	-1.49601	-1.959	-1.03303	2.40309e-10	9.06676	0.106431	40.108	2.40309e-10	FALSE	3312	1.55244e-09
TENT2	6	1.11098	0.963978	1.25797	1.20785e-49	11.2875	0.0459693	219.424	1.20785e-49	FALSE	3313	1.48256e-47
LINC02208	-6	-1.40439	-1.79321	-1.01557	1.44958e-12	9.83366	0.0800881	50.1155	1.44958e-12	FALSE	3317	1.2255e-11
CNEP1R1	6	1.30748	0.997776	1.61719	1.29195e-16	13.8529	0.0165712	68.4643	1.29195e-16	FALSE	3318	1.62644e-15
SSX2IP	6	1.24665	0.986802	1.50649	5.28944e-21	8.78558	0.117929	88.4214	5.28944e-21	FALSE	3320	1.01148e-19
MLH1	-6	-2.22302	-3.28426	-1.16177	4.03283e-05	39.7602	1.66921e-07	16.8559	4.03283e-05	FALSE	3321	0.000122925
PSMA2	6	1.20707	0.979146	1.435	3.06578e-25	7.41069	0.191844	107.739	3.06578e-25	FALSE	3322	8.32765e-24
ZC2HC1C	-6	-2.36026	-3.5357	-1.18482	8.29965e-05	39.6286	1.77432e-07	15.4888	8.29965e-05	FALSE	3325	0.000239595
SNF8	-6	-1.85968	-2.62423	-1.09513	1.86618e-06	18.9059	0.00200123	22.7281	1.86618e-06	FALSE	3327	7.11512e-06
SF3B6	6	1.38385	1.00966	1.75804	4.21704e-13	25.8898	9.37365e-05	52.5394	4.21704e-13	FALSE	3328	3.73224e-12
LINC01467	6	1.47796	1.02652	1.92941	1.39356e-10	9.41939	0.0934606	41.1727	1.39356e-10	FALSE	3329	9.25847e-10
RAD21	6	1.33851	1.00144	1.67557	7.07881e-15	18.7512	0.00213839	60.5761	7.07881e-15	FALSE	3331	7.4662e-14
PAN3	6	1.4789	1.02647	1.93132	1.48622e-10	23.2945	0.000296489	41.0469	1.48622e-10	FALSE	3333	9.82425e-10
PGAM5	6	1.16003	0.969422	1.35063	8.40527e-33	4.39985	0.493394	142.29	8.40527e-33	FALSE	3334	4.08592e-31
WEE2	6	1.56573	1.04177	2.08968	4.71423e-09	26.2371	8.02658e-05	34.304	4.71423e-09	FALSE	3335	2.60576e-08
PAPSS1	6	1.1842	0.973616	1.39478	3.00108e-28	4.50572	0.479119	121.479	3.00108e-28	FALSE	3337	1.03765e-26
TGM4	-6	-2.00292	-2.88647	-1.11936	8.87109e-06	7.75374	0.17034	19.7403	8.87109e-06	FALSE	3338	3.00845e-05
ZNF550	-6	-1.74561	-2.41772	-1.0735	3.57248e-07	19.02	0.00190571	25.9125	3.57248e-07	FALSE	3339	1.51272e-06
TE_MER4D1	-6	-1.32984	-1.66028	-0.999393	3.07969e-15	14.0568	0.0152527	62.2148	3.07969e-15	FALSE	3340	3.37889e-14
KCNC4	-6	-1.55798	-2.07614	-1.03982	3.78902e-09	12.2241	0.0318426	34.7292	3.78902e-09	FALSE	3341	2.12365e-08
BACH1	6	1.41248	1.01379	1.81116	3.81631e-12	29.0294	2.28814e-05	48.2167	3.81631e-12	FALSE	3343	3.06915e-11
SLC33A1	6	1.19798	0.974616	1.42135	7.61863e-26	7.609	0.179142	110.499	7.61863e-26	FALSE	3346	2.18544e-24
SLF1	6	1.15879	0.966722	1.35085	2.89554e-32	7.56297	0.182023	139.833	2.89554e-32	FALSE	3351	1.36042e-30
NBN	6	1.10475	0.95697	1.25254	1.31506e-48	9.18042	0.102081	214.671	1.31506e-48	FALSE	3352	1.55581e-46
TMEM14A	6	1.24601	0.981932	1.51009	2.29341e-20	7.40147	0.192453	85.5203	2.29341e-20	FALSE	3355	4.13593e-19
RPL13AP2	6	1.62499	1.04905	2.20093	3.20336e-08	16.2632	0.00613157	30.5803	3.20336e-08	FALSE	3356	1.57671e-07
C4orf19	6	1.19345	0.972168	1.41473	4.06643e-26	3.11259	0.682633	111.744	4.06643e-26	FALSE	3358	1.19911e-24
UHMK1	6	1.25505	0.98288	1.52722	1.5967e-19	10.8419	0.0546073	81.6841	1.5967e-19	FALSE	3359	2.66193e-18
NFS1	-6	-1.70246	-2.34278	-1.06214	1.8777e-07	19.7965	0.00136453	27.1551	1.8777e-07	FALSE	3362	8.29235e-07
RPS4X	6	1.24573	0.980734	1.51073	3.15294e-20	11.7131	0.0389378	84.8909	3.15294e-20	FALSE	3364	5.61383e-19
RRM2B	6	1.09552	0.953894	1.23714	6.38552e-52	2.6824	0.748809	229.863	6.38552e-52	FALSE	3365	9.28928e-50
LINS1	-6	-2.22441	-3.29459	-1.15423	4.62395e-05	49.9525	1.41714e-09	16.5964	4.62395e-05	FALSE	3366	0.000139322
GRIA1	-6	-2.82376	-4.38748	-1.26003	0.000401232	41.5273	7.34113e-08	12.5264	0.000401232	FALSE	3367	0.00101964
METTL15	6	1.18253	0.968881	1.39619	2.03672e-27	4.19618	0.52153	117.681	2.03672e-27	FALSE	3368	6.64437e-26
BIRC5	-6	-1.62085	-2.19567	-1.04603	3.26428e-08	26.2099	8.12485e-05	30.5437	3.26428e-08	FALSE	3370	1.60549e-07
TDP2	6	1.21001	0.972999	1.44702	1.43115e-23	5.89772	0.316299	100.124	1.43115e-23	FALSE	3375	3.43599e-22
CPSF3	-6	-1.86771	-2.64628	-1.08914	2.57913e-06	45.4536	1.17322e-08	22.1067	2.57913e-06	FALSE	3376	9.57678e-06
SMC4	6	1.24597	0.979237	1.5127	5.41208e-20	10.9124	0.0531441	83.8227	5.41208e-20	FALSE	3377	9.44781e-19
KIF5B	6	1.24819	0.979432	1.51696	8.82665e-20	19.5426	0.00152236	82.8557	8.82665e-20	FALSE	3379	1.51262e-18
UXS1	6	1.15374	0.962341	1.34515	3.29279e-32	7.02184	0.219021	139.578	3.29279e-32	FALSE	3382	1.53604e-30
CDC16	-6	-2.27182	-3.38411	-1.15954	6.24941e-05	43.6458	2.73313e-08	16.0255	6.24941e-05	FALSE	3384	0.0001842
DCT	6	1.16201	0.962887	1.36114	2.71292e-30	9.2897	0.0980522	130.819	2.71292e-30	FALSE	3388	1.09628e-28
ZNF582	-6	-1.60394	-2.16722	-1.04065	2.39203e-08	13.4038	0.0198744	31.147	2.39203e-08	FALSE	3390	1.19717e-07
PCBP1	6	1.43806	1.01079	1.86532	4.20565e-11	14.3985	0.0132667	43.5157	4.20565e-11	FALSE	3392	2.98715e-10
BIRC2	6	1.07009	0.945488	1.19469	1.4087e-63	5.53404	0.354228	283.335	1.4087e-63	FALSE	3394	3.6402e-61
ECHDC1	-6	-2.03124	-2.94841	-1.11408	1.42003e-05	26.6877	6.5612e-05	18.842	1.42003e-05	FALSE	3395	4.66821e-05
TE_MER66A	-6	-1.67676	-2.30189	-1.05163	1.46306e-07	15.3463	0.00898061	27.6376	1.46306e-07	FALSE	3396	6.55707e-07
RPS6KA6	6	1.22536	0.972131	1.47858	2.44078e-21	5.05438	0.40928	89.9514	2.44078e-21	FALSE	3397	4.81271e-20
UTP14A	6	1.12995	0.955268	1.30464	7.82819e-37	5.5932	0.347835	160.732	7.82819e-37	FALSE	3398	4.94334e-35
TPRG1	-6	-1.596	-2.15499	-1.03701	2.1935e-08	33.6032	2.85575e-06	31.3153	2.1935e-08	FALSE	3399	1.10513e-07
LIFR	6	1.42437	1.00668	1.84207	2.33105e-11	11.7468	0.0384276	44.6708	2.33105e-11	FALSE	3400	1.70184e-10
SEPT2	6	1.06081	0.942519	1.17909	3.6912e-69	7.19306	0.206673	308.954	3.6912e-69	FALSE	3401	1.31803e-66
CCDC25	6	1.18453	0.964056	1.405	6.26988e-26	14.2485	0.0141056	110.885	6.26988e-26	FALSE	3403	1.81882e-24
DLGAP4	-6	-1.41217	-1.82038	-1.00396	1.19861e-11	14.2354	0.014181	45.9735	1.19861e-11	FALSE	3404	9.05716e-11
TE_MamGypLTR3a	-6	-1.50171	-1.98399	-1.01943	1.04186e-09	24.6023	0.000166255	37.2449	1.04186e-09	FALSE	3405	6.20974e-09
FBXO3	-6	-1.7277	-2.39642	-1.05899	4.1101e-07	18.1357	0.00278103	25.6419	4.1101e-07	FALSE	3407	1.73029e-06
PLA2G4C	-6	-1.89891	-2.70869	-1.08913	4.30554e-06	41.532	7.32507e-08	21.1238	4.30554e-06	FALSE	3408	1.54244e-05
HIP1R	-6	-1.57837	-2.12411	-1.03264	1.43939e-08	19.3115	0.00168152	32.1334	1.43939e-08	FALSE	3409	7.43706e-08
RPIA	6	1.63996	1.04336	2.23656	7.13828e-08	20.3543	0.00107214	29.0268	7.13828e-08	FALSE	3411	3.34819e-07
CCNO	-6	-1.39897	-1.79699	-1.00094	5.62529e-12	14.4472	0.0130051	47.456	5.62529e-12	FALSE	3413	4.41195e-11
JAM3	-6	-2.17164	-3.2072	-1.13608	3.95358e-05	52.3285	4.61949e-10	16.8935	3.95358e-05	FALSE	3414	0.000120697
FMNL2	6	1.45122	1.00947	1.89297	1.20386e-10	11.0767	0.0498795	41.4587	1.20386e-10	FALSE	3415	8.07189e-10
SPINDOC	6	1.79613	1.06977	2.52249	1.25632e-06	23.7445	0.000243083	23.489	1.25632e-06	FALSE	3418	4.92656e-06
ELP2	-6	-1.94451	-2.79384	-1.09517	7.21604e-06	23.6816	0.00024993	20.1351	7.21604e-06	FALSE	3419	2.49061e-05
FAM72A	6	1.11754	0.950316	1.28477	3.38399e-39	1.29269	0.935682	171.556	3.38399e-39	FALSE	3420	2.46142e-37
IRGM	-6	-2.09004	-3.05949	-1.12058	2.38451e-05	57.087	4.8523e-11	17.8545	2.38451e-05	FALSE	3421	7.54434e-05
XPO5	-6	-1.75947	-2.45644	-1.0625	7.50349e-07	42.545	4.56891e-08	24.4813	7.50349e-07	FALSE	3422	3.0478e-06
DAZAP2	6	1.14414	0.953958	1.33433	4.33977e-32	12.1342	0.032995	139.029	4.33977e-32	FALSE	3424	1.99133e-30
CNTRL	6	1.25065	0.972085	1.52921	1.3734e-18	8.48614	0.131401	77.4325	1.3734e-18	FALSE	3425	2.09736e-17
SUMO2P1	6	1.30156	0.980743	1.62238	1.84093e-15	8.64634	0.124029	63.2282	1.84093e-15	FALSE	3426	2.06123e-14
RBBP7	6	1.21842	0.965771	1.47106	3.31854e-21	12.1507	0.0327804	89.3437	3.31854e-21	FALSE	3428	6.46555e-20
KIF3C	-6	-1.66493	-2.28616	-1.0437	1.49782e-07	27.992	3.65305e-05	27.5922	1.49782e-07	FALSE	3430	6.69908e-07
CNNM2	-6	-1.25609	-1.54028	-0.97189	4.61038e-18	13.7249	0.0174549	75.041	4.61038e-18	FALSE	3433	6.66249e-17
ATP1A1	6	1.31383	0.981637	1.64601	9.06228e-15	10.9151	0.0530898	60.0899	9.06228e-15	FALSE	3434	9.46167e-14
H2AFY2	-6	-1.8681	-2.65787	-1.07834	3.55098e-06	22.3573	0.000447715	21.4931	3.55098e-06	FALSE	3436	1.28762e-05
R3HCC1L	-6	-1.58353	-2.13883	-1.02823	2.28197e-08	15.5606	0.00821713	31.2385	2.28197e-08	FALSE	3437	1.14706e-07
STX7	6	1.37947	0.992247	1.76668	2.90254e-12	16.7758	0.00494522	48.7534	2.90254e-12	FALSE	3438	2.36527e-11
EIF2B1	6	1.09702	0.943176	1.25086	2.17561e-44	4.56803	0.470833	195.336	2.17561e-44	FALSE	3439	2.13634e-42
RORA-AS1	-6	-1.6293	-2.22397	-1.03464	7.87257e-08	18.9486	0.00196494	28.8372	7.87257e-08	FALSE	3444	3.6646e-07
RPL23AP82	-6	-1.22063	-1.47793	-0.963341	1.4263e-20	9.62368	0.0866278	86.4595	1.4263e-20	FALSE	3445	2.62769e-19
TE_LTR53B	-6	-1.45065	-1.89819	-1.0031	2.11237e-10	16.9033	0.00468687	40.3599	2.11237e-10	FALSE	3447	1.37503e-09
TSEN2	-6	-1.63846	-2.24134	-1.03559	1.00032e-07	23.9535	0.000221623	28.3734	1.00032e-07	FALSE	3448	4.59326e-07
ARHGAP5	6	1.38265	0.991151	1.77415	4.4544e-12	14.9466	0.0105929	47.9135	4.4544e-12	FALSE	3449	3.54744e-11
C11orf16	-6	-1.20394	-1.44829	-0.959578	4.6081e-22	6.82003	0.234373	93.2503	4.6081e-22	FALSE	3452	9.80483e-21
CLEC4C	-6	-2.00731	-2.91534	-1.09927	1.47282e-05	34.9873	1.51349e-06	18.7724	1.47282e-05	FALSE	3454	4.83368e-05
AVL9	-6	-1.45036	-1.89835	-1.00237	2.21971e-10	12.9565	0.0237897	40.263	2.21971e-10	FALSE	3455	1.43966e-09
PPP1R12A	6	1.37374	0.988606	1.75888	2.72924e-12	21.2434	0.000728612	48.8742	2.72924e-12	FALSE	3457	2.23145e-11
SASS6	6	1.41571	0.995838	1.83559	3.88227e-11	23.6149	0.000257401	43.6723	3.88227e-11	FALSE	3458	2.76848e-10
CIAO2A	-6	-1.47239	-1.94	-1.00478	6.76873e-10	13.8494	0.0165947	38.0862	6.76873e-10	FALSE	3459	4.11934e-09
NPC1	6	1.24629	0.965584	1.527	3.26569e-18	13.4854	0.019231	75.7219	3.26569e-18	FALSE	3461	4.79334e-17
TE_LTR10A	-6	-1.26043	-1.55306	-0.967805	3.11593e-17	8.0589	0.153019	71.2696	3.11593e-17	FALSE	3463	4.17135e-16
MED13L	6	1.41229	0.994056	1.83053	3.63263e-11	23.0721	0.000327013	43.8024	3.63263e-11	FALSE	3464	2.59895e-10
NELFCD	-6	-1.9434	-2.80077	-1.08602	8.88695e-06	29.0528	2.26409e-05	19.7369	8.88695e-06	FALSE	3465	3.01279e-05
SMIM14	6	1.06988	0.933727	1.20603	1.60621e-53	4.88338	0.430279	237.197	1.60621e-53	FALSE	3466	2.48381e-51
SCIN	6	1.30425	0.974431	1.63407	9.15271e-15	5.61306	0.345707	60.0703	9.15271e-15	FALSE	3467	9.55101e-14
BRD7	6	1.10385	0.939547	1.26816	1.34797e-39	6.30359	0.277789	173.386	1.34797e-39	FALSE	3469	1.00276e-37
RPP40	-6	-2.58556	-3.9745	-1.19662	0.000263741	64.3757	1.50995e-12	13.3118	0.000263741	FALSE	3470	0.000693201
NPM3	6	1.54704	1.01618	2.0779	1.11801e-08	10.3152	0.0667801	32.6244	1.11801e-08	FALSE	3471	5.84572e-08
DPY30	6	1.32582	0.977866	1.67378	8.13593e-14	21.7335	0.000588328	55.7726	8.13593e-14	FALSE	3472	7.72218e-13
TE_LTR62	-6	-1.21384	-1.46928	-0.958401	1.23485e-20	6.74215	0.240534	86.7445	1.23485e-20	FALSE	3473	2.28785e-19
EPSTI1	6	1.4341	0.99628	1.87191	1.36288e-10	22.8401	0.000362172	41.2162	1.36288e-10	FALSE	3474	9.06083e-10
TSPAN5	6	1.13243	0.944083	1.32078	4.71706e-32	7.69617	0.173795	138.864	4.71706e-32	FALSE	3475	2.15438e-30
ZNF626	6	1.28191	0.96945	1.59438	8.91662e-16	1.54478	0.907845	64.6564	8.91662e-16	FALSE	3476	1.0319e-14
TAF3	6	1.27256	0.967371	1.57774	3.01726e-16	12.0883	0.0335974	66.792	3.01726e-16	FALSE	3477	3.6691e-15
SLC8A1-AS1	-6	-1.76282	-2.47367	-1.05197	1.17101e-06	28.3037	3.17458e-05	23.6243	1.17101e-06	FALSE	3478	4.6041e-06
TE_HERVL18-int	-6	-1.15646	-1.36618	-0.946731	3.17105e-27	3.78594	0.580629	116.803	3.17105e-27	FALSE	3480	1.01262e-25
RIF1	6	1.31999	0.974921	1.66505	6.50556e-14	16.3398	0.00593802	56.2122	6.50556e-14	FALSE	3482	6.23233e-13
PELI1	6	1.29227	0.969777	1.61476	4.03332e-15	11.1657	0.0481928	61.6836	4.03332e-15	FALSE	3484	4.36181e-14
STK38	6	1.11328	0.938792	1.28776	6.97459e-36	4.73856	0.448612	156.385	6.97459e-36	FALSE	3485	4.07661e-34
MEAF6	6	1.20228	0.953744	1.45081	2.51043e-21	10.5938	0.0600551	89.8958	2.51043e-21	FALSE	3488	4.94012e-20
YPEL5	6	1.21959	0.956649	1.48252	9.81968e-20	23.3526	0.000288997	82.645	9.81968e-20	FALSE	3489	1.67841e-18
ZSWIM3	6	1.42082	0.991147	1.85049	9.1041e-11	16.0701	0.00664668	42.005	9.1041e-11	FALSE	3490	6.17387e-10
PPP2R2B	-6	-1.28063	-1.59474	-0.966524	1.34011e-15	11.9616	0.0353174	63.8537	1.34011e-15	FALSE	3491	1.52306e-14
MBTD1	6	1.18832	0.950039	1.4266	1.44944e-22	2.82594	0.726799	95.5399	1.44944e-22	FALSE	3492	3.20919e-21
COPZ1	-6	-1.87256	-2.67686	-1.06825	5.03962e-06	20.4821	0.00101438	20.8222	5.03962e-06	FALSE	3493	1.78813e-05
MT-ND5	6	1.73269	1.04375	2.42163	8.2523e-07	30.0702	1.42869e-05	24.298	8.2523e-07	FALSE	3497	3.32855e-06
AHSA1	6	1.23179	0.9565	1.50708	1.78807e-18	17.0509	0.00440421	76.9113	1.78807e-18	FALSE	3499	2.69707e-17
PLCG2	-6	-1.60075	-2.18136	-1.02015	6.52691e-08	15.1889	0.00958506	29.2003	6.52691e-08	FALSE	3500	3.0813e-07
IFRD1	6	1.20164	0.951026	1.45225	5.58128e-21	2.67894	0.749338	88.3152	5.58128e-21	FALSE	3503	1.06418e-19
CUL1	6	1.08844	0.931557	1.24533	4.12522e-42	7.70081	0.173514	184.901	4.12522e-42	FALSE	3504	3.56895e-40
DISC1	-6	-1.95317	-2.82638	-1.07995	1.16542e-05	30.6813	1.08268e-05	19.2191	1.16542e-05	FALSE	3505	3.8786e-05
AC136944.3	-6	-1.63091	-2.23721	-1.02461	1.34807e-07	1.53163	0.909391	27.796	1.34807e-07	FALSE	3506	6.08334e-07
AL079307.1	-6	-1.47447	-1.95137	-0.997576	1.36252e-09	12.7296	0.0260489	36.7217	1.36252e-09	FALSE	3508	8.00675e-09
TRIM36	6	1.51632	1.00472	2.02792	6.28008e-09	22.4513	0.000429625	33.7459	6.28008e-09	FALSE	3509	3.40797e-08
CCDC28A	6	1.42642	0.989297	1.86354	1.59734e-10	27.1566	5.31743e-05	40.9059	1.59734e-10	FALSE	3510	1.05234e-09
IPO11	-6	-1.32295	-1.67443	-0.971469	1.61681e-13	6.53459	0.257616	54.4227	1.61681e-13	FALSE	3511	1.48307e-12
NUP35	6	1.29341	0.966285	1.62054	9.23463e-15	11.149	0.0485047	60.0528	9.23463e-15	FALSE	3512	9.63138e-14
ISCA2	-6	-4.49975	-7.47168	-1.52783	0.00300173	45.2463	1.29284e-08	8.80641	0.00300173	FALSE	3514	0.00643922
NONO	-6	-2.3625	-3.57498	-1.15001	0.000134026	33.4982	2.99641e-06	14.5843	0.000134026	FALSE	3515	0.000371404
PXYLP1	6	1.2355	0.955999	1.51501	4.56593e-18	9.75288	0.082548	75.0601	4.56593e-18	FALSE	3517	6.60312e-17
MATN2	-6	-1.37765	-1.77492	-0.980384	1.06977e-11	8.8397	0.115631	46.1963	1.06977e-11	FALSE	3520	8.13054e-11
HINT1	6	1.26597	0.960585	1.57136	4.47407e-16	19.3416	0.00165986	66.0154	4.47407e-16	FALSE	3522	5.32523e-15
NPIPA7	-6	-1.78649	-2.52329	-1.04968	2.01213e-06	13.5039	0.0190874	22.5834	2.01213e-06	FALSE	3523	7.61685e-06
LONRF1	6	1.1774	0.945099	1.4097	2.96224e-23	8.87016	0.114356	98.6837	2.96224e-23	FALSE	3524	6.91741e-22
ARID4A	6	1.2118	0.950776	1.47283	9.11545e-20	17.7929	0.00321752	82.7921	9.11545e-20	FALSE	3526	1.56075e-18
OOEP	6	1.27347	0.961155	1.58578	1.32958e-15	26.2739	7.89575e-05	63.8692	1.32958e-15	FALSE	3529	1.51196e-14
TTC13	-6	-1.54172	-2.07689	-1.00656	1.63907e-08	0.565636	0.989522	31.8811	1.63907e-08	FALSE	3532	8.40358e-08
DIRC2	6	1.17027	0.942397	1.39815	7.84991e-24	6.52674	0.258282	101.314	7.84991e-24	FALSE	3534	1.91747e-22
ZBTB43	6	1.11493	0.93237	1.29749	5.10567e-33	5.2207	0.389544	143.28	5.10567e-33	FALSE	3537	2.51935e-31
CENPE	6	1.26161	0.956918	1.5663	4.83779e-16	18.1602	0.00275223	65.8614	4.83779e-16	FALSE	3538	5.73036e-15
TJP1	6	1.44834	0.988454	1.90823	6.71879e-10	40.4965	1.18576e-07	38.1006	6.71879e-10	FALSE	3542	4.09021e-09
MITD1	6	1.3827	0.977002	1.78839	2.38963e-11	17.2911	0.0039795	44.6222	2.38963e-11	FALSE	3546	1.74137e-10
B4GALT3	6	1.09543	0.928151	1.26271	1.04819e-37	1.54338	0.90801	164.729	1.04819e-37	FALSE	3547	7.00185e-36
TBCB	6	1.34435	0.970312	1.7184	1.86323e-12	26.2648	7.92795e-05	49.6229	1.86323e-12	FALSE	3549	1.55248e-11
TDRD6	6	1.10403	0.929363	1.27869	3.01373e-35	7.97967	0.157359	153.477	3.01373e-35	FALSE	3550	1.68144e-33
KIAA0556	-6	-1.53871	-2.07417	-1.00325	1.77914e-08	13.7755	0.0171001	31.7218	1.77914e-08	FALSE	3553	9.07784e-08
GLRX3	-6	-2.28963	-3.44803	-1.13124	0.000107076	57.9852	3.16764e-11	15.0076	0.000107076	FALSE	3554	0.000302354
ZNF555	-6	-1.64331	-2.26581	-1.02081	2.29068e-07	30.8635	9.96703e-06	26.7708	2.29068e-07	FALSE	3556	9.99702e-07
CTPS1	-6	-1.8943	-2.7255	-1.0631	7.94162e-06	39.8071	1.63324e-07	19.9519	7.94162e-06	FALSE	3558	2.72191e-05
TE_LTR19B	-6	-1.52142	-2.04314	-0.999699	1.09333e-08	10.9697	0.0519835	32.6678	1.09333e-08	FALSE	3560	5.72891e-08
NUP58	6	1.57481	1.0086	2.14101	4.99902e-08	19.519	0.00153791	29.7172	4.99902e-08	FALSE	3561	2.39336e-07
TE_LTR60B	6	1.27009	0.956864	1.58331	1.90428e-15	3.88494	0.566098	63.1616	1.90428e-15	FALSE	3562	2.12489e-14
VMP1	-6	-2.09459	-3.09315	-1.09603	3.93531e-05	35.495	1.19836e-06	16.9023	3.93531e-05	FALSE	3565	0.000120173
TNPO1	6	1.35905	0.97109	1.74701	6.60793e-12	21.7911	0.000573696	47.1404	6.60793e-12	FALSE	3566	5.1314e-11
XRN2	6	1.02517	0.914008	1.13634	5.0237e-73	3.17545	0.672957	326.702	5.0237e-73	FALSE	3567	2.52975e-70
GPR143	-6	-1.52755	-2.05574	-0.999361	1.44209e-08	39.6777	1.73433e-07	32.1298	1.44209e-08	FALSE	3568	7.44903e-08
MPP4	6	1.29955	0.960534	1.63856	5.77112e-14	5.19755	0.39225	56.4478	5.77112e-14	FALSE	3569	5.57222e-13
LIMD1-AS1	-6	-1.34411	-1.72069	-0.967525	2.64158e-12	8.42912	0.134118	48.9382	2.64158e-12	FALSE	3575	2.16791e-11
AL136372.2	6	1.39797	0.9764	1.81955	8.06336e-11	3.973	0.55331	42.2424	8.06336e-11	FALSE	3576	5.50997e-10
PARP16	6	1.17043	0.937445	1.40341	7.11873e-23	4.35886	0.498987	96.9476	7.11873e-23	FALSE	3580	1.62186e-21
RTKN2	6	1.29548	0.958442	1.63251	4.93485e-14	11.2719	0.0462469	56.7556	4.93485e-14	FALSE	3581	4.79068e-13
YWHAB	6	1.12084	0.928518	1.31315	3.2206e-30	9.64503	0.0859411	130.478	3.2206e-30	FALSE	3582	1.29344e-28
LMAN1	6	1.59751	1.00888	2.18613	1.0418e-07	38.1065	3.5918e-07	28.2947	1.0418e-07	FALSE	3585	4.77476e-07
EEA1	6	1.30396	0.959191	1.64873	1.23656e-13	16.1103	0.00653615	54.9497	1.23656e-13	FALSE	3586	1.15039e-12
NUP43	6	1.1451	0.932188	1.35801	5.57361e-26	8.40042	0.135505	111.119	5.57361e-26	FALSE	3587	1.62887e-24
MAP4K3	6	1.663	1.01923	2.30678	4.12664e-07	25.2189	0.000126406	25.6342	4.12664e-07	FALSE	3590	1.73651e-06
AC092168.2	-6	-1.59093	-2.17497	-1.00688	9.35124e-08	13.7784	0.01708	28.5038	9.35124e-08	FALSE	3592	4.31709e-07
GOSR2	-6	-1.87356	-2.69312	-1.05401	7.44255e-06	54.9064	1.36455e-10	20.076	7.44255e-06	FALSE	3594	2.56069e-05
MIB1	6	1.30061	0.957387	1.64383	1.10962e-13	14.9212	0.0107043	55.1626	1.10962e-13	FALSE	3597	1.03969e-12
ERLIN1	6	1.07704	0.919773	1.23431	4.45044e-41	6.1415	0.292693	180.17	4.45044e-41	FALSE	3598	3.5968e-39
KPNA7	6	1.18958	0.938567	1.44059	1.56338e-20	9.94783	0.0767269	86.278	1.56338e-20	FALSE	3600	2.86946e-19
EIF4G2	6	1.04797	0.914816	1.18113	1.10813e-53	6.73939	0.240755	237.937	1.10813e-53	FALSE	3601	1.72719e-51
KDM1B	6	1.29003	0.955387	1.62467	4.16868e-14	10.2574	0.068262	57.0874	4.16868e-14	FALSE	3602	4.0873e-13
ZNF677	6	1.3471	0.964662	1.72954	5.06491e-12	20.6251	0.000953357	47.6617	5.06491e-12	FALSE	3603	4.00603e-11
AL078590.3	-6	-2.25171	-3.38664	-1.11677	0.000100844	27.6438	4.27233e-05	15.1208	0.000100844	FALSE	3604	0.000286279
SFT2D1	6	1.41473	0.975477	1.85399	2.74508e-10	21.0286	0.000800035	39.848	2.74508e-10	FALSE	3606	1.75434e-09
MELK	6	1.06884	0.917077	1.22061	2.42486e-43	4.80243	0.440465	190.539	2.42486e-43	FALSE	3607	2.26771e-41
LINC02059	6	1.27905	0.951801	1.60631	1.85292e-14	1.04138	0.95916	58.6824	1.85292e-14	FALSE	3615	1.88254e-13
RWDD4	6	1.11641	0.924549	1.30828	3.96869e-30	10.6369	0.0590733	130.064	3.96869e-30	FALSE	3616	1.56508e-28
SOAT1	6	1.15537	0.930793	1.37994	6.54368e-24	4.72125	0.450837	101.675	6.54368e-24	FALSE	3618	1.60239e-22
PCDH11Y	6	1.29216	0.953493	1.63082	7.53636e-14	15.9978	0.00685034	55.9231	7.53636e-14	FALSE	3619	7.17782e-13
RNF219	6	1.19221	0.936444	1.44797	6.47259e-20	16.6424	0.00523035	83.4689	6.47259e-20	FALSE	3620	1.12491e-18
HABP2	-6	-1.37921	-1.79135	-0.967082	5.41386e-11	17.6659	0.00339559	43.0216	5.41386e-11	FALSE	3623	3.80404e-10
WDR25	-6	-2.27619	-3.4351	-1.11729	0.000118331	52.5676	4.12603e-10	14.8191	0.000118331	FALSE	3624	0.000331749
SREK1	6	1.25327	0.945764	1.56079	1.37242e-15	19.3624	0.00164508	63.8068	1.37242e-15	FALSE	3627	1.55797e-14
RARS	-6	-1.85331	-2.66074	-1.04587	6.83669e-06	63.5474	2.24216e-12	20.2384	6.83669e-06	FALSE	3630	2.36884e-05
ALMS1-IT1	6	1.2695	0.947125	1.59187	1.1792e-14	6.93251	0.225708	59.5717	1.1792e-14	FALSE	3634	1.21886e-13
MED13	6	1.25483	0.944182	1.56548	2.43298e-15	14.904	0.0107803	62.679	2.43298e-15	FALSE	3640	2.6919e-14
SLC30A4	6	1.12099	0.921287	1.32069	3.74504e-28	5.35511	0.374096	121.04	3.74504e-28	FALSE	3642	1.28582e-26
CHEK1	6	1.03612	0.906171	1.16607	4.72555e-55	5.27059	0.383758	244.221	4.72555e-55	FALSE	3647	7.93205e-53
TBCC	-6	-1.34986	-1.74167	-0.958045	1.45432e-11	12.8196	0.0251294	45.5947	1.45432e-11	FALSE	3652	1.09138e-10
THYN1	-6	-1.03348	-1.16147	-0.905491	2.04745e-56	6.34966	0.273666	250.473	2.04745e-56	FALSE	3653	3.72314e-54
TMEM183A	-6	-1.96864	-2.87622	-1.06105	2.12507e-05	37.0266	5.91628e-07	18.0738	2.12507e-05	FALSE	3654	6.77723e-05
MAP7D1	-6	-1.92136	-2.7906	-1.05213	1.47541e-05	25.3067	0.000121561	18.7691	1.47541e-05	FALSE	3660	4.84097e-05
SNAPC1	6	1.35722	0.958027	1.75642	2.6709e-11	22.9379	0.000346912	44.4044	2.6709e-11	FALSE	3661	1.93485e-10
EXOC3	-6	-1.6257	-2.24952	-1.00188	3.2604e-07	20.3994	0.00105137	26.089	3.2604e-07	FALSE	3665	1.38926e-06
NPC2	6	1.23596	0.936801	1.53512	5.61154e-16	13.5377	0.0188283	65.569	5.61154e-16	FALSE	3667	6.61098e-15
FIS1	-6	-1.4906	-2.00205	-0.979159	1.11457e-08	10.7526	0.0565115	32.6304	1.11457e-08	FALSE	3668	5.83241e-08
GNB1	6	1.3852	0.961523	1.80887	1.47371e-10	16.8563	0.00478052	41.0634	1.47371e-10	FALSE	3670	9.7481e-10
C17orf75	6	1.22416	0.934627	1.51369	1.16266e-16	8.69316	0.121947	68.6722	1.16266e-16	FALSE	3671	1.46744e-15
SCAF11	6	1.18345	0.927654	1.43924	1.21276e-19	13.0625	0.0228001	82.2277	1.21276e-19	FALSE	3672	2.05499e-18
NFKBIA	6	1.23224	0.935422	1.52907	4.06151e-16	15.1459	0.00975686	66.2061	4.06151e-16	FALSE	3674	4.8696e-15
TE_MER39	-6	-1.29306	-1.64115	-0.944977	3.31698e-13	27.5435	4.46935e-05	53.0109	3.31698e-13	FALSE	3678	2.96235e-12
ACAA2	-6	-1.83267	-2.63113	-1.03421	6.83965e-06	70.0026	1.0235e-13	20.2376	6.83965e-06	FALSE	3679	2.36945e-05
ABCB4	-6	-1.77517	-2.5258	-1.02454	3.56698e-06	33.6769	2.76093e-06	21.4845	3.56698e-06	FALSE	3680	1.29295e-05
NFRKB	6	1.32286	0.949651	1.69607	3.72601e-12	21.4961	0.000652604	48.2636	3.72601e-12	FALSE	3681	3.00144e-11
UHRF2	6	1.15489	0.921886	1.3879	2.61299e-22	14.2882	0.0138787	94.3733	2.61299e-22	FALSE	3683	5.65159e-21
RPS18	6	1.47211	0.973954	1.97026	6.95796e-09	33.5961	2.86501e-06	33.5465	6.95796e-09	FALSE	3687	3.75508e-08
ZCCHC3	6	1.30907	0.946898	1.67125	1.39802e-12	8.15724	0.14778	50.1866	1.39802e-12	FALSE	3688	1.18343e-11
USB1	6	1.09062	0.910375	1.27086	1.92035e-32	2.11765	0.832638	140.649	1.92035e-32	FALSE	3692	9.10958e-31
PSMB6	6	1.30297	0.944541	1.66141	1.04192e-12	24.3486	0.000186053	50.7635	1.04192e-12	FALSE	3693	8.91215e-12
ALKBH5	-6	-1.214	-1.4983	-0.929714	5.78128e-17	8.22565	0.14423	70.0503	5.78128e-17	FALSE	3694	7.52409e-16
TM9SF3	6	1.18152	0.924331	1.4387	2.17408e-19	13.5814	0.0184992	81.0741	2.17408e-19	FALSE	3695	3.59099e-18
PLD5	-6	-1.42264	-1.88167	-0.963611	1.24453e-09	11.5968	0.04075	36.8983	1.24453e-09	FALSE	3700	7.34854e-09
ZNF562	-6	-1.62197	-2.24757	-0.996379	3.74303e-07	25.4044	0.000116384	25.8225	3.74303e-07	FALSE	3701	1.58085e-06
WDR61	-6	-1.72227	-2.43201	-1.01252	1.97409e-06	38.7384	2.68089e-07	22.6201	1.97409e-06	FALSE	3702	7.49017e-06
TTBK2	6	1.31157	0.943906	1.67924	2.71544e-12	13.8726	0.0164392	48.8841	2.71544e-12	FALSE	3710	2.22387e-11
ODC1	6	1.0834	0.906383	1.26042	3.74733e-33	8.36605	0.137183	143.894	3.74733e-33	FALSE	3712	1.85843e-31
ANKRD27	-6	-1.82215	-2.61652	-1.02778	6.93055e-06	30.9807	9.44963e-06	20.2123	6.93055e-06	FALSE	3715	2.3984e-05
TPP2	6	1.19513	0.924394	1.46587	5.05955e-18	9.39652	0.0942557	74.8575	5.05955e-18	FALSE	3716	7.27413e-17
ILF2	-6	-1.43365	-1.90387	-0.963437	2.2901e-09	20.6338	0.000949782	35.7098	2.2901e-09	FALSE	3719	1.30971e-08
SRI	6	1.25458	0.933681	1.57548	1.82157e-14	22.0801	0.00050555	58.716	1.82157e-14	FALSE	3725	1.85261e-13
NPM1P27	6	1.16935	0.919672	1.41904	4.34152e-20	7.77424	0.169124	84.2584	4.34152e-20	FALSE	3726	7.65378e-19
RNF138	6	1.05771	0.901077	1.21434	5.48105e-40	8.06334	0.152779	175.176	5.48105e-40	FALSE	3728	4.14009e-38
AP002856.2	-6	-3.76451	-6.17968	-1.34934	0.00225075	26.5051	7.12006e-05	9.33291	0.00225075	FALSE	3729	0.00496936
EIF1AD	-6	-4.8863	-8.22311	-1.54949	0.00410342	47.6101	4.26609e-09	8.23748	0.00410342	FALSE	3732	0.00855278
PDIA5	6	1.65666	0.99778	2.31554	8.30537e-07	16.4524	0.0056643	24.2857	8.30537e-07	FALSE	3736	3.34789e-06
SMC6	6	1.17347	0.918297	1.42865	2.00113e-19	14.0016	0.0155994	81.2379	2.00113e-19	FALSE	3737	3.31367e-18
COQ10B	6	1.06953	0.901347	1.23771	1.17208e-35	6.11986	0.29473	155.353	1.17208e-35	FALSE	3738	6.71091e-34
C19orf53	-6	-1.78576	-2.55349	-1.01802	5.14255e-06	28.0333	3.58569e-05	20.7834	5.14255e-06	FALSE	3742	1.82038e-05
TAOK1	6	1.38346	0.951753	1.81517	3.36539e-10	33.3598	3.19233e-06	39.4502	3.36539e-10	FALSE	3745	2.12108e-09
LRMP	6	1.14123	0.911861	1.3706	1.81162e-22	8.38571	0.136221	95.0983	1.81162e-22	FALSE	3748	3.96197e-21
ZNF788P	-6	-1.54606	-2.11438	-0.977753	9.71399e-08	29.0146	2.30353e-05	28.4302	9.71399e-08	FALSE	3749	4.47194e-07
WASHC4	6	1.06133	0.898132	1.22452	3.25468e-37	11.3018	0.0457135	162.477	3.25468e-37	FALSE	3750	2.11651e-35
GTPBP10	-6	-1.53032	-2.08608	-0.97457	6.77828e-08	46.9955	5.69354e-09	29.1271	6.77828e-08	FALSE	3752	3.19306e-07
AL138689.1	6	1.16151	0.914152	1.40886	3.46795e-20	10.8653	0.0541176	84.7026	3.46795e-20	FALSE	3755	6.1524e-19
CLK4	-6	-1.98295	-2.91792	-1.04797	3.22745e-05	20.285	0.00110479	17.2789	3.22745e-05	FALSE	3756	9.99744e-05
TE_LTR1C3	-6	-1.12654	-1.34505	-0.908036	5.25957e-24	5.93943	0.312157	102.107	5.25957e-24	FALSE	3757	1.30256e-22
UBAP1	-6	-1.65769	-2.32099	-0.994398	9.66662e-07	23.0854	0.000325113	23.9934	9.66662e-07	FALSE	3758	3.85859e-06
VIPAS39	-6	-1.82263	-2.62397	-1.02129	8.27617e-06	28.5508	2.83992e-05	19.873	8.27617e-06	FALSE	3759	2.82589e-05
ZDHHC7	6	1.13671	0.909316	1.36411	1.15507e-22	7.33476	0.19691	95.9893	1.15507e-22	FALSE	3760	2.57484e-21
MT-ND6	6	1.80502	1.0169	2.59315	7.15984e-06	28.3791	3.06847e-05	20.15	7.15984e-06	FALSE	3763	2.47208e-05
WASF3	6	2.03355	1.05388	3.01322	4.73393e-05	44.4012	1.92003e-08	16.5518	4.73393e-05	FALSE	3764	0.000142351
COG8	-6	-2.10945	-3.15327	-1.06563	7.4677e-05	127.093	9.84581e-26	15.6885	7.4677e-05	FALSE	3767	0.000217433
OCIAD1	6	1.00215	0.885598	1.1187	1.00551e-63	4.30905	0.505831	284.007	1.00551e-63	FALSE	3768	2.63296e-61
HADHA	-6	-1.88694	-2.74463	-1.02924	1.61824e-05	35.9612	9.66937e-07	18.5929	1.61824e-05	FALSE	3769	5.26953e-05
EXO1	-6	-1.99087	-2.93585	-1.04589	3.63999e-05	80.3254	7.17439e-16	17.0504	3.63999e-05	FALSE	3770	0.000111766
ZNF30	-6	-1.70868	-2.41726	-1.0001	2.28656e-06	21.4743	0.00065882	22.3378	2.28656e-06	FALSE	3771	8.56326e-06
MTERF3	6	1.18617	0.915192	1.45714	9.52442e-18	9.5863	0.0878428	73.6087	9.52442e-18	FALSE	3772	1.33037e-16
CCDC77	6	1.02187	0.888586	1.15515	4.90263e-51	6.02319	0.303969	225.804	4.90263e-51	FALSE	3773	6.54985e-49
TM2D1	6	1.40387	0.950239	1.8575	1.31463e-09	23.0216	0.000334368	36.7915	1.31463e-09	FALSE	3774	7.7392e-09
ERBIN	6	1.53655	0.97161	2.10148	9.77686e-08	21.486	0.000655486	28.4177	9.77686e-08	FALSE	3776	4.49654e-07
GLRX5	-6	-1.52362	-2.0779	-0.969334	7.14217e-08	19.4234	0.00160248	29.0258	7.14217e-08	FALSE	3777	3.34921e-07
PDK1	6	1.43791	0.95501	1.92081	5.34434e-09	19.7123	0.00141498	34.0598	5.34434e-09	FALSE	3778	2.93177e-08
TBPL1	6	1.07904	0.897019	1.26107	3.30959e-31	7.04099	0.21761	134.995	3.30959e-31	FALSE	3779	1.42537e-29
TE_LTR10B1	-6	-1.17349	-1.43512	-0.911869	1.47879e-18	3.18154	0.67202	77.2864	1.47879e-18	FALSE	3780	2.24783e-17
CSTF2	6	1.03934	0.890189	1.1885	1.82129e-42	12.2414	0.0316261	186.527	1.82129e-42	FALSE	3781	1.63325e-40
ACTR5	-6	-1.52155	-2.07503	-0.968081	7.11869e-08	10.6978	0.0577122	29.0322	7.11869e-08	FALSE	3785	3.3398e-07
BRD1	6	1.51745	0.967351	2.06754	6.42386e-08	20.0302	0.00123351	29.2311	6.42386e-08	FALSE	3786	3.03557e-07
SHE	6	1.62777	0.985017	2.27052	6.91923e-07	20.8286	0.00087273	24.6375	6.91923e-07	FALSE	3788	2.82509e-06
GPD2	6	1.77103	1.00794	2.53411	5.39424e-06	30.6504	1.09802e-05	20.6919	5.39424e-06	FALSE	3789	1.90349e-05
HENMT1	6	1.23742	0.921527	1.55332	1.62141e-14	25.5571	0.000108729	58.945	1.62141e-14	FALSE	3790	1.65504e-13
SACM1L	6	1.30376	0.931944	1.67558	6.3083e-12	20.4574	0.00102529	47.2314	6.3083e-12	FALSE	3791	4.92208e-11
LMAN2	6	1.26675	0.925942	1.60757	3.21863e-13	26.83	6.15585e-05	53.07	3.21863e-13	FALSE	3792	2.87845e-12
C2CD3	6	1.32189	0.934469	1.70931	2.27091e-11	10.187	0.0701061	44.722	2.27091e-11	FALSE	3795	1.65979e-10
GPR37	6	1.63271	0.984499	2.28091	7.94312e-07	29.0021	2.31653e-05	24.3716	7.94312e-07	FALSE	3796	3.21706e-06
HUS1	-6	-1.29443	-1.65886	-0.929994	3.36516e-12	11.0228	0.0509293	48.4634	3.36516e-12	FALSE	3797	2.72305e-11
AC118942.1	-6	-1.17325	-1.43636	-0.910128	2.34078e-18	9.10463	0.104963	76.3794	2.34078e-18	FALSE	3799	3.48526e-17
STOML2	6	1.3134	0.932528	1.69427	1.39206e-11	27.5171	4.52264e-05	45.6804	1.39206e-11	FALSE	3801	1.04666e-10
LRRC8B	6	1.29688	0.929428	1.66433	4.59711e-12	14.6214	0.0121085	47.8517	4.59711e-12	FALSE	3804	3.65221e-11
NUDT15	6	1.17107	0.908964	1.43318	2.00604e-18	5.68261	0.338337	76.6842	2.00604e-18	FALSE	3805	3.01198e-17
COG3	6	1.15258	0.905881	1.39927	5.33224e-20	3.89782	0.56422	83.852	5.33224e-20	FALSE	3806	9.31672e-19
GREB1	-6	-1.79679	-2.58416	-1.00941	7.72575e-06	43.0294	3.64474e-08	20.0046	7.72575e-06	FALSE	3808	2.65162e-05
CCNB1IP1	-6	-2.8001	-4.42896	-1.17123	0.000753663	71.7314	4.46837e-14	11.352	0.000753663	FALSE	3809	0.00182957
CALM1	6	1.28991	0.927588	1.65222	2.99927e-12	23.0121	0.000335776	48.6891	2.99927e-12	FALSE	3810	2.44087e-11
RB1CC1	6	1.24382	0.91961	1.56802	5.50264e-14	14.0165	0.0155048	56.5414	5.50264e-14	FALSE	3811	5.32346e-13
PNPLA4	6	1.20271	0.913017	1.4924	4.04795e-16	14.082	0.0150968	66.2127	4.04795e-16	FALSE	3812	4.85928e-15
CTDSPL2	6	1.04398	0.88767	1.20028	3.71777e-39	6.47201	0.262959	171.368	3.71777e-39	FALSE	3813	2.69422e-37
EVI5	6	1.29169	0.926591	1.6568	4.0875e-12	12.6922	0.0264406	48.0821	4.0875e-12	FALSE	3816	3.27383e-11
ACCSL	6	1.25379	0.920222	1.58737	1.74653e-13	12.3551	0.0302328	54.2711	1.74653e-13	FALSE	3817	1.59758e-12
ZNF45	-6	-1.22238	-1.52968	-0.915075	6.37481e-15	2.16365	0.826068	60.7823	6.37481e-15	FALSE	3818	6.74905e-14
KMT2B	6	1.52618	0.96395	2.08841	1.03564e-07	20.7439	0.000905457	28.3062	1.03564e-07	FALSE	3819	4.74876e-07
DHX36	6	1.33941	0.933564	1.74525	9.90077e-11	19.0928	0.00184713	41.841	9.90077e-11	FALSE	3820	6.69333e-10
AURKC	6	1.20843	0.912422	1.50443	1.22952e-15	4.50845	0.478754	64.0234	1.22952e-15	FALSE	3821	1.40468e-14
SLC20A2	-6	-1.75989	-2.51914	-1.00063	5.54492e-06	26.091	8.56803e-05	20.6392	5.54492e-06	FALSE	3824	1.95051e-05
ILDR2	6	1.07773	0.890785	1.26468	1.328e-29	4.32858	0.503141	127.666	1.328e-29	FALSE	3825	5.05438e-28
RPS14	6	1.36303	0.936442	1.78961	3.78855e-10	27.6857	4.19275e-05	39.2189	3.78855e-10	FALSE	3826	2.3718e-09
BCLAF1P2	6	1.23808	0.916405	1.55975	4.57082e-14	8.23514	0.143744	56.9063	4.57082e-14	FALSE	3827	4.45933e-13
C11orf40	6	1.56637	0.968644	2.16409	2.80356e-07	14.2404	0.0141526	26.3805	2.80356e-07	FALSE	3830	1.20823e-06
XPR1	6	1.21341	0.912095	1.51472	2.95224e-15	10.4978	0.0622991	62.298	2.95224e-15	FALSE	3831	3.24268e-14
TIMM10	-6	-1.29077	-1.65714	-0.924394	5.01534e-12	4.32722	0.503328	47.681	5.01534e-12	FALSE	3832	3.96842e-11
DAZL	6	1.1776	0.906319	1.44888	1.76884e-17	8.37122	0.136929	72.3869	1.76884e-17	FALSE	3833	2.42248e-16
TAX1BP1	6	1.09855	0.893591	1.30352	8.19985e-26	16.3845	0.00582785	110.353	8.19985e-26	FALSE	3835	2.33387e-24
TUBB7P	6	1.04626	0.884896	1.20763	5.35119e-37	2.39618	0.792043	161.488	5.35119e-37	FALSE	3836	3.42319e-35
TMEM230	6	1.16502	0.903483	1.42656	2.53304e-18	14.6393	0.01202	76.2235	2.53304e-18	FALSE	3838	3.75727e-17
IQGAP1	6	1.38202	0.93766	1.82639	1.08945e-09	23.3804	0.000285471	37.1578	1.08945e-09	FALSE	3839	6.47371e-09
BLOC1S3	-6	-1.07685	-1.26496	-0.888738	3.2586e-29	5.83067	0.323045	125.885	3.2586e-29	FALSE	3840	1.19173e-27
ATF7IP	6	1.11742	0.895192	1.33964	6.50248e-23	7.94215	0.159453	97.1269	6.50248e-23	FALSE	3842	1.48491e-21
ARID2	6	1.41113	0.941705	1.88056	3.8202e-09	27.794	3.99339e-05	34.7133	3.8202e-09	FALSE	3844	2.1399e-08
TNKS2	6	1.23826	0.913913	1.5626	7.28589e-14	12.5129	0.0283972	55.9895	7.28589e-14	FALSE	3845	6.94937e-13
HTATSF1	6	1.21406	0.909627	1.51849	5.44188e-15	18.1751	0.00273481	61.0938	5.44188e-15	FALSE	3849	5.81148e-14
SWT1	6	1.01335	0.876979	1.14971	4.72398e-48	1.84422	0.870253	212.125	4.72398e-48	FALSE	3851	5.52227e-46
SCAF8	6	1.67824	0.983138	2.37333	2.22194e-06	27.2164	5.17645e-05	22.3929	2.22194e-06	FALSE	3854	8.34513e-06
SEPHS1	6	1.19984	0.906169	1.49352	1.16926e-15	14.5277	0.012583	64.1224	1.16926e-15	FALSE	3859	1.33896e-14
PTCD3	-6	-1.67519	-2.36958	-0.980801	2.26354e-06	40.2234	1.34622e-07	22.3573	2.26354e-06	FALSE	3863	8.48351e-06
UGDH	6	1.32813	0.925057	1.73121	1.06048e-10	10.3147	0.0667945	41.7067	1.06048e-10	FALSE	3867	7.14957e-10
MAP1LC3B2	6	1.37608	0.932411	1.81975	1.20931e-09	14.307	0.0137728	36.9543	1.20931e-09	FALSE	3868	7.15349e-09
IDH1	6	1.09238	0.887405	1.29736	1.53949e-25	8.59839	0.126196	109.105	1.53949e-25	FALSE	3869	4.28245e-24
IAH1	-6	-1.08962	-1.29265	-0.886583	7.09881e-26	6.55181	0.256162	110.639	7.09881e-26	FALSE	3871	2.0502e-24
AL606516.1	6	1.19692	0.903511	1.49033	1.29194e-15	5.64428	0.342384	63.9258	1.29194e-15	FALSE	3872	1.47001e-14
ELK4	6	1.62459	0.971378	2.2778	1.09031e-06	32.9131	3.916e-06	23.7617	1.09031e-06	FALSE	3873	4.31009e-06
RAB25	6	1.23844	0.909555	1.56732	1.57746e-13	4.13601	0.530005	54.4712	1.57746e-13	FALSE	3874	1.44968e-12
GOLT1B	6	1.06151	0.881507	1.24151	6.70036e-31	6.52117	0.258755	133.595	6.70036e-31	FALSE	3875	2.82378e-29
ITPA	-6	-1.38769	-1.84296	-0.932411	2.31522e-09	14.8901	0.0108425	35.6885	2.31522e-09	FALSE	3880	1.32253e-08
BMT2	6	1.07771	0.883269	1.27215	1.72151e-27	6.71362	0.242824	118.014	1.72151e-27	FALSE	3881	5.6442e-26
ZSCAN2	6	1.17132	0.897889	1.44476	4.62079e-17	7.2926	0.199772	70.4922	4.62079e-17	FALSE	3882	6.06602e-16
CMTM4	6	1.16257	0.896471	1.42867	1.10022e-17	13.2876	0.0208274	73.324	1.10022e-17	FALSE	3883	1.52701e-16
PNRC2	6	1.00769	0.871851	1.14354	6.84464e-48	7.28077	0.200583	211.387	6.84464e-48	FALSE	3884	7.90718e-46
DHRS7B	-6	-2.24111	-3.41467	-1.06755	0.000181929	32.4023	4.94506e-06	14.0091	0.000181929	FALSE	3885	0.000491527
PPFIA1	6	1.29715	0.917229	1.67707	2.20426e-11	18.0292	0.00291002	44.7803	2.20426e-11	FALSE	3886	1.61347e-10
BCCIP	6	1.11878	0.888699	1.34885	1.56446e-21	11.2786	0.0461284	90.8315	1.56446e-21	FALSE	3887	3.14155e-20
JKAMP	-6	-2.20013	-3.34003	-1.06023	0.000154983	27.7574	4.05971e-05	14.3107	0.000154983	FALSE	3888	0.000423678
OPALIN	-6	-1.95575	-2.89023	-1.02127	4.09686e-05	24.7125	0.000158319	16.826	4.09686e-05	FALSE	3889	0.000124742
HEXIM1	6	1.35056	0.925088	1.77603	4.92657e-10	8.21457	0.1448	38.7061	4.92657e-10	FALSE	3892	3.04446e-09
GDPGP1	-6	-1.98376	-2.94231	-1.02521	4.98718e-05	17.3132	0.00394263	16.453	4.98718e-05	FALSE	3894	0.000149258
DMAC1	-6	-1.89627	-2.78121	-1.01134	2.67043e-05	28.718	2.63356e-05	17.6391	2.67043e-05	FALSE	3895	8.37639e-05
TRIM71	6	1.27596	0.912866	1.63906	5.67696e-12	10.5768	0.0604481	47.4381	5.67696e-12	FALSE	3896	4.44891e-11
EHMT1	6	1.12011	0.888098	1.35213	3.01341e-21	7.01834	0.21928	89.5345	3.01341e-21	FALSE	3897	5.91213e-20
RUFY2	6	1.32629	0.920095	1.73248	1.55772e-10	15.2826	0.00922057	40.955	1.55772e-10	FALSE	3901	1.02761e-09
SP2	6	1.2638	0.910123	1.61747	2.49424e-12	13.023	0.0231639	49.0508	2.49424e-12	FALSE	3903	2.05136e-11
CIAO2B	6	1.44658	0.938726	1.95444	2.367e-08	34.5945	1.81268e-06	31.1675	2.367e-08	FALSE	3904	1.18646e-07
GOLGA5	6	1.0386	0.874162	1.20304	3.38802e-35	2.91469	0.713136	153.244	3.38802e-35	FALSE	3906	1.88491e-33
AC093912.1	6	1.25625	0.908342	1.60416	1.4715e-12	1.33994	0.930768	50.086	1.4715e-12	FALSE	3907	1.24242e-11
LINC01709	6	1.47909	0.943516	2.01466	6.20426e-08	4.37882	0.496259	29.2985	6.20426e-08	FALSE	3908	2.93816e-07
FNDC3B	6	1.10807	0.88466	1.33147	2.44972e-22	12.4181	0.0294869	94.501	2.44972e-22	FALSE	3911	5.3043e-21
CTNNA1	6	1.01418	0.869455	1.15891	6.31891e-43	1.75888	0.8814	188.633	6.31891e-43	FALSE	3913	5.74523e-41
RPS3A	6	1.19237	0.897172	1.48757	2.43925e-15	11.985	0.0349935	62.6739	2.43925e-15	FALSE	3914	2.69478e-14
SUGCT	6	1.3001	0.913915	1.68629	4.16123e-11	20.2099	0.00114128	43.5365	4.16123e-11	FALSE	3919	2.95988e-10
PSMA3	-6	-1.5152	-2.08322	-0.947185	1.71125e-07	36.3476	8.09262e-07	27.3346	1.71125e-07	FALSE	3923	7.59487e-07
ST8SIA6-AS1	-6	-2.14899	-3.25137	-1.04661	0.000133034	36.8338	6.46711e-07	14.5983	0.000133034	FALSE	3925	0.00036907
ACD	-6	-1.3252	-1.73408	-0.916331	2.11907e-10	11.9261	0.0358142	40.3537	2.11907e-10	FALSE	3927	1.37838e-09
KMT2E	6	1.20641	0.897418	1.51539	1.97214e-14	8.80711	0.11701	58.5597	1.97214e-14	FALSE	3928	1.99849e-13
TXN	-6	-1.3648	-1.80752	-0.922088	1.52035e-09	8.43185	0.133987	36.5081	1.52035e-09	FALSE	3929	8.89697e-09
GINS3	6	1.05291	0.872846	1.23298	2.08054e-30	1.80589	0.875299	131.345	2.08054e-30	FALSE	3930	8.53022e-29
ASPM	6	1.21261	0.897753	1.52747	4.40732e-14	23.2626	0.000300691	56.9779	4.40732e-14	FALSE	3931	4.31698e-13
DTWD1	6	1.16068	0.889474	1.43188	4.93974e-17	7.19595	0.206471	70.3606	4.93974e-17	FALSE	3933	6.46744e-16
PPP1CB	6	1.28603	0.908836	1.66323	2.3507e-11	17.6042	0.00348564	44.6544	2.3507e-11	FALSE	3934	1.71427e-10
SIL1	-6	-1.11691	-1.35145	-0.882374	1.02181e-20	4.20151	0.520783	87.1191	1.02181e-20	FALSE	3936	1.91118e-19
PTPN21	6	1.27571	0.90698	1.64445	1.19425e-11	16.249	0.006168	45.9807	1.19425e-11	FALSE	3937	9.02763e-11
L3HYPDH	6	1.22194	0.898272	1.54562	1.36852e-13	7.38572	0.193497	54.7504	1.36852e-13	FALSE	3938	1.26715e-12
TE_LTR85b	-6	-1.36001	-1.80011	-0.919917	1.38864e-09	18.4698	0.00241171	36.6847	1.38864e-09	FALSE	3939	8.15048e-09
FURIN	6	1.20568	0.895449	1.5159	2.59098e-14	7.15878	0.209097	58.0228	2.59098e-14	FALSE	3943	2.59085e-13
NSMCE1	-6	-1.64115	-2.31882	-0.963477	2.06927e-06	14.2504	0.0140946	22.5296	2.06927e-06	FALSE	3944	7.81057e-06
ITPRID2	6	1.62131	0.960286	2.28233	1.53009e-06	31.5125	7.41914e-06	23.1098	1.53009e-06	FALSE	3945	5.91173e-06
TXNL1	-6	-1.28213	-1.65735	-0.906913	2.12339e-11	18.3602	0.00252721	44.8535	2.12339e-11	FALSE	3947	1.55893e-10
C12orf57	-6	-1.19648	-1.49951	-0.893436	1.00644e-14	3.46775	0.628273	59.8835	1.00644e-14	FALSE	3948	1.04801e-13
TE_L1M3b	6	1.12388	0.881954	1.3658	8.60997e-20	4.92891	0.424618	82.9048	8.60997e-20	FALSE	3949	1.47678e-18
NIPAL3	-6	-2.07508	-3.11942	-1.03074	9.84423e-05	72.2655	3.45827e-14	15.1663	9.84423e-05	FALSE	3951	0.000280108
TXNP4	-6	-1.55657	-2.16394	-0.949197	5.08761e-07	22.1667	0.00048674	25.2303	5.08761e-07	FALSE	3953	2.11015e-06
HNRNPA1P8	6	1.53317	0.945498	2.12085	3.16577e-07	20.29	0.0011024	26.1458	3.16577e-07	FALSE	3954	1.35216e-06
SOHLH2	6	1.67366	0.967167	2.38015	3.43212e-06	30.3363	1.26624e-05	21.5584	3.43212e-06	FALSE	3955	1.24752e-05
SLC39A10	6	1.19213	0.892236	1.49202	6.63834e-15	17.4545	0.00371375	60.7026	6.63834e-15	FALSE	3956	7.01293e-14
PHF6	6	1.40059	0.924613	1.87656	8.053e-09	33.2951	3.28821e-06	33.2623	8.053e-09	FALSE	3957	4.31169e-08
RPL30	6	1.41873	0.926881	1.91058	1.57215e-08	30.5019	1.17461e-05	31.962	1.57215e-08	FALSE	3962	8.08074e-08
CHST10	-6	-1.1517	-1.41908	-0.884319	3.11443e-17	8.47453	0.13195	71.2706	3.11443e-17	FALSE	3964	4.17135e-16
SECISBP2L	6	1.16682	0.886597	1.44704	3.31846e-16	11.5911	0.0408407	66.6044	3.31846e-16	FALSE	3966	4.02292e-15
RBPMS2	-6	-1.31862	-1.72717	-0.910083	2.51505e-10	11.8792	0.0364811	40.019	2.51505e-10	FALSE	3968	1.61785e-09
ABCA5	6	1.02316	0.864123	1.1822	1.87571e-36	4.17593	0.524374	158.995	1.87571e-36	FALSE	3969	1.15116e-34
RAC1	6	1.06911	0.871218	1.267	3.36413e-26	9.92548	0.0773744	112.119	3.36413e-26	FALSE	3970	1.0056e-24
STARD7	6	1.31014	0.908307	1.71198	1.65603e-10	21.3345	0.000700247	40.8354	1.65603e-10	FALSE	3971	1.08881e-09
OSBPL1A	6	1.10869	0.876863	1.34051	7.0247e-21	7.9278	0.16026	87.8602	7.0247e-21	FALSE	3974	1.32908e-19
REST	6	1.17799	0.88736	1.46862	1.95477e-15	6.96146	0.223523	63.11	1.95477e-15	FALSE	3977	2.17876e-14
TE_MER34B	-6	-1.55264	-2.15988	-0.945403	5.403e-07	35.9975	9.50915e-07	25.1143	5.403e-07	FALSE	3979	2.23483e-06
KYNU	-6	-1.7319	-2.49081	-0.972986	7.72056e-06	13.6773	0.0177945	20.0059	7.72056e-06	FALSE	3980	2.65077e-05
ZFC3H1	6	1.26801	0.900939	1.63507	1.28285e-11	14.6564	0.0119361	45.8405	1.28285e-11	FALSE	3981	9.67877e-11
COPS2	-6	-1.28976	-1.67542	-0.904103	5.57432e-11	18.8248	0.00207205	42.9645	5.57432e-11	FALSE	3982	3.90839e-10
CEP76	6	1.03706	0.864806	1.20931	3.90266e-32	2.90163	0.715148	139.24	3.90266e-32	FALSE	3984	1.8034e-30
UQCC1	-6	-1.11658	-1.35618	-0.876989	6.59961e-20	11.9919	0.0348991	83.4305	6.59961e-20	FALSE	3987	1.14496e-18
RANGAP1	-6	-1.88533	-2.77498	-0.99568	3.27404e-05	102.698	1.42644e-20	17.2517	3.27404e-05	FALSE	3988	0.000101322
VWA5A	-6	-1.60916	-2.26598	-0.952333	1.57302e-06	24.3569	0.000185371	23.0566	1.57302e-06	FALSE	3994	6.06568e-06
ACVR1	6	2.11918	1.03122	3.20714	0.000134694	25.8202	9.66931e-05	14.5749	0.000134694	FALSE	3995	0.000373201
ZNF558	6	1.08516	0.870717	1.2996	3.46765e-23	3.03656	0.694349	98.3718	3.46765e-23	FALSE	3999	8.07843e-22
FAM72C	6	1.08831	0.870758	1.30586	1.07373e-22	7.65651	0.17621	96.1339	1.07373e-22	FALSE	4002	2.39898e-21
HSP90AB1	6	1.06666	0.867397	1.26593	9.44871e-26	9.30939	0.097342	110.072	9.44871e-26	FALSE	4003	2.67382e-24
OR2AJ1	6	1.46096	0.928232	1.99368	7.65609e-08	12.1551	0.032723	28.8912	7.65609e-08	FALSE	4005	3.5723e-07
PTTG1	6	1.39118	0.917279	1.86508	8.73277e-09	45.5114	1.14192e-08	33.1047	8.73277e-09	FALSE	4006	4.64274e-08
AL033519.3	-6	-1.12134	-1.36738	-0.875312	4.14708e-19	3.34014	0.647702	79.798	4.14708e-19	FALSE	4011	6.66486e-18
GOLGA4	6	1.22955	0.891746	1.56736	9.75746e-13	21.847	0.000559841	50.8923	9.75746e-13	FALSE	4012	8.37896e-12
UBE2Q1	-6	-2.0323	-3.04884	-1.01576	8.91286e-05	53.0254	3.32325e-10	15.3541	8.91286e-05	FALSE	4013	0.000255682
PANK2	-6	-1.67984	-2.39878	-0.96089	4.66075e-06	24.6504	0.000162742	20.9719	4.66075e-06	FALSE	4017	1.6609e-05
UBE2V1	-6	-1.90874	-2.82145	-0.996028	4.15225e-05	48.4096	2.92972e-09	16.8005	4.15225e-05	FALSE	4018	0.000126271
KPNA1	-6	-1.21941	-1.54926	-0.889554	4.30416e-13	8.18446	0.146359	52.4992	4.30416e-13	FALSE	4020	3.80592e-12
TRUB1	6	1.14568	0.878063	1.4133	4.83216e-17	13.071	0.022722	70.404	4.83216e-17	FALSE	4021	6.3308e-16
OACYLP	-6	-1.3847	-1.85531	-0.914093	8.07325e-09	14.4255	0.0131212	33.2574	8.07325e-09	FALSE	4025	4.319e-08
ALMS1	6	1.23807	0.891224	1.58491	2.63045e-12	15.3792	0.00885937	48.9465	2.63045e-12	FALSE	4027	2.15968e-11
MEA1	-6	-1.58609	-2.22746	-0.944715	1.254e-06	15.8571	0.00726422	23.4925	1.254e-06	FALSE	4029	4.91859e-06
CCDC39	6	1.12442	0.873557	1.37528	1.56379e-18	9.64253	0.0860214	77.176	1.56379e-18	FALSE	4030	2.37153e-17
ATF7IP2	-6	-1.51438	-2.09559	-0.933176	3.27575e-07	16.6064	0.00530997	26.0799	3.27575e-07	FALSE	4033	1.3952e-06
PSIP1	6	1.23507	0.890229	1.57991	2.22223e-12	16.3198	0.00598794	49.2773	2.22223e-12	FALSE	4034	1.83603e-11
TPT1	6	1.38923	0.913657	1.8648	1.03184e-08	28.8407	2.49167e-05	32.7803	1.03184e-08	FALSE	4035	5.43131e-08
NDUFS7	-6	-1.9725	-2.94195	-1.00306	6.66658e-05	22.7064	0.000384095	15.9032	6.66658e-05	FALSE	4037	0.000195702
ELMOD1	6	1.1288	0.873151	1.38445	4.9671e-18	2.33949	0.80045	74.8939	4.9671e-18	FALSE	4044	7.15168e-17
RTRAF	6	1.11335	0.869967	1.35674	3.08332e-19	15.9962	0.00685507	80.3837	3.08332e-19	FALSE	4048	5.01685e-18
VPS13A	6	1.3731	0.909648	1.83656	6.36478e-09	22.8205	0.000365311	33.7199	6.36478e-09	FALSE	4051	3.45139e-08
PIM3	6	1.12161	0.870407	1.37281	2.11076e-18	3.09628	0.685145	76.5837	2.11076e-18	FALSE	4055	3.15954e-17
WFDC10A	-6	-2.69193	-4.27295	-1.11091	0.000846471	31.0099	9.32517e-06	11.1365	0.000846471	FALSE	4056	0.00203624
SPAST	6	1.36298	0.907198	1.81876	4.59787e-09	22.2317	0.000473062	34.3526	4.59787e-09	FALSE	4058	2.54574e-08
IMPA1	6	1.10319	0.867237	1.33914	5.0113e-20	11.0932	0.0495628	83.9748	5.0113e-20	FALSE	4059	8.77939e-19
CPLANE1	6	1.09691	0.866114	1.3277	1.21701e-20	4.11575	0.532874	86.7733	1.21701e-20	FALSE	4060	2.25693e-19
TE_LTR23	-6	-1.07347	-1.28465	-0.862289	2.21488e-23	1.93056	0.858667	99.2595	2.21488e-23	FALSE	4061	5.22813e-22
TET3	6	1.46161	0.921385	2.00183	1.14032e-07	27.8324	3.92495e-05	28.1198	1.14032e-07	FALSE	4062	5.196e-07
NPHP3-AS1	-6	-1.83952	-2.70049	-0.978544	2.81952e-05	15.1988	0.00954572	17.5358	2.81952e-05	FALSE	4065	8.80607e-05
DMKN	-6	-1.56964	-2.20217	-0.937115	1.15198e-06	18.9072	0.00200011	23.6558	1.15198e-06	FALSE	4066	4.5347e-06
SIN3A	6	1.0704	0.861276	1.27952	1.10104e-23	9.3872	0.0945814	100.644	1.10104e-23	FALSE	4067	2.66297e-22
PDIA3	6	1.06063	0.859589	1.26166	4.63113e-25	3.0233	0.696394	106.922	4.63113e-25	FALSE	4068	1.2425e-23
SRSF11	6	1.14883	0.8728	1.42486	3.42499e-16	16.4151	0.00575357	66.5421	3.42499e-16	FALSE	4069	4.14184e-15
PRTG	6	1.36221	0.904766	1.81965	5.32893e-09	20.6825	0.000929904	34.0654	5.32893e-09	FALSE	4071	2.92495e-08
CLSPN	6	1.21996	0.882643	1.55728	1.3559e-12	12.0644	0.0339162	50.2466	1.3559e-12	FALSE	4073	1.15026e-11
MLLT10	6	1.50158	0.925505	2.07765	3.24192e-07	25.4009	0.000116568	26.1	3.24192e-07	FALSE	4074	1.3819e-06
OST4	-6	-1.5302	-2.13105	-0.929348	5.99203e-07	24.7105	0.000158456	24.9148	5.99203e-07	FALSE	4077	2.46239e-06
LRPAP1	-6	-2.0264	-3.04851	-1.00428	0.00010202	32.5422	4.63897e-06	15.0989	0.00010202	FALSE	4078	0.000289284
ZNF235	-6	-1.61916	-2.29644	-0.941872	2.79138e-06	26.1448	8.36469e-05	21.9549	2.79138e-06	FALSE	4082	1.02939e-05
TMEM178B	-6	-1.20042	-1.5224	-0.878442	2.7267e-13	6.59936	0.252181	53.3959	2.7267e-13	FALSE	4083	2.45866e-12
POLQ	6	1.01194	0.849821	1.17406	2.0427e-34	4.31951	0.504389	149.674	2.0427e-34	FALSE	4085	1.08423e-32
SBNO1	6	1.11417	0.865246	1.36309	1.74272e-18	9.63038	0.086412	76.9621	1.74272e-18	FALSE	4086	2.63474e-17
TNPO3	6	1.04067	0.854122	1.22722	7.94974e-28	3.10712	0.683475	119.547	7.94974e-28	FALSE	4087	2.66425e-26
OSR2	6	1.06472	0.857712	1.27174	6.72742e-24	2.96343	0.705624	101.62	6.72742e-24	FALSE	4088	1.64533e-22
PPFIBP2	-6	-1.35277	-1.8047	-0.900851	4.43998e-09	22.3632	0.000446563	34.4206	4.43998e-09	FALSE	4090	2.46737e-08
AC022166.1	-6	-1.32695	-1.75744	-0.896472	1.5263e-09	14.0438	0.0153334	36.5005	1.5263e-09	FALSE	4092	8.92913e-09
ELMOD2	-6	-1.60598	-2.27405	-0.937916	2.45777e-06	13.5196	0.018967	22.1992	2.45777e-06	FALSE	4097	9.15555e-06
FIGLA	-6	-1.80894	-2.64961	-0.968275	2.47089e-05	39.2447	2.12015e-07	17.7868	2.47089e-05	FALSE	4098	7.7903e-05
TMEM127	-6	-1.18553	-1.49702	-0.874054	8.66145e-14	5.44878	0.363595	55.6495	8.66145e-14	FALSE	4100	8.1898e-13
MAPK8	6	1.22877	0.880164	1.57738	4.89787e-12	11.7315	0.0386585	47.7274	4.89787e-12	FALSE	4103	3.88173e-11
VEZF1	6	1.20374	0.876237	1.53124	5.85236e-13	15.4421	0.00863125	51.8959	5.85236e-13	FALSE	4104	5.11538e-12
SFPQ	6	1.47208	0.916612	2.02754	2.05571e-07	22.3998	0.00043946	26.98	2.05571e-07	FALSE	4105	9.02977e-07
SRRM1	6	1.26471	0.88526	1.64415	6.46302e-11	21.629	0.000615809	42.6751	6.46302e-11	FALSE	4107	4.48031e-10
NHLRC3	6	1.07957	0.857151	1.30198	1.84546e-21	8.42247	0.134438	90.5046	1.84546e-21	FALSE	4108	3.67577e-20
PPA2	6	1.12422	0.863652	1.38479	2.76168e-17	6.33806	0.2747	71.5078	2.76168e-17	FALSE	4109	3.72248e-16
HMGN2P5	-6	-1.62424	-2.30997	-0.938504	3.44397e-06	58.7439	2.20887e-11	21.5518	3.44397e-06	FALSE	4114	1.2509e-05
ARHGAP12	6	1.10305	0.85997	1.34613	5.89719e-19	9.8688	0.0790394	79.1024	5.89719e-19	FALSE	4115	9.34745e-18
NAP1L1	6	1.22332	0.877356	1.56929	4.19801e-12	19.7658	0.0013827	48.0298	4.19801e-12	FALSE	4116	3.35646e-11
ZNF394	-6	-2.0936	-3.17928	-1.00793	0.000157094	40.9008	9.82579e-08	14.2852	0.000157094	FALSE	4118	0.000428794
NFYC	-6	-1.62472	-2.31219	-0.93724	3.62166e-06	33.5946	2.86695e-06	21.4553	3.62166e-06	FALSE	4119	1.31132e-05
CTSL	6	1.11395	0.860472	1.36743	7.0988e-18	1.6736	0.892209	74.1889	7.0988e-18	FALSE	4120	1.00297e-16
PCMTD1	6	1.11043	0.859913	1.36095	3.7004e-18	13.2112	0.0214778	75.4751	3.7004e-18	FALSE	4121	5.40313e-17
FAT1	6	1.40479	0.90387	1.90571	3.873e-08	20.2207	0.00113599	30.212	3.873e-08	FALSE	4124	1.88365e-07
AC004828.1	-6	-2.00223	-3.01102	-0.993447	0.000100192	41.9183	6.11887e-08	15.1331	0.000100192	FALSE	4126	0.000284633
EXOSC2	-6	-2.00311	-3.01276	-0.993465	0.000100861	34.4939	1.89831e-06	15.1205	0.000100861	FALSE	4127	0.000286284
DNAH17	-6	-1.68353	-2.42212	-0.944933	7.91442e-06	27.878	3.84527e-05	19.9584	7.91442e-06	FALSE	4130	2.71354e-05
KIAA1109	6	1.24001	0.878578	1.60143	1.76377e-11	13.0944	0.0225097	45.2169	1.76377e-11	FALSE	4131	1.31107e-10
THOC7	6	1.25535	0.880372	1.63033	5.32583e-11	23.1962	0.000309619	43.0537	5.32583e-11	FALSE	4133	3.74486e-10
UQCRC2	-6	-1.43085	-1.95527	-0.906425	8.91288e-08	26.0611	8.68349e-05	28.5968	8.91288e-08	FALSE	4137	4.1215e-07
YY1AP1	6	1.25436	0.879966	1.62875	5.14602e-11	11.0244	0.0508984	43.1209	5.14602e-11	FALSE	4138	3.62232e-10
RASGRP1	-6	-1.75046	-2.54676	-0.95416	1.64389e-05	36.562	7.33076e-07	18.5629	1.64389e-05	FALSE	4139	5.34242e-05
NRIP1	6	1.12247	0.860064	1.38488	5.12168e-17	9.00146	0.109006	70.2892	5.12168e-17	FALSE	4142	6.69672e-16
AC125257.1	6	1.29087	0.884546	1.69718	4.76198e-10	12.8719	0.024609	38.7725	4.76198e-10	FALSE	4147	2.95297e-09
ANKRD26	6	1.27388	0.881956	1.6658	1.88355e-10	16.352	0.0059077	40.5839	1.88355e-10	FALSE	4148	1.22976e-09
NDUFB7	-6	-1.6477	-2.35753	-0.937864	5.3758e-06	23.4396	0.000278111	20.6985	5.3758e-06	FALSE	4149	1.89747e-05
MKNK2	6	1.47722	0.912248	2.04219	2.98036e-07	20.8891	0.000850066	26.2624	2.98036e-07	FALSE	4151	1.28059e-06
TE_CR1-L3A_Croc	-6	-1.25368	-1.62856	-0.878804	5.57988e-11	9.13251	0.103894	42.9625	5.57988e-11	FALSE	4152	3.9095e-10
SUN1	6	1.23654	0.876085	1.597	1.77289e-11	13.4832	0.019248	45.2068	1.77289e-11	FALSE	4155	1.31686e-10
GAB2	-6	-1.42042	-1.93774	-0.903096	7.38624e-08	30.5678	1.13994e-05	28.9607	7.38624e-08	FALSE	4158	3.45295e-07
SLC30A7	6	1.00406	0.841306	1.1668	1.16896e-33	2.30594	0.805394	146.208	1.16896e-33	FALSE	4159	5.97842e-32
ENSA	-6	-1.2527	-1.62752	-0.877877	5.73738e-11	11.6243	0.0403143	42.9081	5.73738e-11	FALSE	4162	4.01412e-10
SF3B5	-6	-2.0924	-3.18175	-1.00304	0.000166787	42.1015	5.61825e-08	14.1725	0.000166787	FALSE	4163	0.000453297
MTDH	6	1.20724	0.870878	1.5436	1.9996e-12	20.9906	0.000813378	49.4844	1.9996e-12	FALSE	4166	1.66258e-11
KCNK18	-6	-2.11689	-3.22748	-1.0063	0.000187069	39.1159	2.25058e-07	13.9567	0.000187069	FALSE	4167	0.000504235
DMRTB1	6	1.17825	0.866227	1.49027	1.35036e-13	10.4647	0.0630894	54.7767	1.35036e-13	FALSE	4169	1.25211e-12
SYVN1	6	1.27602	0.880531	1.67152	2.5546e-10	11.8317	0.037168	39.9885	2.5546e-10	FALSE	4170	1.63953e-09
TUBG2	6	1.09419	0.853137	1.33524	5.75422e-19	6.79293	0.236502	79.1509	5.75422e-19	FALSE	4173	9.12821e-18
EIF2S1	-6	-1.17211	-1.47952	-0.864692	7.84314e-14	22.8389	0.000362357	55.8446	7.84314e-14	FALSE	4174	7.46276e-13
TUBB8P8	6	1.00087	0.839164	1.16257	7.22417e-34	4.40704	0.492417	147.164	7.22417e-34	FALSE	4178	3.72377e-32
INO80D	6	1.01922	0.841425	1.19701	2.72305e-29	11.2598	0.0464656	126.241	2.72305e-29	FALSE	4179	1.00146e-27
TWISTNB	6	1.28821	0.881202	1.69521	5.52335e-10	53.1343	3.15637e-10	38.483	5.52335e-10	FALSE	4180	3.39297e-09
MITF	6	1.08271	0.850497	1.31493	6.34172e-20	9.17816	0.102165	83.5093	6.34172e-20	FALSE	4181	1.10314e-18
SAMD4A	-6	-1.33062	-1.77464	-0.886606	4.26446e-09	35.1285	1.41834e-06	34.4991	4.26446e-09	FALSE	4185	2.3752e-08
TE_L1MDa	6	1.18749	0.86554	1.50945	4.862e-13	15.0296	0.0102365	52.2599	4.862e-13	FALSE	4186	4.27608e-12
PTPN13	6	1.15694	0.860855	1.45303	1.88161e-14	12.8578	0.0247485	58.6522	1.88161e-14	FALSE	4187	1.90972e-13
TRIM5	-6	-1.15395	-1.44749	-0.860412	1.3088e-14	5.48643	0.359436	59.3665	1.3088e-14	FALSE	4188	1.34573e-13
PANX1	-6	-1.60233	-2.27836	-0.926311	3.39127e-06	53.3419	2.86128e-10	21.5814	3.39127e-06	FALSE	4190	1.23404e-05
COX14	-6	-1.41175	-1.92581	-0.897683	7.34383e-08	11.9719	0.0351754	28.9718	7.34383e-08	FALSE	4191	3.43394e-07
AMPH	-6	-1.0922	-1.33401	-0.850394	8.53848e-19	3.73832	0.587672	78.3713	8.53848e-19	FALSE	4192	1.3298e-17
ELOVL4	6	1.11958	0.854342	1.38482	1.30525e-16	9.87493	0.0788578	68.4441	1.30525e-16	FALSE	4193	1.64214e-15
[truncated: 993 more rows]

## Sheet: PathwaysUP
Supplementary Table 3. Results of the differential expression meta-analysis between GV and MII oocytes, and associated gene ontology enrichment for significant differentially expressed genes (separated for up- and down-regulated).
ID	Description	GeneRatio	BgRatio	pvalue	p.adjust	qvalue	geneID	Count
GO:0016570	histone modification	68/975	423/12044	2.7341e-08	0.000125167	0.000120157	ATF2/CTCFL/LEF1/TAF4/KDM7A/PAXIP1/KDM6A/COPRS/DNMT3B/BRCA2/PCGF6/CCNA2/DNMT1/UHRF1/UFL1/PCGF1/ATRX/RPS6KA5/KMT2C/NCAPG2/TAF2/KDM3A/RBBP7/BRD7/DPY30/RIF1/MEAF6/MBTD1/ARID4A/KPNA7/KDM1B/CHEK1/BRD1/KMT2B/AURKC/ELK4/EHMT1/KMT2E/REST/TET3/SIN3A/MAPK8/SFPQ/UBR5/ING3/MLLT1/KAT6B/MSL3/PPP4R2/CLOCK/ASH1L/KDM3B/MTF2/FMR1/ATXN7/ATM/HPF1/NIPBL/ACTL6A/TRMT112/DDB1/MIER1/HASPIN/KDM6B/JARID2/FLCN/UBE2U/TBL1XR1	68
GO:0007059	chromosome segregation	52/975	320/12044	8.70535e-07	0.00138451	0.00132908	SEH1L/TENT4A/CENPK/LATS1/RMI1/MAD2L1/NUP37/TEX15/SGO2/ATRX/SMC3/SYCP2/TOP2B/NCAPG2/RAD21/SLF1/SMC4/CENPE/NUP43/SMC6/AURKC/CIAO2B/PTTG1/SFPQ/SUN1/TUBG2/RPS3/FANCM/RIOK3/ERCC4/MIS18A/PPP2R1A/BOD1/POGZ/STAG1/ESCO2/CDC27/CHMP2B/SMC5/SMC2/PHF13/CCNE1/ATM/GEM/NIPBL/KNL1/CCNB1/ESCO1/HASPIN/NCAPD3/CSNK2A2/TOP1	52
GO:0000956	nuclear-transcribed mRNA catabolic process	26/975	115/12044	1.18454e-06	0.00138451	0.00132908	TENT4A/XRN1/MTPAP/DCP1A/NCBP2/EXOSC3/CNOT7/MAGOH/PATL1/TENT2/PAN3/XRN2/DHX36/PNRC2/RC3H2/AGO2/CNOT6/TENT4B/PABPC1/ATM/EXOSC7/DCP2/TNRC6A/LSM7/CNOT6L/UPF3A	26
GO:0061157	mRNA destabilization	21/975	82/12044	1.48075e-06	0.00138451	0.00132908	MEX3D/TENT4A/DCP1A/EXOSC3/CNOT7/PATL1/PAN3/DHX36/TRIM71/RC3H2/TARDBP/AGO2/CNOT6/TENT4B/PABPC1/EXOSC7/DCP2/TNRC6A/CNOT6L/KHSRP/ROCK1	21
GO:0006402	mRNA catabolic process	38/975	208/12044	1.51213e-06	0.00138451	0.00132908	MEX3D/TENT4A/XRN1/MTPAP/DCP1A/ERN1/PABPC4/NCBP2/EXOSC3/CNOT7/MAGOH/NPM1/PATL1/TENT2/PAN3/XRN2/DHX36/DAZL/PNRC2/TRIM71/RC3H2/TARDBP/AGO2/CNOT6/TENT4B/RBM46/FMR1/PABPC1/ATM/EXOSC7/DCP2/TNRC6A/LSM7/HNRNPA0/CNOT6L/UPF3A/KHSRP/ROCK1	38
GO:0050779	RNA destabilization	21/975	86/12044	3.39858e-06	0.00222267	0.0021337	MEX3D/TENT4A/DCP1A/EXOSC3/CNOT7/PATL1/PAN3/DHX36/TRIM71/RC3H2/TARDBP/AGO2/CNOT6/TENT4B/PABPC1/EXOSC7/DCP2/TNRC6A/CNOT6L/KHSRP/ROCK1	21
GO:0061014	positive regulation of mRNA catabolic process	21/975	86/12044	3.39858e-06	0.00222267	0.0021337	MEX3D/TENT4A/DCP1A/EXOSC3/CNOT7/PATL1/PAN3/DHX36/TRIM71/RC3H2/TARDBP/AGO2/CNOT6/TENT4B/PABPC1/EXOSC7/DCP2/TNRC6A/CNOT6L/KHSRP/ROCK1	21
GO:0006281	DNA repair	68/975	483/12044	4.11234e-06	0.00235329	0.00225908	LIG4/PAXIP1/TENT4A/DNA2/HMGB2/REV1/RMI1/PCNA/UNG/UBE2T/TEX15/BRCA2/NSMCE4A/TAOK3/UHRF1/UFL1/PALB2/ATRX/SMC3/NPM1/DCLRE1A/POLB/RPA3/RAD21/BACH1/SLF1/NBN/RRM2B/TDP2/RIF1/MEAF6/MBTD1/OOEP/CHEK1/NFRKB/RNF138/SMC6/TAOK1/ARID2/BCCIP/PTTG1/CLSPN/POLQ/SFPQ/INO80D/RPS3/UBR5/FANCM/ING3/ERCC4/BLM/PPP4R2/POGZ/ESCO2/CDC45/MMS22L/SUMO1/SMC5/ATM/HPF1/NIPBL/ACTL6A/HERC2/DDB1/DEK/JMY/UBE2U/HSF2BP	68
GO:0051052	regulation of DNA metabolic process	58/975	394/12044	5.39029e-06	0.00249713	0.00239716	PAXIP1/TFDP1/DPPA3/XRN1/DNA2/NEK7/PCNA/BAZ1A/TEX15/BRCA2/CCNA2/EXOSC3/HNRNPA1/ATRX/SMC3/NPM1/MAPKAPK5/PTGES3/SLF1/NBN/RIF1/MEAF6/MBTD1/OOEP/KDM1B/CHEK1/NFRKB/STOML2/DHX36/ARID2/TNKS2/GINS3/HSP90AB1/POLQ/INO80D/RPS3/UBR5/ING3/ERCC4/BLM/MIS18A/PPP2R1A/PPP4R2/POGZ/ESCO2/TENT4B/ATF1/EGF/ATM/DCP2/ACTL6A/ESCO1/CCDC88A/DEK/MPHOSPH8/ATAD5/FLCN/IL4	58
GO:0140014	mitotic nuclear division	44/975	270/12044	5.58982e-06	0.00249713	0.00239716	FBXO43/SEH1L/TENT4A/CENPK/MZT1/MAD2L1/KIF20B/CEP192/SGO2/ATRX/SMC3/CEP97/NCAPG2/RAD21/SLF1/SMC4/CENPE/CHEK1/AURKC/BCCIP/PTTG1/SPAST/TUBG2/LSM14A/CCSAP/PPP2R1A/BOD1/POGZ/STAG1/KIF15/CDC27/CHMP2B/SMC5/SMC2/PHF13/EGF/ATM/NIPBL/CCNB1/CLASP2/HASPIN/NCAPD3/MAP9/BORA	44
GO:0006417	regulation of translation	53/975	352/12044	7.09446e-06	0.00249713	0.00239716	MEX3D/INPP5E/TENT4A/XRN1/CPEB4/EIF4A2/EIF1/DCP1A/PRR16/NCBP2/EXOSC3/RPL10/CNOT7/GRB7/QKI/MAGOH/NPM1/MAPKAPK5/PATL1/PAN3/UHMK1/RPS4X/EIF4G2/DHX36/RPS14/DAZL/TRIM71/SECISBP2L/MKNK2/RPL5/RPS3/DNAJC24/RC3H2/HSPB1/LSM14A/TARDBP/AGO2/RPLP1/CNOT6/TENT4B/FMR1/RPS27L/PABPC1/EXOSC7/DCP2/TNRC6A/EEF2/CNOT6L/UPF3A/KHSRP/EIF5B/ROCK1/AKT2	53
GO:0098813	nuclear chromosome segregation	43/975	264/12044	7.22459e-06	0.00249713	0.00239716	SEH1L/TENT4A/CENPK/LATS1/RMI1/MAD2L1/TEX15/SGO2/ATRX/SMC3/SYCP2/TOP2B/NCAPG2/RAD21/SLF1/SMC4/CENPE/AURKC/PTTG1/SFPQ/SUN1/TUBG2/FANCM/ERCC4/PPP2R1A/BOD1/POGZ/STAG1/ESCO2/CDC27/CHMP2B/SMC5/SMC2/PHF13/CCNE1/ATM/GEM/NIPBL/KNL1/CCNB1/ESCO1/HASPIN/NCAPD3	43
GO:0006302	double-strand break repair	42/975	256/12044	7.66024e-06	0.00249713	0.00239716	LIG4/TENT4A/DNA2/HMGB2/RMI1/TEX15/BRCA2/PALB2/DCLRE1A/POLB/RPA3/RAD21/SLF1/NBN/TDP2/RIF1/MEAF6/MBTD1/OOEP/CHEK1/RNF138/SMC6/ARID2/POLQ/SFPQ/UBR5/FANCM/ING3/ERCC4/BLM/PPP4R2/POGZ/ESCO2/CDC45/MMS22L/SMC5/ATM/HPF1/NIPBL/ACTL6A/DEK/HSF2BP	42
GO:0000280	nuclear division	58/975	399/12044	7.98867e-06	0.00249713	0.00239716	FBXO43/SEH1L/TENT4A/CENPK/MZT1/RMI1/MAD2L1/TEX15/BRCA2/KIF20B/CEP192/SGO2/ATRX/SMC3/SYCP2/TOP2B/CEP97/NCAPG2/RAD21/WEE2/SLF1/SMC4/OOEP/CENPE/CHEK1/AURKC/BCCIP/ASPM/PTTG1/SPAST/SUN1/TUBG2/FANCM/LSM14A/ERCC4/CCSAP/PPP2R1A/BOD1/POGZ/STAG1/KIF15/CDC27/CHMP2B/SMC5/SMC2/PHF13/CCNE1/EGF/ATM/NIPBL/CCNB1/CLASP2/HASPIN/NCAPD3/MAP9/BORA/HSF2BP/KLHDC3	58
GO:0043487	regulation of RNA stability	29/975	150/12044	8.3623e-06	0.00249713	0.00239716	MEX3D/TENT4A/DCP1A/PABPC4/EXOSC3/CNOT7/NPM1/PATL1/TENT2/PAN3/DHX36/DAZL/TRIM71/RC3H2/TARDBP/AGO2/CNOT6/TENT4B/RBM46/FMR1/PABPC1/EXOSC7/DCP2/TNRC6A/HNRNPA0/NSUN2/CNOT6L/KHSRP/ROCK1	29
GO:2001252	positive regulation of chromosome organization	20/975	84/12044	8.72739e-06	0.00249713	0.00239716	LIG4/NEK7/DNMT1/HNRNPA1/ATRX/MAPKAPK5/RAD21/SLF1/NBN/SMC4/DHX36/ATF7IP/TNKS2/SIN3A/SFPQ/PPHLN1/SMC5/SMC2/ATM/MPHOSPH8	20
GO:0006325	chromatin organization	63/975	449/12044	1.04071e-05	0.00274528	0.00263539	CTCFL/KDM7A/DPPA3/KDM6A/HMGB2/COPRS/HDAC3/EIF1/BAZ1A/ATAD2/DNMT1/PBRM1/UHRF1/HMGN4/ATRX/HMGN1/NPM1/KMT2C/KDM3A/RBBP7/NPM3/RIF1/MEAF6/MBTD1/ARID4A/KDM1B/CHEK1/NFRKB/BRD1/KMT2B/ATF7IP/ARID2/EHMT1/KMT2E/TET3/SIN3A/NAP1L1/INO80D/ING3/MLLT1/KAT6B/MIS18A/SMARCD1/PPHLN1/ASH1L/RCBTB1/KDM3B/MTF2/PHF13/HELLS/SPIN1/ACTL6A/MIER1/ITGB3BP/MPHOSPH8/HASPIN/KDM6B/JARID2/SAMD1/HLTF/BPTF/TBL1XR1/TOP1	63
GO:0140694	non-membrane-bounded organelle assembly	50/975	330/12044	1.0794e-05	0.00274528	0.00263539	CENPK/MZT1/RPLP0/NEK7/HDAC3/RPLP0P6/CENPA/STIL/RTTN/RPL10/CNOT7/CEP192/GRB7/SMC3/NPM1/CEP97/CCP110/PATL1/PAN3/SASS6/CENPE/MTERF3/C2CD3/AURKC/RPS14/BCCIP/ASPM/CEP76/ALMS1/RPL5/RPS3/LSM14A/CCSAP/RPS19/ASAP1/ITGB1/POGZ/RPS5/STAG1/CNOT6/KIF15/CHMP2B/RPS27L/CEP295/PRRC2C/AKAP13/CLASP2/RPS15/CNOT6L/MAP9	50
GO:0007062	sister chromatid cohesion	16/975	59/12044	1.18438e-05	0.00285372	0.00273948	TENT4A/SGO2/ATRX/SMC3/RAD21/SLF1/SFPQ/PPP2R1A/BOD1/POGZ/STAG1/ESCO2/SMC5/NIPBL/ESCO1/HASPIN	16
GO:0001701	in utero embryonic development	47/975	305/12044	1.26054e-05	0.00288211	0.00276674	ATF2/LEF1/LIG4/EPB41L5/LATS1/ACVR1B/BRCA2/STIL/ZFAND5/ATP11A/RDH10/ZFPM2/MAN2A1/PALB2/BIRC6/MAP2K1/POLB/NCAPG2/SF3B6/NBN/SMIM14/MIB1/KPNA7/CHEK1/C2CD3/FURIN/PHF6/ACVR1/SIN3A/AMOT/ITGB1/CASP8/HECTD1/RBM46/RTN4/EMX1/ACTL6A/CCNB1/PPP4R4/NSUN2/STK4/YAP1/KIDINS220/FLCN/BPTF/CIR1/TBL1XR1	47
GO:0043488	regulation of mRNA stability	27/975	138/12044	1.35278e-05	0.00288211	0.00276674	MEX3D/TENT4A/DCP1A/PABPC4/EXOSC3/CNOT7/NPM1/PATL1/PAN3/DHX36/DAZL/TRIM71/RC3H2/TARDBP/AGO2/CNOT6/TENT4B/RBM46/FMR1/PABPC1/EXOSC7/DCP2/TNRC6A/HNRNPA0/CNOT6L/KHSRP/ROCK1	27
GO:0006310	DNA recombination	43/975	271/12044	1.41253e-05	0.00288211	0.00276674	LEF1/LIG4/PAXIP1/HMGB2/RMI1/UNG/TEX15/BRCA2/EXOSC3/PALB2/TOP2B/POLB/RPA3/RAD21/NBN/RIF1/MEAF6/MBTD1/OOEP/CHEK1/NFRKB/RNF138/SMC6/ARID2/POLQ/SFPQ/INO80D/FANCM/ING3/ERCC4/BLM/PPP4R2/POGZ/CDC45/MMS22L/SMC5/ATM/NIPBL/ACTL6A/ATAD5/HSF2BP/KLHDC3/IL4	43
GO:0000288	nuclear-transcribed mRNA catabolic process, deadenylation-dependent decay	16/975	60/12044	1.49522e-05	0.00288211	0.00276674	TENT4A/DCP1A/EXOSC3/CNOT7/PATL1/PAN3/DHX36/RC3H2/AGO2/CNOT6/TENT4B/PABPC1/EXOSC7/DCP2/TNRC6A/CNOT6L	16
GO:0000819	sister chromatid segregation	34/975	195/12044	1.51094e-05	0.00288211	0.00276674	SEH1L/TENT4A/CENPK/LATS1/MAD2L1/SGO2/ATRX/SMC3/TOP2B/NCAPG2/RAD21/SLF1/SMC4/CENPE/AURKC/PTTG1/SFPQ/TUBG2/PPP2R1A/BOD1/POGZ/STAG1/ESCO2/CDC27/CHMP2B/SMC5/SMC2/PHF13/ATM/NIPBL/CCNB1/ESCO1/HASPIN/NCAPD3	34
GO:0002181	cytoplasmic translation	27/975	140/12044	1.7779e-05	0.00309644	0.00297249	RPS2/RPLP0/RPL26L1/CPEB4/EIF4A2/RPLP0P6/RPL10/RPS4X/RPS18/DHX36/RPS14/RPS3A/RPL30/RPL5/RPS3/DNAJC24/RPS19/RPS5/RPLP1/UBA52/RPS11/FMR1/RPS13/PABPC1/RPL27/RPS15/RPS12	27
GO:0000724	double-strand break repair via homologous recombination	29/975	156/12044	1.83304e-05	0.00309644	0.00297249	RMI1/TEX15/BRCA2/PALB2/RPA3/RAD21/NBN/RIF1/MEAF6/MBTD1/OOEP/CHEK1/RNF138/SMC6/ARID2/POLQ/SFPQ/FANCM/ING3/ERCC4/BLM/PPP4R2/POGZ/CDC45/MMS22L/SMC5/ATM/NIPBL/ACTL6A	29
GO:0000723	telomere maintenance	25/975	125/12044	1.88728e-05	0.00309644	0.00297249	XRN1/DNA2/NEK7/PCNA/BRCA2/HNRNPA1/ATRX/DCLRE1A/MAPKAPK5/PTGES3/RPA3/NBN/RIF1/SMC6/DHX36/TNKS2/HSP90AB1/ERCC4/BLM/NOP10/TENT4B/SMC5/CCNE1/ATM/DCP2	25
GO:0006401	RNA catabolic process	40/975	248/12044	1.89385e-05	0.00309644	0.00297249	MEX3D/TENT4A/XRN1/MTPAP/DNA2/DCP1A/ERN1/PABPC4/NCBP2/EXOSC3/CNOT7/MAGOH/NPM1/PATL1/TENT2/PAN3/XRN2/DHX36/DAZL/PNRC2/TRIM71/RC3H2/TARDBP/AGO2/CNOT6/TENT4B/RBM46/FMR1/PABPC1/ATM/EXOSC7/DCP2/TNRC6A/LSM7/HNRNPA0/NSUN2/CNOT6L/UPF3A/KHSRP/ROCK1	40
GO:0000725	recombinational repair	29/975	157/12044	2.07841e-05	0.00328102	0.00314968	RMI1/TEX15/BRCA2/PALB2/RPA3/RAD21/NBN/RIF1/MEAF6/MBTD1/OOEP/CHEK1/RNF138/SMC6/ARID2/POLQ/SFPQ/FANCM/ING3/ERCC4/BLM/PPP4R2/POGZ/CDC45/MMS22L/SMC5/ATM/NIPBL/ACTL6A	29
GO:0034248	regulation of cellular amide metabolic process	56/975	396/12044	2.57222e-05	0.00392521	0.00376808	MEX3D/INPP5E/TENT4A/XRN1/CPEB4/EIF4A2/EIF1/DCP1A/PRR16/NCBP2/EXOSC3/RPL10/CNOT7/GRB7/QKI/MAGOH/NPM1/MAPKAPK5/PATL1/PAN3/UHMK1/RPS4X/EIF4G2/PDK1/DHX36/RPS14/DAZL/TRIM71/SECISBP2L/MKNK2/RPL5/RPS3/DNAJC24/RC3H2/HSPB1/LSM14A/TARDBP/AGO2/RPLP1/CNOT6/TENT4B/FMR1/RPS27L/RTN4/PABPC1/EXOSC7/DCP2/TNRC6A/EEF2/CNOT6L/UPF3A/KHSRP/IFNGR1/EIF5B/ROCK1/AKT2	56
GO:0061013	regulation of mRNA catabolic process	28/975	151/12044	2.66671e-05	0.00393812	0.00378048	MEX3D/TENT4A/DCP1A/PABPC4/EXOSC3/CNOT7/MAGOH/NPM1/PATL1/PAN3/DHX36/DAZL/TRIM71/RC3H2/TARDBP/AGO2/CNOT6/TENT4B/RBM46/FMR1/PABPC1/EXOSC7/DCP2/TNRC6A/HNRNPA0/CNOT6L/KHSRP/ROCK1	28
GO:0048285	organelle fission	60/975	435/12044	2.84078e-05	0.00406408	0.00390139	FBXO43/SEH1L/TENT4A/CENPK/MZT1/RMI1/MAD2L1/TMCC1/TEX15/BRCA2/KIF20B/CEP192/SGO2/ATRX/SMC3/SYCP2/TOP2B/CEP97/NCAPG2/RAD21/PGAM5/WEE2/SLF1/SMC4/OOEP/CENPE/CHEK1/AURKC/BCCIP/ASPM/PTTG1/SPAST/SUN1/TUBG2/FANCM/LSM14A/ERCC4/CCSAP/PPP2R1A/BOD1/POGZ/STAG1/KIF15/CDC27/CHMP2B/SMC5/SMC2/PHF13/CCNE1/EGF/ATM/NIPBL/CCNB1/CLASP2/HASPIN/NCAPD3/MAP9/BORA/HSF2BP/KLHDC3	60
GO:2000112	regulation of cellular macromolecule biosynthetic process	58/975	417/12044	3.02155e-05	0.00419171	0.00402391	MEX3D/INPP5E/TENT4A/XRN1/CPEB4/EIF4A2/EIF1/DCP1A/PRR16/NCBP2/EXOSC3/RPL10/CNOT7/GRB7/QKI/MAGOH/NPM1/MAPKAPK5/PATL1/PAN3/UHMK1/RPS4X/PXYLP1/EIF4G2/SOAT1/RB1CC1/DHX36/RPS14/DAZL/TRIM71/PPP1CB/SECISBP2L/MKNK2/RPL5/RPS3/DNAJC24/RC3H2/HSPB1/LSM14A/TARDBP/AGO2/RPLP1/CNOT6/TENT4B/FMR1/RPS27L/PABPC1/EXOSC7/DCP2/TNRC6A/EEF2/CNOT6L/UPF3A/KHSRP/EIF5B/ROCK1/PPP1R3A/AKT2	58
GO:0032200	telomere organization	25/975	129/12044	3.30395e-05	0.00444867	0.00427059	XRN1/DNA2/NEK7/PCNA/BRCA2/HNRNPA1/ATRX/DCLRE1A/MAPKAPK5/PTGES3/RPA3/NBN/RIF1/SMC6/DHX36/TNKS2/HSP90AB1/ERCC4/BLM/NOP10/TENT4B/SMC5/CCNE1/ATM/DCP2	25
GO:0010608	post-transcriptional regulation of gene expression	64/975	477/12044	3.66998e-05	0.00480034	0.00460817	MEX3D/INPP5E/EPB41L5/TENT4A/HELZ/XRN1/ZC3H7A/CPEB4/EIF4A2/EIF1/DCP1A/PABPC4/PRR16/NCBP2/EXOSC3/RPL10/CNOT7/GRB7/QKI/MAGOH/MAP2K1/SMAD1/NPM1/MAPKAPK5/PATL1/TENT2/PAN3/UHMK1/RPS4X/EIF4G2/HENMT1/DHX36/RPS14/DAZL/TRIM71/SECISBP2L/MKNK2/RPL5/RPS3/DNAJC24/RC3H2/HSPB1/LSM14A/TARDBP/AGO2/RPLP1/CNOT6/TENT4B/RBM46/FMR1/RPS27L/PABPC1/EXOSC7/DCP2/TNRC6A/HNRNPA0/NSUN2/EEF2/CNOT6L/UPF3A/KHSRP/EIF5B/ROCK1/AKT2	64
GO:0006260	DNA replication	40/975	259/12044	5.23236e-05	0.00665382	0.00638746	LIG4/DNA2/REV1/RMI1/PCNA/BAZ1A/BRCA2/CCNA2/ORC6/ATRX/SMC3/POLB/RPA3/NBN/RRM2B/RBBP7/MEAF6/OOEP/CHEK1/NFRKB/STOML2/GINS3/SIN3A/POLQ/NAP1L1/INO80D/FANCM/BLM/PPP2R1A/ESCO2/CDC45/MMS22L/ATF1/CCNE1/EGF/ACTL6A/ESCO1/CCDC88A/ATAD5/TOP1	40
GO:0007052	mitotic spindle organization	23/975	118/12044	6.14081e-05	0.00759801	0.00729385	GNAI1/MZT1/INTS13/STIL/CEP192/SMC3/CEP97/CKAP5/CENPE/AURKC/BCCIP/SPAST/TUBG2/TACC1/LSM14A/CCSAP/STAG1/KIF15/CHMP2B/CCNB1/CLASP2/MAP9/BORA	23
GO:1902850	microtubule cytoskeleton organization involved in mitosis	26/975	142/12044	6.38913e-05	0.00766234	0.00735561	GNAI1/MZT1/MAD2L1/INTS13/CENPA/STIL/CEP192/SMC3/CEP97/CKAP5/CENPE/AURKC/BCCIP/SPAST/TUBG2/TACC1/LSM14A/CCSAP/ITGB1/STAG1/KIF15/CHMP2B/CCNB1/CLASP2/MAP9/BORA	26
GO:0018205	peptidyl-lysine modification	47/975	325/12044	6.52755e-05	0.00766234	0.00735561	ATF2/CTCFL/LEF1/TAF4/PAXIP1/KDM6A/DNMT3B/SUMO2/BRCA2/DNMT1/ATRX/RPS6KA5/KMT2C/TAF2/KDM3A/BRD7/DPY30/RIF1/MEAF6/MBTD1/HINT1/ARID4A/KPNA7/CHEK1/UHRF2/BRD1/KMT2B/EHMT1/KMT2E/TET3/SIN3A/RANBP2/ING3/MLLT1/KAT6B/MSL3/CLOCK/ASH1L/SUMO1/SMC5/MTF2/ATXN7/ACTL6A/TRMT112/ESCO1/JARID2/FLCN	47
GO:1903313	positive regulation of mRNA metabolic process	22/975	111/12044	6.78381e-05	0.00776407	0.00745326	MEX3D/TENT4A/DCP1A/NCBP2/EXOSC3/CNOT7/PATL1/PAN3/DHX36/TRIM71/RC3H2/TARDBP/AGO2/CNOT6/TENT4B/PABPC1/EXOSC7/DCP2/TNRC6A/CNOT6L/KHSRP/ROCK1	22
GO:0017148	negative regulation of translation	28/975	159/12044	6.97157e-05	0.00778435	0.00747274	MEX3D/INPP5E/TENT4A/XRN1/CPEB4/DCP1A/EXOSC3/CNOT7/GRB7/PATL1/PAN3/DHX36/TRIM71/RPS3/RC3H2/LSM14A/TARDBP/AGO2/CNOT6/TENT4B/FMR1/PABPC1/EXOSC7/DCP2/TNRC6A/CNOT6L/KHSRP/ROCK1	28
GO:0071044	histone mRNA catabolic process	6/975	11/12044	8.977e-05	0.00959793	0.00921372	XRN1/MTPAP/TENT2/TENT4B/ATM/DCP2	6
GO:0007051	spindle organization	30/975	178/12044	9.0151e-05	0.00959793	0.00921372	GNAI1/MZT1/NEK7/HDAC3/INTS13/STIL/CEP192/ATRX/SMC3/CEP97/CKAP5/TRIM36/CENPE/AURKC/BCCIP/ASPM/SPAST/TUBG2/RPS3/TACC1/LSM14A/CCSAP/PPP2R1A/STAG1/KIF15/CHMP2B/CCNB1/CLASP2/MAP9/BORA	30
GO:0031023	microtubule organizing center organization	24/975	129/12044	9.30258e-05	0.00967891	0.00929145	CETN3/TUBE1/BRCA2/STIL/RTTN/CEP192/NPM1/CCP110/CKAP5/SSX2IP/PPP1R12A/SASS6/CHEK1/C2CD3/CEP76/ALMS1/GCC2/CHMP2B/CEP295/PARD6G/CLASP2/CNTLN/MAP9/PARD6B	24
GO:0006397	mRNA processing	58/975	436/12044	0.00010745	0.0109312	0.0104936	TENT4A/MTPAP/TCERG1/BUD13/THOC2/ERN1/PPIL3/THOC6/HNRNPR/NCBP2/HNRNPF/HNRNPA1/QKI/PPWD1/MAGOH/SMNDC1/STRAP/TENT2/SF3B6/PAN3/XRN2/SREK1/SCAF11/CSTF2/DHX36/HTATSF1/SCAF8/REST/PSIP1/SRSF11/SFPQ/SRRM1/THOC7/PPP4R2/TARDBP/PPIH/ZC3H13/SF3B1/TENT4B/FMR1/SNRPE/PABPC1/SNRPB2/RBMX2/RBM26/UBL5/LSM7/HNRNPA0/SNRPG/RBM17/PRMT9/CNOT6L/ZCRB1/BARD1/CDC40/KHSRP/CIR1/LUC7L3	58
GO:0008380	RNA splicing	52/975	379/12044	0.00011036	0.0109832	0.0105435	TCERG1/BUD13/THOC2/ERN1/PPIL3/THOC6/HNRNPR/NCBP2/HNRNPF/HNRNPA1/QKI/PPWD1/MAGOH/SMNDC1/STRAP/SF3B6/SREK1/SCAF11/USB1/ILDR2/HTATSF1/REST/PSIP1/RTRAF/SRSF11/SFPQ/SRRM1/THOC7/PPIG/PPP2R1A/PPP4R2/TARDBP/PPIH/ZC3H13/SF3B1/POLR2A/PDCD7/FMR1/RPS13/SNRPE/PABPC1/SNRPB2/RBMX2/UBL5/LSM7/SNRPG/RBM17/ZCRB1/CDC40/KHSRP/CIR1/LUC7L3	52
GO:0006403	RNA localization	30/975	181/12044	0.000123095	0.01199	0.01151	CETN3/MEX3D/SEH1L/THOC2/NUP37/XPOT/THOC6/NCBP2/HNRNPA1/QKI/NUP107/NPM1/CKAP5/NUP35/NUP58/NUP43/DHX36/RTRAF/THOC7/RANBP2/ZNHIT3/NOP10/FMR1/ATM/DCP2/NSUN2/UPF3A/KHSRP/KIF5C/NUP160	30
GO:0000070	mitotic sister chromatid segregation	28/975	165/12044	0.000135503	0.0129236	0.0124063	SEH1L/TENT4A/CENPK/MAD2L1/SGO2/ATRX/SMC3/NCAPG2/RAD21/SLF1/SMC4/CENPE/AURKC/PTTG1/TUBG2/PPP2R1A/BOD1/POGZ/CDC27/CHMP2B/SMC5/SMC2/PHF13/ATM/NIPBL/CCNB1/HASPIN/NCAPD3	28
GO:0033044	regulation of chromosome organization	32/975	200/12044	0.000146908	0.0137254	0.0131759	LIG4/XRN1/NEK7/MAD2L1/DNMT1/HNRNPA1/ATRX/MAPKAPK5/RAD21/SLF1/NBN/SMC4/CENPE/NFRKB/DHX36/ATF7IP/TNKS2/PTTG1/SIN3A/SFPQ/INO80D/ERCC4/PPHLN1/TENT4B/CDC27/SMC5/SMC2/ATM/DCP2/ACTL6A/CCNB1/MPHOSPH8	32
GO:0006275	regulation of DNA replication	22/975	117/12044	0.000153055	0.0140137	0.0134527	DNA2/PCNA/BAZ1A/BRCA2/CCNA2/ATRX/SMC3/NBN/MEAF6/NFRKB/STOML2/GINS3/INO80D/BLM/PPP2R1A/ESCO2/ATF1/EGF/ACTL6A/ESCO1/CCDC88A/ATAD5	22
GO:0007098	centrosome cycle	22/975	118/12044	0.000174057	0.0150065	0.0144058	CETN3/TUBE1/BRCA2/STIL/RTTN/CEP192/NPM1/CCP110/CKAP5/SSX2IP/PPP1R12A/SASS6/CHEK1/C2CD3/CEP76/ALMS1/CHMP2B/CEP295/PARD6G/CNTLN/MAP9/PARD6B	22
GO:0034249	negative regulation of cellular amide metabolic process	29/975	176/12044	0.000176226	0.0150065	0.0144058	MEX3D/INPP5E/TENT4A/XRN1/CPEB4/DCP1A/EXOSC3/CNOT7/GRB7/PATL1/PAN3/DHX36/TRIM71/RPS3/RC3H2/LSM14A/TARDBP/AGO2/CNOT6/TENT4B/FMR1/RTN4/PABPC1/EXOSC7/DCP2/TNRC6A/CNOT6L/KHSRP/ROCK1	29
GO:0000289	nuclear-transcribed mRNA poly(A) tail shortening	9/975	27/12044	0.00017701	0.0150065	0.0144058	TENT4A/CNOT7/PAN3/AGO2/CNOT6/TENT4B/PABPC1/TNRC6A/CNOT6L	9
GO:0007064	mitotic sister chromatid cohesion	9/975	27/12044	0.00017701	0.0150065	0.0144058	ATRX/SMC3/RAD21/SLF1/BOD1/POGZ/SMC5/NIPBL/HASPIN	9
GO:0044839	cell cycle G2/M phase transition	24/975	138/12044	0.000272643	0.0226938	0.0217853	PAXIP1/SKP2/LATS1/TAOK3/CCNA2/CCNG1/FBXL3/NPM1/TAF2/RAD21/BACH1/NBN/RRM2B/MELK/CHEK1/TAOK1/CALM1/SIN3A/CLSPN/BLM/ATM/FBXL7/CCNB1/ATAD5	24
GO:2000113	negative regulation of cellular macromolecule biosynthetic process	28/975	173/12044	0.000307175	0.0251115	0.0241063	MEX3D/INPP5E/TENT4A/XRN1/CPEB4/DCP1A/EXOSC3/CNOT7/GRB7/PATL1/PAN3/DHX36/TRIM71/RPS3/RC3H2/LSM14A/TARDBP/AGO2/CNOT6/TENT4B/FMR1/PABPC1/EXOSC7/DCP2/TNRC6A/CNOT6L/KHSRP/ROCK1	28
GO:0034655	nucleobase-containing compound catabolic process	46/975	338/12044	0.000325475	0.0257579	0.0247268	MEX3D/PDE7A/TENT4A/XRN1/MTPAP/DNA2/UNG/DCP1A/ERN1/PABPC4/NCBP2/NUDT11/EXOSC3/CNOT7/MAGOH/NPM1/HPRT1/PATL1/TENT2/PAN3/HINT1/XRN2/NUDT15/DHX36/DAZL/PNRC2/TRIM71/RC3H2/TARDBP/AGO2/CNOT6/TENT4B/RBM46/FMR1/PABPC1/ATM/EXOSC7/DCP2/TNRC6A/LSM7/HNRNPA0/NSUN2/CNOT6L/UPF3A/KHSRP/ROCK1	46
GO:0051236	establishment of RNA localization	25/975	148/12044	0.000326334	0.0257579	0.0247268	CETN3/SEH1L/THOC2/NUP37/XPOT/THOC6/NCBP2/HNRNPA1/QKI/NUP107/NPM1/CKAP5/NUP35/NUP58/NUP43/RTRAF/THOC7/RANBP2/FMR1/ATM/NSUN2/UPF3A/KHSRP/KIF5C/NUP160	25
GO:0006305	DNA alkylation	14/975	62/12044	0.00034641	0.0264311	0.025373	CTCFL/DPPA3/DNMT3B/TEX15/DNMT1/ATRX/KDM1B/ATF7IP/EHMT1/KMT2E/TET3/MIS18A/HELLS/MPHOSPH8	14
GO:0006306	DNA methylation	14/975	62/12044	0.00034641	0.0264311	0.025373	CTCFL/DPPA3/DNMT3B/TEX15/DNMT1/ATRX/KDM1B/ATF7IP/EHMT1/KMT2E/TET3/MIS18A/HELLS/MPHOSPH8	14
GO:0090503	RNA phosphodiester bond hydrolysis, exonucleolytic	11/975	42/12044	0.000381278	0.0286146	0.0274691	XRN1/EXOSC3/CNOT7/REXO2/PAN3/XRN2/USB1/CNOT6/EXOSC7/DCP2/CNOT6L	11
GO:0034968	histone lysine methylation	20/975	109/12044	0.000420107	0.0310202	0.0297784	CTCFL/PAXIP1/KDM6A/DNMT3B/DNMT1/ATRX/KMT2C/KDM3A/DPY30/RIF1/ARID4A/KPNA7/KMT2B/EHMT1/KMT2E/TET3/ASH1L/MTF2/TRMT112/JARID2	20
GO:0008334	histone mRNA metabolic process	7/975	19/12044	0.000471687	0.0337505	0.0323994	XRN1/MTPAP/NCBP2/TENT2/TENT4B/ATM/DCP2	7
GO:0060211	regulation of nuclear-transcribed mRNA poly(A) tail shortening	6/975	14/12044	0.000471828	0.0337505	0.0323994	TENT4A/CNOT7/AGO2/TENT4B/PABPC1/TNRC6A	6
GO:0018210	peptidyl-threonine modification	19/975	103/12044	0.000541152	0.0372704	0.0357784	HIPK3/ATF2/ACVR1B/GALNT1/CHEK1/CALM1/ACVR1/MAPK8/EOGT/CDC42BPB/CSNK2B/CDC42BPA/LMTK2/EGF/OXSR1/HASPIN/ROCK1/CSNK2A2/HIPK1	19
GO:0006473	protein acetylation	28/975	179/12044	0.00054173	0.0372704	0.0357784	ATF2/LEF1/TAF4/PAXIP1/BRCA2/NAA35/RPS6KA5/TAF2/BRD7/MEAF6/MBTD1/CHEK1/TAOK1/BRD1/SIN3A/ING3/MLLT1/KAT6B/MSL3/CLOCK/ESCO2/SMC5/CEP295/FAM161A/ATXN7/ACTL6A/ESCO1/FLCN	28
GO:0043543	protein acylation	32/975	215/12044	0.000555191	0.0372704	0.0357784	ATF2/LEF1/TAF4/PAXIP1/PPM1B/PPM1A/BRCA2/ZDHHC21/NAA35/RPS6KA5/TAF2/BRD7/MEAF6/MBTD1/CHEK1/TAOK1/ZDHHC7/BRD1/SIN3A/ING3/MLLT1/KAT6B/MSL3/CLOCK/ESCO2/SMC5/CEP295/FAM161A/ATXN7/ACTL6A/ESCO1/FLCN	32
GO:0010638	positive regulation of organelle organization	51/975	395/12044	0.000562216	0.0372704	0.0357784	LIG4/NEK7/C2CD5/STIL/DNMT1/NCKAP1/HNRNPA1/ATRX/CCP110/SDCBP/MAPKAPK5/CKAP5/RAD21/PAN3/PGAM5/SLF1/NBN/SMC4/SASS6/SCIN/OOEP/LMAN1/WASF3/STOML2/DHX36/ATF7IP/TNKS2/RAC1/SPAST/SIN3A/MAPK8/SFPQ/RPS3/ASAP1/PPHLN1/RICTOR/CNOT6/CARMIL1/CDC27/SMC5/SMC2/FERMT2/CEP295/EGF/ATM/WASL/CCDC88A/WASF1/MPHOSPH8/CNOT6L/AKT2	51
GO:0031056	regulation of histone modification	24/975	145/12044	0.000578025	0.0372704	0.0357784	CTCFL/PAXIP1/DNMT3B/DNMT1/ATRX/RPS6KA5/NCAPG2/KDM3A/BRD7/RIF1/KPNA7/CHEK1/KMT2E/SIN3A/MAPK8/UBR5/PPP4R2/MTF2/FMR1/ATM/HPF1/NIPBL/JARID2/FLCN	24
GO:0050657	nucleic acid transport	24/975	145/12044	0.000578025	0.0372704	0.0357784	CETN3/SEH1L/THOC2/NUP37/XPOT/THOC6/NCBP2/HNRNPA1/QKI/NUP107/NPM1/CKAP5/NUP35/NUP58/NUP43/RTRAF/THOC7/RANBP2/FMR1/NSUN2/UPF3A/KHSRP/KIF5C/NUP160	24
GO:0050658	RNA transport	24/975	145/12044	0.000578025	0.0372704	0.0357784	CETN3/SEH1L/THOC2/NUP37/XPOT/THOC6/NCBP2/HNRNPA1/QKI/NUP107/NPM1/CKAP5/NUP35/NUP58/NUP43/RTRAF/THOC7/RANBP2/FMR1/NSUN2/UPF3A/KHSRP/KIF5C/NUP160	24
GO:0043009	chordate embryonic development	59/975	476/12044	0.000618216	0.0393083	0.0377347	ATF2/LEF1/FZD6/LIG4/EPB41L5/LATS1/ACVR1B/ARL13B/BRCA2/STIL/ZFAND5/ATP11A/RDH10/ZFPM2/KIF20B/MAN2A1/PALB2/BIRC6/MAP2K1/BCL10/POLB/NCAPG2/TULP3/SF3B6/NBN/SMIM14/MBTD1/MIB1/KPNA7/CHEK1/C2CD3/TRIM71/FURIN/PHF6/ACVR1/SIN3A/OSR2/LRP6/AMOT/ITGB1/PDCD6/CASP8/HECTD1/RBM46/RTN4/EMX1/ATM/NIPBL/ACTL6A/CCNB1/PPP4R4/NSUN2/STK4/YAP1/KIDINS220/FLCN/BPTF/CIR1/TBL1XR1	59
GO:0009792	embryo development ending in birth or egg hatching	60/975	490/12044	0.000759431	0.0476257	0.0457192	ATF2/LEF1/FZD6/LIG4/EPB41L5/LATS1/ACVR1B/ARL13B/BRCA2/STIL/ZFAND5/ATP11A/RDH10/ZFPM2/KIF20B/MAN2A1/PALB2/BIRC6/MAP2K1/BCL10/POLB/NCAPG2/TULP3/SF3B6/NBN/SMIM14/MBTD1/MIB1/KPNA7/CHEK1/C2CD3/TRIM71/FURIN/PHF6/ACVR1/SIN3A/OSR2/LRP6/AMOT/ITGB1/PDCD6/CASP8/HECTD1/RICTOR/RBM46/RTN4/EMX1/ATM/NIPBL/ACTL6A/CCNB1/PPP4R4/NSUN2/STK4/YAP1/KIDINS220/FLCN/BPTF/CIR1/TBL1XR1	60

## Sheet: PathwaysDOWN
Supplementary Table S3. Results of the differential expression meta-analysis between GV and MII oocytes, and associated gene ontology enrichment for significant differentially expressed genes (separated for up- and down-regulated).
ID	Description	GeneRatio	BgRatio	pvalue	p.adjust	qvalue	geneID	Count
GO:0033108	mitochondrial respiratory chain complex assembly	36/1379	87/12044	8.94022e-13	4.17151e-09	4.17151e-09	SCO2/ACAD9/COX17/NDUFA8/TACO1/SAMM50/NDUFS1/NDUFA12/UQCC2/COA3/TMEM126B/NDUFB5/SMIM20/NDUFA1/BCS1L/NDUFAF6/NDUFAF5/NDUFS8/COX19/AIFM1/NDUFS2/CHCHD4/DMAC1/UQCC1/NDUFS7/NDUFB7/COX14/SURF1/OXA1L/NDUFB11/NDUFA10/NDUFAF4/NDUFA5/NDUFS5/NDUFA2/NDUFB3	36
GO:0007005	mitochondrion organization	102/1379	459/12044	1.53479e-11	3.58066e-08	3.58066e-08	SCO2/CDK5/ATG7/TIMM8A/SSBP1/HSPA1L/ACAD9/UBE2J2/TMEM11/COX17/MTFR1L/NDUFA8/TACO1/ATPAF2/TMEM242/CNP/SAMM50/FAM162A/TRIAP1/MTERF4/NDUFS1/NDUFA12/PPIF/ATG13/AIP/HAX1/UQCC2/COA3/TIMM22/MUL1/GHITM/HMGCL/DNAJA3/LETM1/TMEM126B/NDUFB5/SMIM20/NDUFA1/BCS1L/NDUFAF6/NDUFAF5/LIG3/CHCHD6/MTCH2/HSPA4/PLD6/PTCD2/NDUFS8/HIGD1C/COX19/TIMM10B/POLDIP2/AIFM1/MPV17/CISD2/SLC25A4/ATG4B/APOO/NDUFS2/TIMM8B/TOMM34/FXN/TO…	102
GO:0009060	aerobic respiration	48/1379	161/12044	1.94155e-10	3.01976e-07	3.01976e-07	MTFR1L/NDUFA8/SDHA/NDUFS1/NDUFA12/PPIF/IDH3B/COA6/UQCC2/NDUFS6/MDH2/CDK1/FH/GHITM/ARL2/COX5A/NDUFB5/SIRT3/NDUFA1/IDH2/NDUFV3/PDHA1/NDUFS8/UQCRC1/NDUFS2/ISCU/FXN/ACO1/PANK2/NDUFS7/UQCRC2/NDUFB7/ATP5PD/SURF1/SUCLG1/BNIP3/MRPS36/SLC25A51/OXA1L/ATP5ME/IDH3A/NDUFA10/CS/NDUFA5/NDUFS5/ATP5F1E/NDUFA2/NDUFB3	48
GO:0010257	NADH dehydrogenase complex assembly	23/1379	52/12044	2.46167e-09	2.29723e-06	2.29723e-06	ACAD9/NDUFA8/NDUFS1/NDUFA12/TMEM126B/NDUFB5/NDUFA1/BCS1L/NDUFAF6/NDUFAF5/NDUFS8/NDUFS2/DMAC1/NDUFS7/NDUFB7/OXA1L/NDUFB11/NDUFA10/NDUFAF4/NDUFA5/NDUFS5/NDUFA2/NDUFB3	23
GO:0032981	mitochondrial respiratory chain complex I assembly	23/1379	52/12044	2.46167e-09	2.29723e-06	2.29723e-06	ACAD9/NDUFA8/NDUFS1/NDUFA12/TMEM126B/NDUFB5/NDUFA1/BCS1L/NDUFAF6/NDUFAF5/NDUFS8/NDUFS2/DMAC1/NDUFS7/NDUFB7/OXA1L/NDUFB11/NDUFA10/NDUFAF4/NDUFA5/NDUFS5/NDUFA2/NDUFB3	23
GO:0045333	cellular respiration	50/1379	199/12044	4.70037e-08	3.65532e-05	3.65532e-05	SCO2/MTFR1L/NDUFA8/SDHA/NDUFS1/NDUFA12/PPIF/IDH3B/COA6/UQCC2/NDUFS6/MDH2/CDK1/FH/GHITM/ARL2/COX5A/NDUFB5/SIRT3/NDUFA1/IDH2/NDUFV3/PDHA1/NDUFS8/UQCRC1/NDUFS2/ISCU/FXN/ACO1/MYBBP1A/PANK2/NDUFS7/UQCRC2/NDUFB7/ATP5PD/SURF1/SUCLG1/BNIP3/MRPS36/SLC25A51/OXA1L/ATP5ME/IDH3A/NDUFA10/CS/NDUFA5/NDUFS5/ATP5F1E/NDUFA2/NDUFB3	50
GO:0022613	ribonucleoprotein complex biogenesis	80/1379	405/12044	5.59095e-07	0.000372677	0.000372677	PUF60/RPUSD2/ISG20/GEMIN6/BYSL/SNRPC/MRPL36/MALSU1/RRP36/FBL/RRP9/IMP4/MCTS1/MRPL20/MTERF4/DDX31/TXNL4A/PRMT7/UTP18/MRPS11/C1QBP/DDX56/PIN4/SRSF9/SNU13/DDX23/NSUN5/RPF1/LSM6/POP7/GTF2H5/RPUSD4/PIH1D1/PINX1/SF1/MRPL22/EIF6/POP4/RPP30/NOB1/UTP4/AATF/TAF9/PRPF18/RRP12/AAR2/PWP2/GEMIN8/DDX1/MYBBP1A/RPP40/GTPBP10/EXOSC2/RRP8/METTL18/CRNKL1/RUVBL2/POP5/EXOSC1/WDR12/GEMIN2/UTP15/UTP25/EIF3CL/CPSF6/RPP38…	80
GO:0006091	generation of precursor metabolites and energy	78/1379	394/12044	7.07462e-07	0.000412627	0.000412627	SCO2/PGM1/COX17/MTFR1L/NDUFA8/AKR7A2/TACO1/SLC27A5/KHK/SDHA/NDUFS1/NDUFA12/PPIF/IDH3B/COA6/AKR1B1/COX11/UQCC2/NDUFS6/PSEN1/MDH2/CDK1/FH/GHITM/HMGCL/ARL2/GYG1/COX5A/NDUFB5/SIRT3/SELENOS/NDUFA1/IDH2/NDUFV3/PDHA1/NDUFS8/GPI/EIF6/PRKAG1/PFKP/RBKS/SLC25A4/ENO1/UQCRC1/NDUFS2/ISCU/NOX4/TPI1/FXN/ACO1/LDHA/ENPP1/MYBBP1A/PANK2/NDUFS7/UQCRC2/NDUFB7/ATP5PD/SURF1/SUCLG1/BNIP3/MRPS36/CYB5A/SLC25A51/OXA1L/ACOX1…	78
GO:0006399	tRNA metabolic process	39/1379	157/12044	1.88529e-06	0.00097742	0.00097742	PSTK/POLR3K/GTF3C6/GTF3C2/CDK5RAP1/RTCB/DPH3/ELP1/FTSJ1/POLR2L/GTF3C5/MTO1/LSM6/POP7/RPUSD4/DUS1L/POP4/RPP30/TRMU/TPRKB/DDX1/TSEN2/RPP40/EXOSC2/FARSA/METTL1/GTF3C3/POP5/GTF3C4/RPP38/FARS2/EXOSC8/NAT10/TRMT12/METTL6/WARS2/MTFMT/GATB/TYW5	39
GO:0032543	mitochondrial translation	22/1379	67/12044	2.74685e-06	0.00119615	0.00119615	MRPS12/MALSU1/CDK5RAP1/TACO1/MRPS18A/MRPS11/C1QBP/MRPL47/UQCC2/COA3/RPUSD4/MRPL57/MRPL51/MRPS15/MRPL58/PTCD3/TSFM/TUFM/MRPS7/WARS2/GATB/MTG2	22
GO:0006119	oxidative phosphorylation	31/1379	114/12044	2.81989e-06	0.00119615	0.00119615	NDUFA8/SDHA/NDUFS1/NDUFA12/PPIF/COA6/UQCC2/NDUFS6/CDK1/GHITM/COX5A/NDUFB5/NDUFA1/NDUFV3/NDUFS8/UQCRC1/NDUFS2/ISCU/FXN/NDUFS7/UQCRC2/NDUFB7/ATP5PD/SLC25A51/ATP5ME/NDUFA10/NDUFA5/NDUFS5/ATP5F1E/NDUFA2/NDUFB3	31
GO:0016072	rRNA metabolic process	53/1379	247/12044	3.89781e-06	0.00139742	0.00139742	RPUSD2/ISG20/BYSL/GTF3C6/GTF3C2/RRP36/FBL/RRP9/DEDD2/IMP4/MTERF4/UTP18/MRPS11/GTF3C5/DDX56/PIN4/SNU13/NSUN5/RPF1/LSM6/POP7/GTF2H5/DEDD/RPUSD4/PIH1D1/EIF6/POP4/RPP30/TRIR/NOB1/UTP4/RRP12/PWP2/RPP40/EXOSC2/RRP8/METTL18/GTF3C3/POP5/EXOSC1/WDR12/GTF3C4/UTP15/UTP25/RPP38/EXOSC8/NAT10/GTF3A/EBNA1BP2/UTP11/METTL5/POLR1E/FDXACB1	53
GO:0090151	establishment of protein localization to mitochondrial membrane	13/1379	28/12044	3.91837e-06	0.00139742	0.00139742	TIMM8A/SAMM50/TIMM22/BCS1L/HSPA4/TIMM10B/TIMM8B/TOMM22/TIMM10/OXA1L/PDCD5/MAIP1/CALM3	13
GO:0070585	protein localization to mitochondrion	31/1379	116/12044	4.19285e-06	0.00139742	0.00139742	TIMM8A/HSPA1L/UBE2J2/SAMM50/MTERF4/ATG13/AIP/HAX1/TIMM22/BCS1L/MTCH2/HSPA4/DDIT3/TIMM10B/AIFM1/TIMM8B/TOMM34/TOMM22/CHCHD4/FIS1/TIMM10/TOMM5/C11orf65/PMPCB/GRPEL1/OXA1L/TIMM23/MFN2/PDCD5/MAIP1/CALM3	31
GO:0006120	mitochondrial electron transport, NADH to ubiquinone	16/1379	41/12044	5.0309e-06	0.00153557	0.00153557	NDUFA8/NDUFS1/NDUFS6/NDUFB5/NDUFA1/NDUFV3/NDUFS8/NDUFS2/ISCU/NDUFS7/NDUFB7/NDUFA10/NDUFA5/NDUFS5/NDUFA2/NDUFB3	16
GO:0046034	ATP metabolic process	48/1379	218/12044	5.26557e-06	0.00153557	0.00153557	PGM1/NDUFA8/SDHA/NDUFS1/NDUFA12/PPIF/COA6/UQCC2/NDUFS6/PSEN1/CDK1/CTNS/GHITM/ARL2/COX5A/NDUFB5/NDUFA1/NDUFV3/NDUFS8/GPI/EIF6/PRKAG1/PFKP/ENO1/UQCRC1/ATP5MC1/NDUFS2/ISCU/TPI1/FXN/LDHA/ENPP1/FIS1/NDUFS7/UQCRC2/NDUFB7/ATP5PD/SLC25A51/ATP5ME/AK2/ARNT/NDUFA10/NDUFA5/NDUFS5/PRXL2C/ATP5F1E/NDUFA2/NDUFB3	48
GO:0007006	mitochondrial membrane organization	28/1379	101/12044	5.62881e-06	0.00154494	0.00154494	TIMM8A/TMEM11/CNP/SAMM50/PPIF/TIMM22/MUL1/GHITM/LETM1/BCS1L/CHCHD6/HSPA4/TIMM10B/SLC25A4/APOO/TIMM8B/TOMM22/HIP1R/ACAA2/TIMM10/EYA2/CHCHD3/BNIP3/OXA1L/MFN2/PDCD5/MAIP1/CALM3	28
GO:0072655	establishment of protein localization to mitochondrion	30/1379	113/12044	6.88644e-06	0.00178512	0.00178512	TIMM8A/HSPA1L/UBE2J2/SAMM50/MTERF4/ATG13/AIP/HAX1/TIMM22/BCS1L/HSPA4/DDIT3/TIMM10B/AIFM1/TIMM8B/TOMM34/TOMM22/CHCHD4/FIS1/TIMM10/TOMM5/C11orf65/PMPCB/GRPEL1/OXA1L/TIMM23/MFN2/PDCD5/MAIP1/CALM3	30
GO:0015980	energy derivation by oxidation of organic compounds	55/1379	265/12044	7.37543e-06	0.00181125	0.00181125	SCO2/MTFR1L/NDUFA8/KHK/SDHA/NDUFS1/NDUFA12/PPIF/IDH3B/COA6/UQCC2/NDUFS6/MDH2/CDK1/FH/GHITM/ARL2/GYG1/COX5A/NDUFB5/SIRT3/SELENOS/NDUFA1/IDH2/NDUFV3/PDHA1/NDUFS8/UQCRC1/NDUFS2/ISCU/FXN/ACO1/ENPP1/MYBBP1A/PANK2/NDUFS7/UQCRC2/NDUFB7/ATP5PD/SURF1/SUCLG1/BNIP3/MRPS36/SLC25A51/OXA1L/ATP5ME/IDH3A/NDUFA10/CS/NDUFA5/NDUFS5/ATP5F1E/NDUFA2/NDUFB3/DYRK2	55
GO:0017004	cytochrome complex assembly	14/1379	34/12044	9.41514e-06	0.00219655	0.00219655	SCO2/COX17/TACO1/COA6/UQCC2/COA3/SMIM20/BCS1L/HCCS/COX19/UQCC1/COX14/SURF1/OXA1L	14
GO:0042254	ribosome biogenesis	58/1379	291/12044	1.5208e-05	0.00337907	0.00337907	RPUSD2/ISG20/BYSL/MRPL36/MALSU1/RRP36/FBL/RRP9/IMP4/MRPL20/MTERF4/DDX31/UTP18/MRPS11/C1QBP/DDX56/PIN4/SNU13/NSUN5/RPF1/LSM6/POP7/GTF2H5/RPUSD4/PIH1D1/PINX1/MRPL22/EIF6/POP4/RPP30/NOB1/UTP4/AATF/RRP12/PWP2/MYBBP1A/RPP40/GTPBP10/EXOSC2/RRP8/METTL18/POP5/EXOSC1/WDR12/UTP15/UTP25/RPP38/EXOSC8/MRPS7/NAT10/GTF3A/NOP16/GLUL/EBNA1BP2/UTP11/METTL5/FDXACB1/MTG2	58
GO:0042773	ATP synthesis coupled electron transport	22/1379	75/12044	2.11743e-05	0.00429563	0.00429563	NDUFA8/SDHA/NDUFS1/NDUFA12/COA6/NDUFS6/CDK1/GHITM/COX5A/NDUFB5/NDUFA1/NDUFV3/NDUFS8/NDUFS2/ISCU/NDUFS7/NDUFB7/NDUFA10/NDUFA5/NDUFS5/NDUFA2/NDUFB3	22
GO:0042775	mitochondrial ATP synthesis coupled electron transport	22/1379	75/12044	2.11743e-05	0.00429563	0.00429563	NDUFA8/SDHA/NDUFS1/NDUFA12/COA6/NDUFS6/CDK1/GHITM/COX5A/NDUFB5/NDUFA1/NDUFV3/NDUFS8/NDUFS2/ISCU/NDUFS7/NDUFB7/NDUFA10/NDUFA5/NDUFS5/NDUFA2/NDUFB3	22
GO:0006839	mitochondrial transport	37/1379	161/12044	2.29173e-05	0.00445551	0.00445551	TIMM8A/HSPA1L/UBE2J2/CNP/SAMM50/MTERF4/PPIF/ATG13/AIP/HAX1/PSEN1/TIMM22/MUL1/BCS1L/HSPA4/TIMM10B/AIFM1/SLC25A4/TIMM8B/TOMM34/TOMM22/CHCHD4/HIP1R/FIS1/ACAA2/TIMM10/EYA2/TOMM5/C11orf65/PMPCB/GRPEL1/BNIP3/OXA1L/TIMM23/MFN2/PDCD5/MAIP1	37
GO:0008535	respiratory chain complex IV assembly	11/1379	24/12044	2.57259e-05	0.00480148	0.00480148	SCO2/COX17/TACO1/COA6/COA3/SMIM20/BCS1L/COX19/COX14/SURF1/OXA1L	11
GO:0033617	mitochondrial cytochrome c oxidase assembly	10/1379	21/12044	4.0164e-05	0.00686611	0.00686611	SCO2/COX17/TACO1/COA3/SMIM20/BCS1L/COX19/COX14/SURF1/OXA1L	10
GO:0016226	iron-sulfur cluster assembly	11/1379	25/12044	4.12026e-05	0.00686611	0.00686611	BOLA2B/NUBP1/ISCU/FXN/NFS1/CIAO2A/ISCA2/GLRX3/GLRX5/ISCA1/CIAO1	11
GO:0031163	metallo-sulfur cluster assembly	11/1379	25/12044	4.12026e-05	0.00686611	0.00686611	BOLA2B/NUBP1/ISCU/FXN/NFS1/CIAO2A/ISCA2/GLRX3/GLRX5/ISCA1/CIAO1	11
GO:0022904	respiratory electron transport chain	25/1379	96/12044	5.5651e-05	0.00865558	0.00865558	SCO2/NDUFA8/SDHA/NDUFS1/NDUFA12/COA6/NDUFS6/CDK1/GHITM/COX5A/NDUFB5/NDUFA1/NDUFV3/NDUFS8/NDUFS2/ISCU/MYBBP1A/NDUFS7/NDUFB7/SLC25A51/NDUFA10/NDUFA5/NDUFS5/NDUFA2/NDUFB3	25
GO:0140053	mitochondrial gene expression	25/1379	96/12044	5.5651e-05	0.00865558	0.00865558	MRPS12/MALSU1/CDK5RAP1/TACO1/MRPS18A/MTERF2/MTERF4/MRPS11/C1QBP/MRPL47/UQCC2/COA3/MTO1/RPUSD4/MRPL57/MRPL51/MRPS15/MRPL58/PTCD3/TSFM/TUFM/MRPS7/WARS2/GATB/MTG2	25
GO:0022900	electron transport chain	32/1379	138/12044	6.65407e-05	0.00976265	0.00976265	SCO2/NDUFA8/AKR7A2/SDHA/NDUFS1/NDUFA12/IDH3B/COA6/AKR1B1/COX11/NDUFS6/CDK1/GHITM/COX5A/NDUFB5/NDUFA1/NDUFV3/NDUFS8/NDUFS2/ISCU/NOX4/MYBBP1A/NDUFS7/NDUFB7/SURF1/CYB5A/SLC25A51/NDUFA10/NDUFA5/NDUFS5/NDUFA2/NDUFB3	32
GO:0006626	protein targeting to mitochondrion	25/1379	97/12044	6.69534e-05	0.00976265	0.00976265	TIMM8A/HSPA1L/UBE2J2/SAMM50/MTERF4/ATG13/AIP/HAX1/TIMM22/HSPA4/TIMM10B/AIFM1/TIMM8B/TOMM34/TOMM22/CHCHD4/FIS1/TIMM10/TOMM5/C11orf65/PMPCB/GRPEL1/TIMM23/MFN2/PDCD5	25
GO:0007007	inner mitochondrial membrane organization	13/1379	35/12044	7.14734e-05	0.0101059	0.0101059	TIMM8A/TMEM11/SAMM50/TIMM22/GHITM/LETM1/CHCHD6/TIMM10B/APOO/TIMM8B/TIMM10/CHCHD3/MAIP1	13
GO:0034660	ncRNA metabolic process	85/1379	496/12044	7.79005e-05	0.0106907	0.0106907	RPUSD2/ISG20/PSTK/POLR3K/BYSL/GTF3C6/GTF3C2/RRP36/FBL/RRP9/CDK5RAP1/DEDD2/RTCB/MEPCE/DPH3/RNF113A/IMP4/MTERF4/ELP1/FTSJ1/POLR2L/UTP18/MRPS11/GTF3C5/DDX56/PIN4/SNU13/MTO1/NSUN5/RPF1/LSM6/POP7/GTF2H5/DEDD/RPUSD4/DUS1L/PIH1D1/PLD6/NFKB1/EIF6/POP4/RPP30/TRIR/NOB1/UTP4/TRMU/TPRKB/RRP12/PWP2/DDX1/XPO5/TSEN2/RPP40/EXOSC2/FARSA/METTL1/RRP8/METTL18/GTF3C3/POP5/EXOSC1/WDR12/GTF3C4/SNAPC5/UTP15/UTP25/TDRKH/…	85
GO:0019646	aerobic electron transport chain	19/1379	68/12044	0.00015595	0.0203807	0.0203807	NDUFA8/SDHA/NDUFS1/NDUFS6/COX5A/NDUFB5/NDUFA1/NDUFV3/NDUFS8/NDUFS2/ISCU/NDUFS7/NDUFB7/SLC25A51/NDUFA10/NDUFA5/NDUFS5/NDUFA2/NDUFB3	19
GO:0097428	protein maturation by iron-sulfur cluster transfer	8/1379	16/12044	0.000159627	0.0203807	0.0203807	BOLA2B/YAE1/CIAO2A/ISCA2/GLRX3/GLRX5/ISCA1/CIAO1	8
GO:0051204	protein insertion into mitochondrial membrane	10/1379	24/12044	0.000161613	0.0203807	0.0203807	TIMM8A/SAMM50/TIMM22/HSPA4/TIMM10B/TIMM8B/TOMM22/TIMM10/PDCD5/MAIP1	10
GO:0006364	rRNA processing	43/1379	217/12044	0.000212392	0.0260795	0.0260795	RPUSD2/ISG20/BYSL/RRP36/FBL/RRP9/IMP4/MTERF4/UTP18/MRPS11/DDX56/PIN4/SNU13/NSUN5/RPF1/LSM6/POP7/GTF2H5/RPUSD4/PIH1D1/EIF6/POP4/RPP30/NOB1/UTP4/RRP12/PWP2/RPP40/EXOSC2/RRP8/METTL18/POP5/EXOSC1/WDR12/UTP15/UTP25/RPP38/EXOSC8/NAT10/EBNA1BP2/UTP11/METTL5/FDXACB1	43
GO:0008033	tRNA processing	27/1379	116/12044	0.000224713	0.0266512	0.0266512	POLR3K/CDK5RAP1/RTCB/DPH3/ELP1/FTSJ1/MTO1/LSM6/POP7/RPUSD4/DUS1L/POP4/RPP30/TRMU/TPRKB/DDX1/TSEN2/RPP40/METTL1/POP5/RPP38/FARS2/NAT10/TRMT12/METTL6/MTFMT/TYW5	27
GO:0006457	protein folding	38/1379	185/12044	0.000228471	0.0266512	0.0266512	HSPA2/HSPA1L/DNAJB1/MKKS/CCT7/DNAJC18/BAG1/PPIF/SDF2/AIP/PPIE/FKBP4/ARL2/DNAJA3/PDRG1/DNAJA4/HSPA4/POFUT2/PPIC/DNAJB11/VBP1/PFDN1/CCT3/CHCHD4/TBCC/SIL1/NFYC/NUDC/TTC1/PEX19/RUVBL2/GRPEL1/PPIB/HSPA5/PDIA4/PDCD5/DFFA/FKBP2	38
GO:0006413	translational initiation	26/1379	111/12044	0.000261911	0.0298067	0.0298067	POLR2G/EIF4EBP1/MCTS1/EIF3G/EIF4E2/EIF2B2/PAIP2/EIF3B/EIF3C/EIF4EBP2/EIF6/EIF1B/EIF3M/GLE1/EIF3D/DDX1/MIF4GD/EIF1AD/EIF2S1/EIF2B3/EIF2B4/NCK2/EIF3CL/COPS5/HABP4/MTFMT	26
GO:0006099	tricarboxylic acid cycle	11/1379	31/12044	0.000408352	0.045366	0.045366	SDHA/IDH3B/MDH2/FH/IDH2/PDHA1/ACO1/SUCLG1/MRPS36/IDH3A/CS	11
