# Supplementary material for: Overview of Gene Expression Dynamics during Human Oogenesis/Folliculogenesis
Source: Int J Mol Sci. 2023 Dec 19;25(1):33. doi: 10.3390/ijms25010033 (PMC10778858; doi:10.3390/ijms25010033)
Supplement: Supplementary file 1 [file ijms-25-00033-s001.zip › Supplementary Table S4.xlsx]

## Sheet: Studies summary
Supplementary Table S4. Summary of studies assessing the influence of PCOS, age, IVM and cryoconservation on oocyte transcriptome.
PCOS
Li et al.	2021	Oocyte (GV stage)	PCOS vs healthy	PCOS : n=3 Control : n=3	Age : 35.60±2.23 for control, 32.40±1.29 for PCOS BMI : 17.7-28.1 kg/m2 Control : regular menstrual cycle, normal appearance of ovaries, no clinical signs of PCOS	RNA-seq	FDR<0.05, log2FC>1.5 (DESeq2)	2755 DEGs
Wood et al.	2007	Oocyte (MII)	PCOS vs healthy	PCOS : n=6 Control : n=6	Age : 31.3±0.8 for control, 30.6±1.4 for PCOS BMI : 23.6±1.3 and 31.0±3.8 kg/m2 Control : regular menstrual cycle, normal luteum serum progesterone levels, male or tubal factor infertility	HG-U133 Plus 2.0 (Affymetrix)	p-value<0.05 (one-way ANOVA)	374 DEGs
Maternal age
Grondahl et al.	2010	Oocyte (MII)	Young vs advanced maternal age	Young group : n=10 Advanced group : n=5	Age : <36 yo for young, 37-39 for advanced No ovarian cysts and endometrial thickness	HG-U133 Plus 2.0 (Affymetrix)	p-value<0.05, FC>=1.5, difference of means>50 (univariate two-sample t-test)	342 DEGs
Llonch et al.	2021	Oocyte (GV and MII)	Changes with aging	GV : n=40 MII : n=32	Age : 18-43 yo BMI : 18.8-30 kg/m2 except two (17 and 32) Infertility : advanced maternal age and male factor (exclusion of endometriosis, history of cancer, chronic infection)	scRNA-seq	p-value<0.01, FC>2 (seurat)	GV : 596 DEGs MII : 1219 DEGs
Ntostis et al.	2021	Oocyte (GV and MII)	Young vs advanced maternal age	Young : n=5 GV and n=5 MII Advanced : n=5 GV and n=6 MII	Age : 21-26 yo for young, 41-44 yo for advanced Infertility : male factor or unexplained Young group with no infertility (donor)	scRNA-seq	FDR<0.05, FC>2 (GLM)	GV : 10 DEGs MII : 1191 DEGs
Reyes et al.	2017	Oocyte (GV and MII)	Young vs advanced maternal age	Young : n=5 GV and n=5 MII Advanced : n=5 GV and n=5 MII	Age : 20-29 yo for young, 40-43 yo for advanced Oocyte donors Infertility : varying causes	scRNA-seq	FDR<0.05, FC>2 (DESeq2)	GV : 1 DEG MII : 255 DEGs
IVM
Jones et al.	2008	Oocyte	In vivo maturation vs rescue IVM	In vivo : n=11 IVM : n=3	No information	Codelink Whole Human Genome Bioarrays	FDR<0.05 (Welch t-test)	2766 DEGs
Lee et al.	2021	Oocyte	In vivo maturation vs rescue IVM	In vivo : n=10 IVM : n=11	Age : 35.1±1.9 & 35.4±4.9 yo BMI : 23.4±2.6 & 23.3±4.5 kg/m2 Infertility : no information	Single-cell RNA-seq	FDR<0.05, FC>2 (DESeq2)	1559 DEGs
Virant-Klun et al.	2018	Oocyte	In vivo maturation vs rescue IVM	In vivo : n=30	Infertility : male factor	Agilent Whole Human Genome Oligo Microarray 8x60K v2	FDR<0.05 (t-test)	Only top 25 DEGs displayed
Cryoconservation
Barberet et al.	2022	Oocyte	Fresh vs vitrification	Fresh : n=7 Semi-automated : n=7 Manual : n=6	Age : 21-36 yo Sibling oocytes (3 conditions for each patient) One oocyte donor	scRNA-seq	FDR<0.05 (DESeq2)	108 DEGs
Chamayou et al.	2011	Oocyte	Fresh vs cryopreservation	Fresh : n=15 Slow freezing : n=15 Vitrification : n=15	No information	RT-qPCR	p-value<0.001 (z-test)	17 DEGs
Huo et al.	2020	Oocyte	Fresh vs vitrification	Fresh : n=3 Vitrification : n=13 (1 months : 3/2 months : 3/3 months : 4/12 months : 3)	Age : 30-32 yo Infertility : tubal (exclusion of ovarian pathology)	scRNA-seq	FDR<0.05, FC>2 (multiple t-tests)	1987 DEGs
Monzo et al.	2012	Oocyte	Fresh vs cryopreservation	Fresh : n=3 pools (54 oocytes from 11 patients) Slow freezing : n=3 pools (59 oocytes from 16 patients) Vitrification : n=4 pools (86 oocytes from 21 patients)	Age : <36 yo Infertility : male factor (exclusion of gynecological disorders)	HG-U133 Plus 2.0 (Affymetrix)	FC>5 (SAM)	Fresh vs slow freezing : 388 DEGs Fresh vs vitrification : 608 DEGs
Stigliani et al.	2015	Oocyte	Fresh vs slow freezing	Fresh : n=3 pools (31 oocytes from 13 patients, two pools of 10 and one pool of 11) Slow freezing : n=4 pools for the 3 years storage group (32 oocytes from 6 patients, pools of 8 oocytes), n=4 pools for the 6 years storage group (36 oocytes from 6 patients, pools of 9 oocytes)	Age : 26-38 yo Infertility : no ovarian pathology	Human GE 4x44 K v2 (Agilent)	FDR<0.1, FC>3 (t-test)	102 DEGs
